# Supplementary material for: Estimating recombination fraction via Pearson correlation
Source: Theor Appl Genet. 2026 Feb 14;139(3):70. doi: 10.1007/s00122-026-05178-w (PMC12906585; doi:10.1007/s00122-026-05178-w)
Supplement: Supplementary file 1 — Supplementary file1 (XLSX 3127 KB) [file 122_2026_5178_MOESM1_ESM.xlsx]

## Sheet: F2
Bin	Bin1	Bin2	Bin3	Bin4	Bin5	Bin6	Bin7	Bin8	Bin9	Bin10	Bin11	Bin12	Bin13	Bin14	Bin15	Bin16	Bin17	Bin18	Bin19	Bin20	Bin21	Bin22	Bin23	Bin24	Bin25	Bin26	Bin27	Bin28	Bin29	Bin30	Bin31	Bin32	Bin33	Bin34	Bin35	Bin36	Bin37	Bin38	Bin39	Bin40	Bin41	Bin42	Bin43	Bin44	Bin45	Bin46	Bin47	Bin48	Bin49
F2001	1	1	1	1	1	1	1	1	1	1	1	1	1	1	2	2	2	2	2	2	2	2	2	2	2	2	2	2	2	2	2	2	2	2	2	2	2	2	2	2	2	2	2	2	2	2	2	2	2
F2023	1	1	1	1	1	1	1	1	1	1	1	1	1	1	1	1	1	1	1	1	1	1	1	1	1	1	1	1	1	1	1	1	1	1	1	1	1	1	1	1	1	1	1	1	1	2	2	2	2
F2024	0	0	0	0	0	0	0	0	0	0	0	0	0	0	0	0	0	0	0	0	0	0	0	0	0	0	0	0	0	0	0	0	0	0	0	0	0	0	0	0	0	1	1	1	1	1	1	1	1
F2025	0	0	0	0	0	0	0	0	0	0	0	0	0	0	0	0	0	0	0	0	0	0	0	0	0	0	0	0	0	0	0	0	0	0	0	0	0	0	0	0	0	0	0	0	0	0	0	0	1
F2026	0	0	0	0	0	0	0	0	0	0	0	0	0	0	0	0	0	0	0	0	0	0	0	0	0	0	0	0	0	0	0	0	0	0	0	0	0	0	0	0	0	0	0	0	0	0	0	0	0
F2027	1	1	1	1	1	1	1	1	1	1	1	1	1	1	1	1	1	1	1	1	1	1	1	1	1	1	1	1	1	1	1	1	1	1	1	1	1	1	1	1	1	1	1	1	1	1	1	1	1
F2028	2	2	2	2	2	2	2	2	2	2	2	2	2	2	2	2	2	2	2	2	2	2	2	2	2	2	2	2	2	2	2	2	2	2	2	2	2	2	2	2	2	2	2	2	2	2	2	2	2
F2029	2	2	2	2	2	2	2	2	2	2	2	2	2	2	2	2	2	2	2	2	2	2	2	2	2	2	2	2	2	2	2	2	2	2	2	2	2	2	2	2	2	2	2	2	2	2	2	2	2
F2030	1	1	1	1	1	1	1	1	1	1	1	1	1	1	1	1	1	1	1	1	1	1	1	1	1	1	1	1	1	1	1	1	1	1	1	1	1	1	1	1	1	1	1	1	2	2	2	2	2
F2031	0	0	0	0	0	0	0	0	0	0	0	0	0	0	0	0	0	0	0	0	0	0	0	0	0	0	0	0	0	0	0	0	0	0	0	0	0	0	0	0	0	0	0	0	0	0	0	0	0
F2032	0	0	0	0	0	0	0	0	0	0	0	0	0	0	0	0	0	0	0	0	0	0	0	0	0	0	0	0	0	0	0	0	0	1	1	1	1	1	1	1	1	1	1	1	1	1	1	1	1
F2033	0	0	0	0	0	0	0	0	0	0	0	0	0	0	0	0	0	0	0	0	0	0	0	0	0	0	0	0	0	0	0	0	0	0	0	0	0	0	0	0	0	0	0	0	0	0	0	0	0
F2034	1	1	1	1	1	1	1	1	1	1	1	1	1	1	1	1	1	1	1	1	1	1	1	1	1	1	1	1	1	1	1	1	1	1	1	1	1	1	1	1	1	1	1	1	1	1	1	1	1
F2035	2	2	2	2	2	2	2	2	2	2	2	2	2	2	0	0	0	0	0	0	0	0	0	0	0	0	0	0	0	0	0	0	0	0	0	0	0	0	0	0	0	0	0	0	0	0	0	0	0
F2036	1	1	1	1	1	1	1	1	1	1	1	1	1	1	1	1	1	1	1	1	1	1	1	1	1	1	1	1	1	1	1	1	1	1	1	1	1	1	1	1	1	1	1	1	1	1	1	1	1
F2037	1	1	1	1	1	1	1	1	1	1	1	1	1	1	1	1	1	1	1	1	1	1	1	1	1	1	1	1	1	1	1	1	1	1	1	1	1	1	1	1	1	1	1	1	1	1	1	1	1
F2038	0	0	0	0	0	0	0	0	0	0	0	0	0	0	0	0	0	0	0	0	0	0	0	0	0	0	0	0	0	0	0	0	0	0	0	0	0	0	0	0	0	0	0	0	0	0	0	0	0
F2039	0	0	0	0	0	0	0	0	0	0	0	0	0	0	0	0	0	0	0	0	0	0	0	0	0	0	0	0	0	0	0	0	0	0	0	0	0	0	0	0	0	0	0	0	0	1	1	1	1
F2040	0	0	0	0	0	0	0	0	0	0	0	0	0	0	0	0	0	0	0	0	0	0	0	0	0	0	0	0	0	0	0	0	0	0	0	0	0	0	0	0	0	0	0	0	0	0	0	0	0
F2041	1	1	1	1	1	1	1	1	1	1	1	1	1	1	1	1	1	1	1	1	1	1	1	1	1	1	1	1	1	1	1	1	1	1	1	1	1	1	1	1	1	1	1	1	1	1	1	1	1
F2042	2	2	2	2	2	2	2	2	2	2	2	2	2	2	2	2	2	2	2	2	2	2	2	2	2	2	2	2	2	2	2	2	2	2	2	2	2	2	2	2	2	2	2	2	2	2	2	2	2
F2043	0	0	0	0	0	0	0	0	0	0	0	0	0	0	0	0	0	0	0	0	0	0	0	0	0	0	0	0	0	0	0	0	0	0	0	0	0	0	0	0	0	0	0	0	0	0	0	0	0
F2044	1	1	1	1	1	1	1	1	1	1	1	1	1	1	1	1	1	1	1	1	1	1	1	1	1	1	2	2	2	2	2	2	2	2	2	2	2	2	2	2	2	2	2	2	2	2	2	2	2
F2045	2	2	2	2	2	2	2	2	2	2	2	2	2	2	2	2	2	2	2	2	2	2	2	2	2	2	2	2	2	2	2	2	2	2	2	2	2	2	2	2	2	2	2	2	2	2	2	2	2
F2046	0	0	0	0	0	0	0	0	0	0	0	0	0	0	0	0	0	0	0	0	0	0	0	0	0	0	0	0	0	0	0	0	0	0	0	0	0	0	0	0	0	0	0	0	0	0	0	0	0
F2047	1	1	1	1	1	1	1	1	1	1	1	1	1	1	1	1	1	1	1	1	1	1	1	1	1	1	1	1	1	1	1	1	1	1	1	1	1	1	1	1	1	1	1	1	1	1	1	1	1
F2051	2	2	2	2	2	2	2	2	2	2	2	2	2	2	2	2	2	2	2	2	2	2	2	2	2	2	2	2	2	2	2	2	2	2	2	2	2	2	2	2	2	2	2	2	2	2	2	2	2
F2053	2	2	2	2	2	2	2	2	2	2	2	2	2	2	2	2	2	2	2	2	2	2	2	2	2	1	1	1	1	1	1	1	1	1	1	1	1	1	1	1	1	1	1	1	1	0	0	0	0
F2056	1	1	1	1	1	1	1	1	1	1	1	1	1	1	1	1	1	1	1	1	1	1	1	1	1	1	1	1	1	1	1	1	1	1	1	1	1	1	1	1	1	1	1	1	1	1	1	1	1
F2057	1	1	1	1	1	1	1	1	1	1	1	1	1	1	1	1	1	1	1	1	1	1	1	1	1	1	1	1	1	1	1	1	1	1	1	1	1	1	1	1	1	1	1	1	1	2	2	2	2
F2059	2	2	2	2	2	2	2	2	2	2	2	2	2	2	2	2	2	2	2	2	2	2	2	2	2	2	2	2	2	2	2	2	2	2	2	2	2	2	2	2	2	2	2	2	2	2	2	2	2
F2060	2	2	2	2	2	2	2	2	2	2	2	2	2	2	2	2	2	2	2	2	2	2	2	2	2	2	2	2	2	2	2	2	2	2	2	2	2	2	2	2	2	2	2	2	2	2	2	2	2
F2061	2	2	2	2	2	2	2	2	2	2	2	2	2	2	2	2	2	2	2	2	2	2	2	2	2	2	2	2	2	2	2	2	2	2	2	2	2	2	2	2	2	2	2	2	2	2	0	0	0
F2062	1	1	1	1	1	1	1	1	1	1	1	1	1	1	1	1	1	1	1	1	1	1	1	1	1	1	1	1	1	1	1	1	1	1	1	1	1	1	1	1	1	1	1	1	1	1	1	1	1
F2063	1	1	1	1	1	1	1	1	1	1	1	1	1	1	1	1	1	1	1	1	1	1	1	1	1	1	1	1	1	1	1	1	1	1	1	1	1	1	1	1	1	1	1	1	1	1	2	2	2
F2064	1	1	1	1	1	1	1	1	1	1	1	1	1	1	1	1	1	1	1	1	1	1	1	1	1	1	1	1	1	1	1	1	1	1	1	1	1	1	1	1	1	1	1	1	1	1	1	1	1
F2065	2	2	2	2	2	2	2	2	2	2	2	2	2	2	2	2	2	2	2	2	2	2	2	2	2	2	2	2	2	2	2	2	2	2	2	2	2	2	2	2	2	2	2	2	2	2	2	2	2
F2067	1	1	1	1	1	1	1	1	1	1	1	1	1	1	1	1	1	1	1	1	1	1	1	1	1	1	1	1	1	1	1	2	2	2	2	2	2	2	2	2	2	2	2	2	2	2	2	2	2
F2068	1	1	1	1	1	1	1	1	1	1	1	1	1	1	1	1	1	1	1	1	1	1	1	1	1	1	1	1	1	1	1	1	1	1	1	1	1	1	1	1	1	1	1	1	1	1	1	1	1
F2069	2	2	2	2	2	2	2	2	2	2	2	2	2	2	2	2	2	2	2	2	2	2	2	2	2	2	2	2	2	2	2	2	2	2	2	2	2	2	2	2	2	2	2	2	2	2	2	2	2
F2070	2	2	1	1	1	1	1	1	1	1	1	1	1	1	1	1	1	1	1	1	1	1	1	1	1	1	1	1	1	1	1	1	1	1	1	1	1	1	1	1	1	1	1	1	1	1	1	1	1
F2071	1	1	1	1	1	1	1	1	1	1	1	1	1	1	1	1	1	1	1	1	1	1	1	1	1	1	1	1	1	1	1	1	1	1	1	1	1	1	1	1	1	1	1	1	1	1	1	1	1
F2072	0	0	0	0	0	0	0	0	0	0	0	0	0	0	0	0	0	0	0	0	0	0	0	0	0	0	0	0	0	0	0	0	0	0	0	0	0	0	0	0	0	0	0	0	0	0	0	0	0
F2073	0	0	0	0	0	0	0	0	0	0	0	0	0	0	0	0	0	0	0	0	0	0	0	0	0	0	0	0	0	0	0	0	0	0	0	0	0	0	0	0	0	0	0	0	0	1	1	1	1
F2074	2	2	2	2	2	2	2	2	2	2	2	2	2	2	2	2	2	2	2	2	2	2	2	2	2	2	2	2	2	2	2	2	2	2	2	2	2	2	2	2	2	2	2	2	2	2	2	2	2
F2075	2	2	2	2	2	2	2	2	2	2	2	2	2	2	2	2	2	2	2	2	2	2	2	2	2	2	2	2	2	2	2	2	2	2	2	2	2	2	2	2	2	2	2	2	2	2	2	2	2
F2077	0	0	0	0	0	0	0	0	0	0	0	0	0	0	0	0	0	0	0	0	0	0	0	0	0	0	0	0	0	0	0	0	0	0	0	0	0	0	0	0	0	0	0	0	0	0	0	0	0
F2078	1	1	1	1	1	1	1	1	1	1	1	1	1	1	1	1	1	1	1	1	1	1	1	1	1	1	1	1	1	1	1	1	1	1	0	0	0	0	0	0	0	0	0	0	0	0	0	0	0
F2079	2	2	2	2	2	2	2	2	2	2	2	2	2	2	2	2	2	2	2	2	2	2	2	2	2	2	2	2	2	2	2	2	2	2	2	2	2	2	2	2	2	1	1	1	1	1	1	1	1
F2080	2	2	2	2	2	2	2	2	2	2	2	2	2	2	2	2	2	2	2	2	2	2	2	2	2	2	2	2	2	2	2	2	2	2	2	2	2	2	2	2	2	2	2	2	2	2	2	2	2
F2082	2	2	2	2	2	2	2	2	2	2	2	2	2	2	2	2	2	2	2	2	2	2	2	2	2	2	2	2	2	2	2	2	2	2	2	2	2	2	2	2	2	2	2	2	2	2	2	2	2
F2083	1	1	1	1	1	1	1	1	1	1	1	1	1	1	1	1	1	1	1	1	1	1	1	1	1	1	1	1	1	1	1	1	1	1	1	1	1	1	1	1	1	1	1	1	1	1	1	1	1
F2084	2	2	2	2	2	2	2	2	2	2	2	2	2	2	2	2	1	1	1	1	1	1	1	1	1	1	1	1	1	1	1	1	1	1	1	1	1	1	1	1	1	1	1	1	1	1	1	1	1
F2085	0	0	0	0	0	0	0	0	0	0	0	0	0	0	0	0	0	0	0	0	0	0	0	0	0	0	0	0	0	0	0	0	0	0	0	0	0	0	0	0	0	0	0	0	0	0	0	0	0
F2086	1	1	1	1	1	1	1	1	1	1	1	1	1	1	1	1	1	1	1	1	1	1	1	1	1	1	1	1	1	1	1	1	1	1	1	1	1	1	1	1	1	1	1	1	1	1	1	1	1
F2087	2	2	2	2	2	2	2	2	2	2	2	2	2	2	2	2	2	2	2	2	2	2	2	2	2	2	2	2	2	2	2	2	2	2	1	1	1	1	1	1	1	1	1	1	1	1	1	1	1
F2088	1	1	1	1	1	1	1	1	1	1	1	1	1	1	1	1	1	1	1	1	1	1	1	1	1	1	1	1	1	1	1	1	1	1	1	1	1	1	1	1	1	1	1	1	1	1	1	1	1
F2089	2	2	2	2	2	2	2	2	2	2	2	2	2	2	2	2	2	2	2	2	2	2	2	2	2	2	2	2	2	2	2	2	2	2	2	2	2	2	2	2	2	2	2	2	2	2	2	2	1
F2091	1	1	1	1	1	1	1	1	1	1	1	1	1	1	1	1	1	1	1	1	1	1	1	1	1	1	1	1	1	1	1	1	1	1	1	1	1	1	1	1	1	1	1	1	1	1	1	1	1
F2095	0	0	0	0	0	0	0	0	0	0	0	0	0	0	0	0	0	0	0	0	0	0	0	0	0	0	0	0	0	0	0	0	0	0	0	0	0	0	0	0	0	0	0	0	0	0	0	0	0
F2096	1	1	1	1	1	1	1	1	1	1	1	1	1	1	1	1	1	1	1	1	1	1	1	1	1	1	1	1	1	1	1	1	1	1	1	1	1	1	1	1	1	1	1	1	1	1	1	1	1
F2098	1	1	1	1	1	1	1	1	1	1	1	1	1	1	1	1	1	1	1	1	1	1	1	1	1	1	1	1	1	1	1	1	1	1	1	1	1	1	1	1	1	1	1	1	0	0	0	0	0
F2099	2	2	2	2	2	2	2	2	2	2	2	2	2	2	2	2	2	2	2	2	2	2	2	2	2	2	2	2	2	2	2	2	2	2	2	2	2	2	2	2	2	2	2	2	2	2	2	2	2
F2100	0	0	0	0	0	0	0	0	0	0	0	0	0	0	0	0	0	0	0	0	0	0	0	0	0	0	0	0	0	0	0	0	0	0	0	0	0	0	0	0	0	0	0	0	0	1	1	1	1
F2102	1	1	1	1	1	1	1	1	1	1	1	1	1	1	1	1	1	1	1	1	1	1	1	1	1	1	1	1	1	1	1	1	1	1	1	1	1	1	1	1	1	1	1	1	1	1	1	1	1
F2103	2	2	2	2	2	2	2	2	2	2	2	2	2	2	2	2	2	2	2	2	2	2	2	2	2	1	1	1	1	1	1	1	1	1	1	1	1	1	1	1	1	1	1	1	1	1	1	1	1
F2104	0	0	0	0	0	0	0	0	0	0	0	0	0	0	0	0	0	0	0	0	0	0	0	0	0	0	0	0	0	0	0	0	0	0	0	0	0	0	0	0	0	0	0	0	0	0	1	1	1
F2107	0	0	0	0	0	0	0	0	0	0	0	0	0	0	0	0	0	0	0	0	0	0	0	0	0	0	0	0	0	0	0	0	0	0	0	0	0	0	0	0	0	0	0	0	0	0	0	0	0
F2108	1	1	1	1	1	1	1	1	1	1	1	1	1	1	1	1	1	1	1	1	1	1	1	1	1	1	1	1	1	1	1	1	1	0	0	0	0	0	0	0	0	0	0	0	0	0	0	0	0
F2109	1	1	1	1	1	1	1	1	1	1	1	1	1	1	1	1	1	1	1	1	1	1	1	1	1	1	1	1	1	1	1	1	1	1	1	1	1	1	1	1	1	1	1	1	1	1	1	1	1
F2110	1	1	1	1	1	1	1	1	1	1	1	1	1	1	1	1	1	1	1	1	1	1	1	1	1	1	1	1	1	1	1	1	1	1	1	1	1	1	1	1	1	1	1	1	1	1	1	1	1
F2111	2	2	2	2	2	2	2	2	2	2	2	2	2	2	2	2	2	2	2	2	2	2	2	2	2	2	2	2	2	2	2	2	2	2	2	2	2	2	2	2	2	2	2	2	2	2	2	2	2
F2112	2	2	2	2	2	2	2	2	2	2	2	2	2	2	2	2	2	2	2	2	2	2	2	2	2	2	2	2	2	2	2	2	2	2	2	2	2	2	2	2	2	2	2	2	1	1	1	1	1
F2113	0	0	0	0	0	0	0	0	0	0	0	0	0	0	0	0	0	0	0	0	0	0	0	0	0	0	0	0	0	0	0	0	0	0	0	0	0	0	0	0	0	0	0	0	0	0	0	0	0
F2114	0	0	0	0	0	0	0	0	0	0	0	0	0	0	0	0	0	0	0	0	0	0	0	0	0	0	0	0	0	0	0	0	0	0	0	0	0	0	0	0	0	0	0	0	0	0	0	0	0
F2115	2	2	2	2	2	2	2	2	2	2	2	2	2	2	2	2	2	2	2	2	2	2	2	2	2	2	2	2	2	2	1	1	1	1	1	1	1	1	1	1	1	1	1	1	1	1	1	1	1
F2116	2	2	2	2	2	2	2	2	2	2	2	2	2	2	2	2	2	2	2	2	2	2	2	2	2	2	2	2	2	2	2	2	2	2	2	2	2	2	2	2	2	2	2	2	2	2	2	2	2
F2118	2	2	2	2	2	2	2	2	2	2	2	2	2	2	2	2	2	2	2	2	2	2	2	2	2	2	2	2	2	2	2	2	2	2	2	2	2	2	2	2	2	2	2	2	1	1	1	1	1
F2119	2	2	2	2	2	2	2	2	2	2	2	2	2	2	2	2	2	2	2	2	2	2	2	2	2	2	2	2	2	2	2	2	2	2	2	2	2	2	2	2	2	2	2	2	2	2	2	2	2
F2120	1	1	1	1	1	1	1	1	1	1	1	1	1	1	1	1	1	1	1	1	1	1	1	0	0	0	0	0	0	0	0	0	0	0	0	0	0	0	0	0	0	0	0	0	0	0	0	0	0
F2121	1	1	1	1	1	1	1	1	1	1	1	1	1	1	1	1	1	1	1	1	1	1	1	1	1	1	1	1	1	1	1	1	1	1	1	1	1	1	1	1	1	1	1	1	0	0	0	0	0
F2122	1	1	1	1	1	1	1	1	1	1	1	1	1	1	1	1	1	1	1	1	1	1	1	1	1	1	1	1	1	1	1	1	1	1	1	1	1	1	1	1	1	1	1	1	0	0	0	0	0
F2123	1	1	1	1	1	1	1	1	1	1	1	1	1	1	1	1	1	1	1	1	1	1	1	1	1	1	1	1	1	1	1	1	1	1	1	1	1	1	1	1	1	1	1	1	1	1	1	1	1
F2124	1	1	1	1	1	1	1	1	1	1	1	1	1	1	1	1	1	1	1	1	1	1	1	1	1	1	1	1	1	1	1	1	1	1	1	1	1	1	1	1	1	1	1	1	1	1	1	1	1
F2125	1	1	1	1	1	1	1	1	1	1	1	1	1	1	1	1	1	1	1	1	1	1	1	2	2	2	2	2	2	2	2	2	2	2	2	2	2	2	2	2	2	2	2	2	2	2	2	2	2
F2126	2	2	2	2	2	2	2	2	2	2	2	2	2	2	2	2	2	2	2	2	2	2	2	2	2	2	2	2	2	2	2	2	2	2	2	2	2	2	2	2	2	2	2	2	2	2	0	0	0
F2130	1	1	1	1	1	1	1	1	1	1	1	1	1	1	1	1	1	1	1	1	1	1	1	1	1	1	1	1	1	1	1	1	1	1	1	1	1	1	1	1	1	1	1	1	1	1	1	1	1
F2131	1	1	1	1	1	1	1	1	0	0	0	0	0	0	0	0	0	0	0	0	0	0	0	0	0	0	0	0	0	0	0	0	0	0	0	0	0	0	0	0	0	0	0	0	0	0	0	0	0
F2132	2	2	2	2	2	2	1	1	1	1	1	1	1	1	1	1	1	1	1	1	1	1	1	1	1	1	1	1	1	1	1	1	1	1	1	1	1	1	1	1	1	1	1	1	1	1	1	1	1
F2133	1	1	1	1	1	1	1	1	1	1	1	1	1	1	1	1	0	0	0	0	0	0	0	0	0	0	0	0	0	0	0	0	0	0	0	0	0	0	0	0	0	0	0	0	0	0	0	0	0
F2134	2	2	2	2	2	2	2	2	2	2	2	2	2	2	2	2	2	2	2	2	2	2	2	2	2	2	2	2	2	2	2	2	2	2	2	2	2	2	1	1	1	1	1	1	1	1	1	1	1
F2137	1	1	1	1	1	1	1	1	1	1	1	1	1	1	1	1	1	1	1	1	1	1	1	1	1	1	1	1	1	1	1	1	1	1	1	1	1	1	1	1	1	1	1	1	1	1	1	1	1
F2139	2	2	2	2	2	2	2	2	2	2	2	2	2	2	2	2	2	2	2	2	2	2	2	2	2	2	2	2	2	2	2	2	2	2	2	2	2	2	2	2	2	2	2	2	2	2	2	2	2
F2140	1	1	1	1	1	2	2	2	2	2	2	2	2	2	2	2	2	2	2	2	2	2	2	2	2	2	2	2	2	2	2	2	2	2	2	2	2	2	2	2	2	2	2	2	1	1	1	1	1
F2141	0	0	0	0	0	0	0	0	0	0	0	0	0	0	0	0	0	0	0	0	0	0	0	0	0	0	0	0	0	0	0	0	0	0	0	0	0	0	0	0	0	0	0	0	0	0	0	0	0
F2142	1	1	1	1	1	1	1	1	1	1	1	1	1	1	1	1	1	1	1	1	1	1	1	1	1	1	1	1	1	1	1	1	1	1	1	1	1	1	1	1	1	1	1	1	1	1	1	1	1
F2143	1	1	1	1	1	1	1	1	1	1	1	1	1	1	1	1	1	1	1	1	1	1	1	1	1	1	1	1	1	1	1	1	1	1	1	1	1	1	1	1	1	1	1	1	1	1	1	1	1
F2145	2	2	2	2	2	2	2	2	2	2	2	2	2	2	2	2	2	2	2	2	2	2	2	2	2	2	2	2	2	2	2	2	2	2	2	2	2	2	2	2	2	2	2	2	2	2	2	2	2
F2146	1	1	1	1	1	1	1	1	1	1	1	1	1	1	1	1	1	1	1	1	1	1	1	1	1	1	1	1	1	1	1	1	1	1	1	1	1	1	1	1	1	1	1	1	1	1	1	1	1
F2147	1	1	1	1	1	1	1	1	1	1	1	1	1	1	1	1	1	1	1	1	1	1	1	1	1	1	1	1	1	1	1	1	1	1	1	1	1	1	1	1	1	1	1	1	1	1	1	1	1
F2149	0	0	0	0	0	0	0	0	0	0	0	0	0	0	0	0	0	0	0	0	0	0	0	0	0	0	0	0	0	0	0	0	0	0	0	0	0	0	0	0	0	0	0	0	0	0	0	0	0
F2150	1	1	1	1	1	1	1	1	1	1	1	1	1	1	1	1	1	1	1	1	1	1	1	1	1	1	2	2	2	2	2	2	2	2	2	2	2	2	2	2	2	2	2	2	2	2	2	2	2
F2152	0	0	0	0	0	0	0	0	0	0	0	1	1	1	1	1	1	1	1	1	1	1	1	1	1	1	1	1	1	1	1	1	1	1	1	1	1	1	1	1	1	1	1	1	1	1	1	1	1
F2153	0	0	0	0	0	0	0	0	0	0	0	0	0	0	0	0	0	0	0	0	0	0	0	0	0	0	0	0	0	0	0	0	0	0	0	0	0	0	0	0	0	0	0	0	0	0	0	0	0
F2154	2	2	2	2	2	2	2	2	2	2	2	2	2	2	2	2	2	2	2	2	2	2	2	2	2	2	2	2	2	2	2	2	2	2	2	2	2	2	2	2	2	2	2	2	2	2	2	2	2
F2156	2	2	2	2	2	2	2	2	2	2	2	2	2	2	2	2	2	2	2	2	2	2	2	2	2	2	2	2	2	2	2	2	2	2	2	2	2	2	2	2	2	2	2	2	1	1	1	1	1
F2157	2	2	2	2	2	2	2	2	2	2	2	2	2	2	2	2	2	2	2	2	2	2	2	2	2	1	1	1	1	1	1	1	1	1	1	1	1	1	1	1	1	1	1	1	1	1	1	1	1
F2158	1	1	1	1	1	1	1	1	1	1	1	1	1	1	1	1	1	1	1	1	1	1	1	1	1	1	1	1	1	1	1	1	1	1	1	1	1	1	1	1	1	1	1	1	1	1	1	1	1
F2159	1	1	1	1	1	1	1	1	1	1	1	1	1	1	1	1	1	1	1	1	1	1	1	1	1	1	1	1	1	1	1	1	1	1	1	1	1	1	1	1	1	1	1	1	1	1	1	1	1
F2160	0	0	0	0	0	0	0	0	0	0	0	0	0	0	0	0	0	0	0	0	0	0	0	0	0	0	0	0	0	0	0	0	0	0	0	0	0	0	0	0	0	0	0	0	0	0	0	0	0
F2161	1	1	1	1	1	1	1	1	1	1	1	1	1	1	1	1	1	1	1	1	1	1	1	1	1	1	1	1	1	1	1	1	1	1	1	1	1	1	1	1	1	1	1	1	1	1	1	1	1
F2162	0	0	0	0	0	0	0	0	0	0	0	0	0	0	0	0	0	0	0	0	0	0	0	0	0	0	0	0	0	0	0	0	0	0	0	0	0	0	0	0	0	0	0	0	0	0	0	0	0
F2163	1	1	1	1	1	1	1	1	1	1	1	1	1	1	1	1	1	1	1	1	1	1	1	0	0	0	0	0	0	0	0	0	0	0	0	0	0	0	0	0	0	0	0	0	0	0	0	0	0
F2167	0	0	0	0	0	0	0	0	0	0	0	0	0	0	0	0	0	0	0	0	0	0	0	0	0	0	0	0	0	0	0	0	0	0	0	0	0	0	0	0	0	0	0	0	0	0	0	0	0
F2168	2	2	2	2	2	2	2	2	2	2	1	1	1	1	1	1	1	1	1	1	1	1	1	1	1	1	1	1	1	1	1	1	1	1	1	1	1	1	1	1	1	1	1	1	1	1	1	1	1
F2169	1	1	1	1	1	1	1	1	1	1	1	1	1	1	1	1	1	1	1	1	1	1	1	1	1	1	1	1	1	1	1	1	1	1	1	1	1	1	1	1	1	1	1	1	1	1	1	1	1
F2170	0	0	0	0	0	0	0	0	0	0	0	0	0	0	0	0	0	0	0	0	0	0	0	0	0	0	1	1	1	1	1	1	1	1	1	1	1	1	1	1	1	1	1	1	1	1	1	1	1
F2172	2	2	2	2	2	2	2	2	2	2	2	2	2	2	2	2	2	2	2	2	2	2	2	2	2	2	2	2	2	2	2	2	2	2	2	2	2	2	2	2	2	2	2	2	2	2	1	1	1
F2173	0	0	0	0	0	0	0	0	0	0	0	0	0	0	0	0	0	0	0	0	0	0	0	0	0	0	0	0	0	0	0	0	0	0	0	0	0	0	0	0	0	0	0	0	1	1	1	1	1
F2175	2	2	2	2	2	2	2	2	2	2	2	2	2	2	2	2	2	2	2	2	2	2	2	2	2	2	2	2	2	2	2	2	2	2	2	2	2	2	2	2	2	2	2	2	2	2	2	2	2
F2176	2	2	2	2	2	2	2	2	2	2	2	2	2	2	2	2	2	1	1	1	1	1	1	1	1	1	1	1	1	1	1	1	1	1	1	1	1	1	1	1	1	1	1	1	1	1	1	1	1
F2178	1	1	1	1	1	1	1	1	1	1	1	1	1	1	1	1	1	1	1	1	1	1	1	1	1	1	1	1	1	1	1	1	1	1	1	1	1	1	1	1	1	1	1	1	1	1	1	1	1
F2179	1	1	1	1	1	1	1	1	1	1	1	1	1	1	1	1	1	1	1	1	1	1	1	1	1	1	1	1	1	1	1	1	1	1	1	1	1	1	1	1	1	1	1	1	1	1	1	1	1
F2181	1	1	1	1	1	1	1	1	1	1	1	1	1	1	1	1	1	1	1	1	1	1	1	1	1	1	1	1	1	1	1	1	1	1	1	1	1	1	1	1	1	1	1	1	0	0	0	0	0
F2182	2	2	2	2	2	2	2	2	2	2	2	2	2	2	2	2	2	2	2	2	2	2	2	2	2	2	2	2	2	2	2	2	2	2	2	2	2	2	2	2	2	2	2	2	2	2	2	2	2
F2183	1	1	1	1	1	1	1	1	1	1	1	1	1	1	1	1	1	1	1	1	1	1	1	1	1	1	1	1	1	1	1	1	1	1	1	1	1	1	1	1	1	1	1	1	1	1	1	1	1
F2184	2	2	2	2	2	2	2	2	2	2	2	2	2	2	2	2	2	2	2	2	2	2	2	2	2	2	2	2	2	2	2	2	2	2	2	2	2	2	1	1	1	1	1	1	1	1	1	1	1
F2185	0	0	0	0	0	0	0	0	0	0	0	0	0	0	0	0	0	0	0	0	0	0	0	0	0	0	0	0	0	0	0	0	0	0	0	0	0	0	1	1	1	1	1	1	1	1	1	1	1
F2186	1	1	1	1	1	1	1	1	1	1	1	1	1	1	1	1	1	1	1	1	1	1	1	1	1	1	1	1	1	1	1	1	1	1	1	1	1	1	1	1	1	1	1	1	1	1	1	1	1
F2189	0	0	0	0	0	0	0	0	0	0	0	0	0	0	0	0	0	0	0	0	0	0	0	0	0	0	0	0	0	0	0	0	0	0	0	0	0	0	0	0	0	0	0	0	0	0	0	0	0
F2190	2	2	2	2	2	2	2	2	2	2	2	2	2	2	2	2	2	2	2	2	2	2	2	2	2	2	2	2	2	2	2	2	2	2	2	2	2	2	2	2	2	2	2	2	2	2	2	2	2
F2191	2	2	2	2	2	2	2	2	2	2	2	2	2	2	2	2	2	2	2	2	2	2	2	2	2	2	2	2	2	2	2	2	2	2	2	2	2	2	2	2	2	2	2	2	2	2	2	2	2
F2192	2	2	2	2	2	2	2	2	2	2	2	2	2	2	2	2	2	2	2	2	2	1	1	1	1	1	1	1	1	1	1	1	1	1	1	1	1	1	1	1	1	1	1	1	1	2	2	2	2
F2193	0	0	0	0	0	0	0	0	0	0	0	0	0	0	0	0	0	0	0	0	0	0	0	0	0	0	0	0	0	0	0	0	0	0	0	0	0	0	0	0	0	0	0	0	0	0	0	0	0
F2194	1	1	1	1	1	1	1	1	1	1	1	1	1	1	1	1	1	1	1	1	1	1	1	1	1	1	1	1	1	1	1	1	1	1	1	1	1	1	1	1	1	1	1	1	1	1	1	1	1
F2195	2	2	2	2	2	2	2	2	2	2	2	2	2	2	2	2	2	2	2	2	2	2	2	2	2	2	2	2	2	2	2	2	2	2	2	2	2	2	2	2	2	2	2	2	1	1	1	1	1
F2196	0	0	0	0	0	0	0	0	0	0	0	0	0	0	0	0	0	0	0	0	0	0	0	0	0	0	0	0	0	0	0	0	0	0	0	0	0	0	0	0	0	0	0	0	1	1	1	1	1
F2197	1	1	1	1	1	1	1	1	1	1	1	1	1	1	1	1	1	1	1	1	1	1	1	1	1	1	1	1	1	1	1	1	1	1	1	1	1	1	1	1	1	1	1	1	0	0	0	0	0
F2206	2	2	2	2	2	2	2	2	2	2	2	2	2	2	2	2	2	2	2	2	2	2	2	2	2	2	2	2	2	2	2	2	2	2	2	2	2	2	2	2	2	2	2	2	2	2	2	2	2
F2207	1	1	1	1	1	1	1	1	1	1	1	1	1	1	1	1	1	1	1	1	1	1	1	1	1	1	1	1	1	1	1	1	1	1	1	1	1	1	1	1	1	1	1	1	1	1	1	1	1
F2208	1	1	1	1	1	1	1	1	1	1	1	1	1	1	1	1	1	1	1	1	1	1	1	1	1	1	1	1	1	1	1	1	1	1	1	1	1	1	1	1	1	1	1	1	1	1	1	1	1
F2211	2	2	2	2	2	2	2	2	2	2	2	2	2	2	2	2	2	2	2	2	2	2	2	2	2	2	2	2	2	2	2	2	1	1	1	1	1	1	1	1	1	1	1	1	1	1	1	1	1
F2212	1	1	1	1	1	1	1	1	1	1	1	1	1	1	1	1	1	1	1	1	1	1	1	1	1	1	1	1	1	1	1	1	1	1	1	1	1	1	1	1	1	1	1	1	1	1	1	1	1
F2213	1	1	1	1	1	1	1	1	1	1	1	1	2	2	2	2	2	2	2	2	2	2	2	2	2	2	2	2	2	2	2	2	2	2	2	2	2	2	2	2	2	2	2	2	2	2	2	2	2
F2214	0	0	0	0	0	0	0	0	0	0	0	0	0	0	0	0	0	0	0	0	0	0	0	0	0	0	0	0	0	0	0	0	0	0	0	0	0	0	0	0	0	0	0	0	0	0	0	0	0
F2215	2	2	2	2	2	2	2	2	2	2	2	2	2	2	2	2	2	2	2	2	2	2	2	2	2	2	2	2	2	2	2	2	2	2	2	2	2	2	2	2	2	2	2	2	2	2	2	2	2
F2224	0	0	0	0	0	0	0	0	0	0	0	0	0	0	0	0	0	0	0	0	0	0	0	0	0	0	0	0	0	0	0	0	0	0	0	0	0	0	0	0	0	1	1	1	1	1	1	1	1
F2225	2	2	2	2	2	2	2	2	2	2	2	2	2	2	2	2	2	2	2	2	2	2	2	2	2	2	2	2	2	2	2	2	2	2	2	2	2	2	2	2	2	2	2	2	1	1	1	1	1
F2226	2	2	2	2	2	2	2	2	2	2	2	2	2	2	2	2	2	2	2	1	1	1	1	1	1	1	1	1	1	1	1	1	1	1	1	1	1	1	1	1	1	1	1	1	1	1	1	1	1
F2228	2	2	2	2	2	2	2	2	2	2	2	2	2	2	2	2	2	2	2	2	2	2	2	2	2	2	2	2	2	2	2	2	2	2	2	2	2	2	2	2	2	2	2	2	1	1	1	1	1
F2230	2	2	2	2	2	2	2	2	2	2	2	2	2	2	2	2	2	2	2	2	2	2	2	2	2	2	2	2	2	2	2	2	2	2	2	2	2	2	2	2	2	2	2	2	2	2	2	2	2
F2231	1	1	1	1	1	1	1	1	1	1	1	1	1	1	1	1	1	1	1	1	1	1	1	1	1	1	1	1	1	0	0	0	0	0	0	0	0	0	0	0	0	0	0	0	0	0	0	0	0
F2232	2	2	2	2	2	2	2	2	2	2	2	2	2	2	2	2	2	2	2	2	2	2	2	2	2	2	1	1	1	1	1	1	1	1	1	1	1	1	1	1	1	1	1	1	1	1	1	1	1
F2233	0	0	0	0	0	0	0	0	0	0	0	0	0	0	0	0	0	0	0	0	0	0	0	0	0	0	0	0	0	0	0	0	0	0	0	0	0	1	1	1	1	1	1	1	1	1	1	1	1
F2234	1	1	1	1	1	1	1	1	1	1	1	1	1	1	1	1	1	1	1	1	1	1	1	1	1	1	1	1	1	1	1	1	1	1	1	1	1	1	1	1	1	1	1	1	1	1	1	1	1
F2237	0	0	0	0	1	1	1	1	1	1	1	1	1	1	1	1	1	1	1	1	1	1	1	1	1	1	1	1	1	1	1	1	1	1	1	1	1	1	1	1	1	1	1	1	1	1	1	1	1
F2238	2	2	2	2	2	2	2	2	2	2	2	2	2	2	2	2	2	2	2	2	2	2	2	2	2	2	0	0	0	0	0	0	0	0	0	0	0	1	1	1	1	1	1	1	1	1	1	1	1
F2239	1	1	1	1	1	1	1	1	1	1	1	1	1	1	1	1	1	1	1	1	1	1	1	1	1	1	1	1	1	1	1	1	1	1	1	1	1	1	1	1	1	1	1	1	1	1	1	1	1
F2240	1	1	1	1	1	1	1	1	1	1	1	1	1	1	1	1	1	1	1	1	1	1	1	1	1	1	1	1	1	1	1	1	1	1	1	1	1	1	1	1	1	1	1	1	1	1	1	1	1
F2242	0	0	0	0	0	0	0	0	0	0	0	0	0	0	0	0	0	0	0	0	0	0	0	0	0	0	0	0	0	0	0	0	0	0	0	0	0	0	0	0	0	0	0	0	0	0	0	0	0
F2244	1	1	1	1	1	1	1	1	1	1	1	1	1	1	1	1	1	1	1	1	1	1	1	1	1	1	1	1	1	1	1	1	1	1	0	0	0	0	0	0	0	0	0	0	0	0	0	0	0
F2245	0	0	0	0	0	0	0	0	0	0	0	0	0	0	0	0	0	0	0	0	0	0	0	0	0	0	0	0	0	0	0	0	0	0	0	0	0	0	0	0	0	0	1	1	1	1	1	1	1
F2248	1	1	1	1	1	1	1	1	1	1	1	1	1	1	1	1	1	1	1	1	1	1	1	1	1	1	1	1	1	1	1	1	1	1	1	1	1	1	1	1	1	1	1	1	1	0	0	0	0
F2250	1	1	1	1	1	1	1	1	1	1	1	1	1	1	1	1	1	1	1	1	1	1	1	1	1	1	1	1	1	1	1	1	1	1	1	1	1	1	1	1	1	1	1	1	1	1	1	1	1
F2251	1	1	1	1	1	1	1	1	1	1	1	1	1	1	1	1	1	1	1	1	1	1	1	1	1	1	1	1	1	1	1	1	1	1	1	1	1	1	1	1	1	1	1	1	1	1	1	1	1
F2253	2	2	2	2	2	2	2	2	2	2	2	2	2	2	2	2	2	1	1	1	1	1	1	1	1	1	1	1	1	1	1	1	1	1	1	1	1	1	1	1	1	1	1	1	1	1	1	1	1
F2255	2	2	2	2	2	2	2	2	2	2	2	2	2	2	2	2	2	2	2	2	2	2	2	2	2	2	2	2	2	2	2	2	2	2	2	2	2	2	2	2	2	2	2	2	2	2	2	2	2
F2256	0	0	0	0	0	0	0	0	0	0	0	0	0	0	0	0	0	0	0	0	0	0	0	0	0	0	0	0	0	0	0	0	0	0	0	0	0	0	0	0	0	0	0	0	0	0	0	0	0
F2258	2	2	2	2	2	2	2	2	2	2	2	2	2	2	2	2	2	2	2	2	2	2	2	2	1	1	1	1	1	1	1	1	1	1	1	1	1	1	1	1	1	1	1	1	1	1	1	1	1
F2259	1	1	1	1	1	1	1	1	1	1	1	1	1	1	1	1	1	1	1	1	1	1	1	1	1	1	0	0	0	0	0	0	0	0	0	0	0	0	0	0	0	0	0	0	0	0	0	0	0
F2260	1	1	1	1	1	1	1	1	1	1	1	1	1	1	1	1	1	1	1	1	1	1	1	1	1	1	1	1	1	1	1	1	1	1	1	1	1	1	1	1	0	0	0	0	0	0	0	0	0
F2263	1	1	1	1	1	1	1	1	1	1	1	1	1	1	1	1	1	1	1	1	1	1	1	1	1	1	1	1	1	1	1	1	1	1	1	1	1	1	1	1	1	1	1	1	1	1	1	1	1
F2265	0	0	0	0	0	0	0	0	0	0	0	0	0	0	0	0	0	0	0	0	0	0	0	0	0	0	0	0	0	0	0	0	0	0	0	0	0	0	0	0	0	0	0	0	0	0	0	0	0
F2266	0	0	0	0	0	0	0	0	0	0	0	0	0	0	0	0	0	0	0	0	0	0	0	0	0	0	0	0	0	0	0	0	0	0	0	0	0	0	0	0	0	0	0	0	0	1	1	1	1
F2268	0	0	0	0	0	0	0	0	0	0	0	0	0	0	0	0	0	0	0	0	0	0	0	0	0	0	0	0	0	0	0	0	0	0	0	0	0	0	0	0	0	0	0	0	0	0	0	0	0
F2269	0	0	0	0	0	0	0	1	1	1	1	1	1	1	1	1	1	1	1	1	1	1	1	1	1	1	1	1	1	1	1	1	1	1	1	1	1	1	1	1	1	1	1	1	1	1	1	1	1
F2270	2	2	2	2	2	2	2	2	2	2	2	2	2	2	2	2	2	2	2	2	2	2	2	2	2	2	2	2	2	2	2	2	2	2	2	2	2	2	2	2	2	2	2	2	2	2	2	2	2
F2271	2	2	2	2	2	2	2	2	2	2	2	2	2	2	2	2	2	2	2	2	2	2	2	2	2	2	2	2	2	2	2	2	2	2	2	2	2	2	2	2	2	2	2	2	2	2	2	2	2
F2273	1	1	1	1	1	1	1	1	1	1	1	1	1	1	1	1	1	1	1	1	1	1	1	1	1	1	1	1	1	1	1	1	1	1	1	1	1	1	1	1	1	1	1	1	1	1	1	1	1
F2275	2	2	2	2	2	2	2	2	2	2	2	2	2	2	2	2	2	2	2	2	2	2	2	2	2	2	2	2	2	2	2	2	2	2	2	2	2	2	2	2	2	2	2	2	2	2	2	2	2
F2277	0	0	0	0	0	0	0	0	0	0	0	0	0	0	0	0	0	0	0	0	0	0	0	0	0	0	0	0	0	0	0	0	0	0	0	0	0	0	0	0	0	0	0	0	0	0	0	0	0
F2281	1	1	1	1	1	1	1	1	1	1	1	1	1	1	1	1	1	1	1	1	2	2	2	2	2	2	2	2	2	2	2	2	2	2	2	2	2	2	2	2	2	2	2	2	2	2	2	2	2
F2285	2	2	2	2	2	2	2	2	2	2	2	2	2	2	2	2	2	2	2	2	2	2	2	2	2	2	2	2	2	2	2	2	2	2	2	2	2	2	2	2	2	2	2	2	2	2	2	2	2
F2286	2	2	2	2	2	2	2	2	2	2	2	2	2	2	2	2	2	2	2	2	2	2	2	2	2	2	2	2	2	2	2	2	2	2	2	2	2	2	1	1	1	1	1	1	1	1	1	1	1
F2289	1	1	1	1	1	1	1	1	1	1	1	1	1	1	1	1	1	1	1	1	1	1	1	1	1	1	1	1	1	1	1	1	1	1	1	1	1	1	1	1	1	1	1	1	1	1	1	1	1
F2290	1	1	1	1	1	1	1	1	1	1	1	1	1	1	1	1	1	1	1	1	1	1	1	1	1	1	1	1	1	1	1	1	1	1	1	1	1	1	1	1	1	1	1	1	1	1	1	1	1
F2294	2	2	2	2	2	2	2	2	2	2	2	2	2	2	2	2	2	2	2	2	2	2	2	2	2	2	2	2	2	2	2	2	2	2	2	2	2	2	2	2	2	2	2	2	2	2	2	2	2
F2296	1	1	1	1	1	1	1	1	1	1	1	1	1	1	1	1	1	1	1	1	1	1	1	1	1	1	1	1	1	1	1	1	1	1	1	1	1	1	1	1	1	1	1	1	1	1	1	1	1
F2298	1	1	1	1	1	1	1	1	1	1	1	1	1	1	1	1	1	1	1	1	1	1	1	1	1	1	1	1	1	1	1	1	1	1	1	1	1	1	1	1	1	1	1	1	1	1	1	1	1
F2299	1	1	1	1	0	0	0	0	0	0	0	0	0	0	0	0	0	0	0	0	0	0	0	0	0	0	0	0	0	0	0	0	0	0	0	0	0	0	0	0	0	0	0	0	0	0	0	0	0
F2300	1	1	1	1	1	1	1	1	1	1	1	1	1	1	1	1	1	1	1	1	1	1	1	1	1	1	1	1	1	1	1	1	1	1	1	1	1	1	1	1	1	1	1	1	1	1	1	1	1
[truncated: 1,647 more columns]

## Sheet: F3
Bin	Bin1	Bin2	Bin3	Bin4	Bin5	Bin6	Bin7	Bin8	Bin9	Bin10	Bin11	Bin12	Bin13	Bin14	Bin15	Bin16	Bin17	Bin18	Bin19	Bin20	Bin21	Bin22	Bin23	Bin24	Bin25	Bin26	Bin27	Bin28	Bin29	Bin30	Bin31	Bin32	Bin33	Bin34	Bin35	Bin36	Bin37	Bin38	Bin39	Bin40	Bin41	Bin42	Bin43	Bin44	Bin45	Bin46	Bin47	Bin48	Bin49
F3001	2	2	2	2	2	2	2	2	2	2	2	2	2	2	2	2	2	2	2	2	2	2	2	2	2	2	2	2	2	2	2	2	2	2	2	2	2	2	2	2	2	2	2	2	2	2	2	2	2
F3023	1	1	1	1	1	1	1	1	1	1	1	1	1	1	1	1	1	1	1	1	1	1	1	1	1	1	1	1	1	1	1	1	1	1	1	1	1	1	1	1	1	1	1	1	1	2	2	2	2
F3024	0	0	0	0	0	0	0	0	0	0	0	0	0	0	0	0	0	0	0	0	0	0	0	0	0	0	0	0	0	0	0	0	0	0	0	0	0	0	0	0	0	0	0	0	0	0	0	0	0
F3025	0	0	0	0	0	0	0	0	0	0	0	0	0	0	0	0	0	0	0	0	0	0	0	0	0	0	0	0	0	0	0	0	0	0	0	0	0	0	0	0	0	0	0	0	0	0	0	0	0
F3026	0	0	0	0	0	0	0	0	0	0	0	0	0	0	0	0	0	0	0	0	0	0	0	0	0	0	0	0	0	0	0	0	0	0	0	0	0	0	0	0	0	0	0	0	0	0	0	0	0
F3027	0	0	0	0	0	0	0	0	0	0	0	0	0	0	0	0	0	0	0	0	0	0	0	0	0	0	0	0	0	0	0	0	0	0	0	0	0	0	0	0	0	0	0	0	0	0	0	0	0
F3028	2	2	2	2	2	2	2	2	2	2	2	2	2	2	2	2	2	2	2	2	2	2	2	2	2	2	2	2	2	2	2	2	2	2	2	2	2	2	2	2	2	2	2	2	2	2	2	2	2
F3029	2	2	2	2	2	2	2	2	2	2	2	2	2	2	2	2	2	2	2	2	2	2	2	2	2	2	2	2	2	2	2	2	2	2	2	2	2	2	2	2	2	2	2	2	2	2	2	2	2
F3030	1	1	1	1	1	1	1	1	1	1	1	1	1	1	1	1	1	1	1	1	1	1	1	1	1	1	1	1	1	1	1	1	1	1	1	1	1	1	1	1	1	1	1	1	2	2	2	2	2
F3031	0	0	0	0	0	0	0	0	0	0	0	0	0	0	0	0	0	0	0	0	0	0	0	0	0	0	0	0	0	0	0	0	0	0	0	0	0	0	0	0	0	0	0	0	0	0	0	0	0
F3032	0	0	0	0	0	0	0	0	0	0	0	0	0	0	0	0	0	0	0	0	0	0	0	0	0	0	0	0	0	0	0	0	0	2	2	2	2	2	2	2	2	2	2	2	2	2	2	2	2
F3033	0	0	0	0	0	0	0	0	0	0	0	0	0	0	0	0	0	0	0	0	0	0	0	0	0	0	0	0	0	0	0	0	0	0	0	0	0	0	0	0	0	0	0	0	0	0	0	0	0
F3034	1	1	1	1	1	1	1	1	1	1	1	1	1	1	1	1	1	1	1	1	1	1	1	1	1	1	1	1	2	2	2	2	2	2	2	2	2	2	2	2	2	2	2	2	2	2	2	2	2
F3035	2	2	2	2	2	2	2	2	2	2	2	2	2	2	0	0	0	0	0	0	0	0	0	0	0	0	0	0	0	0	0	0	0	0	0	0	0	0	0	0	0	0	0	0	0	0	0	0	0
F3036	1	1	1	1	1	1	1	1	1	1	1	1	1	1	1	1	1	1	1	1	1	1	1	1	1	1	1	1	1	1	1	1	1	1	1	1	1	1	1	1	1	1	1	1	1	1	1	1	1
F3037	0	0	0	0	0	0	0	0	0	0	0	0	0	0	0	0	0	0	0	0	0	0	0	0	0	0	0	0	0	0	0	0	0	0	0	0	0	0	0	0	0	0	0	0	0	0	0	0	0
F3038	0	0	0	0	0	0	0	0	0	0	0	0	0	0	0	0	0	0	0	0	0	0	0	0	0	0	0	0	0	0	0	0	0	0	0	0	0	0	0	0	0	0	0	0	0	0	0	0	0
F3039	0	0	0	0	0	0	0	0	0	0	0	0	0	0	0	0	0	0	0	0	0	0	0	0	0	0	0	0	0	0	0	0	0	0	0	0	0	0	0	0	0	0	0	0	0	2	2	2	2
F3040	0	0	0	0	0	0	0	0	0	0	0	0	0	0	0	0	0	0	0	0	0	0	0	0	0	0	0	0	0	0	0	0	0	0	0	0	0	0	0	0	0	0	0	0	0	0	0	0	0
F3041	2	2	2	2	2	2	2	2	2	2	2	2	2	2	2	2	2	2	2	2	2	2	2	2	2	2	2	2	2	2	2	2	2	2	2	2	2	2	2	2	2	2	2	2	2	2	2	2	2
F3042	2	2	2	2	2	2	2	2	2	2	2	2	2	2	2	2	2	2	2	2	2	2	2	2	2	2	2	2	2	2	2	2	2	2	2	2	2	2	2	2	2	2	2	2	2	2	2	2	2
F3043	0	0	0	0	0	0	0	0	0	0	0	0	0	0	0	0	0	0	0	0	0	0	0	0	0	0	0	0	0	0	0	0	0	0	0	0	0	0	0	0	0	0	0	0	0	0	0	0	0
F3044	1	1	1	1	1	1	1	1	1	0	0	0	0	0	0	0	0	0	0	0	0	0	0	0	0	0	2	2	2	2	2	2	2	2	2	2	2	2	2	2	2	2	2	2	2	2	2	2	2
F3045	2	2	2	2	2	2	2	2	2	2	2	2	2	2	2	2	2	2	2	2	2	2	2	2	2	2	2	2	2	2	2	2	2	2	2	2	2	2	2	2	2	2	2	2	2	2	2	2	2
F3046	0	0	0	0	0	0	0	0	0	0	0	0	0	0	0	0	0	0	0	0	0	0	0	0	0	0	0	0	0	0	0	0	0	0	0	0	0	0	0	0	0	0	0	0	0	0	0	0	0
F3047	0	0	0	0	0	0	0	0	0	0	0	0	0	0	0	0	1	1	1	1	1	1	1	1	1	1	1	1	1	1	1	1	1	1	1	1	1	1	1	1	1	1	1	1	1	1	1	1	1
F3051	2	2	2	2	2	2	2	2	2	2	2	2	2	2	2	2	2	2	2	2	2	2	2	2	2	2	2	2	2	2	2	2	2	2	2	2	2	2	2	2	2	2	2	2	2	2	2	2	2
F3053	2	2	2	2	2	2	2	2	2	2	2	2	2	2	2	2	2	2	2	2	2	2	2	2	2	2	2	2	2	2	2	2	2	2	2	2	2	2	2	2	2	2	2	2	2	0	0	0	0
F3056	0	0	0	0	0	0	0	0	0	0	0	0	0	0	1	1	1	1	1	1	1	1	1	1	1	1	1	1	1	1	1	1	1	1	1	1	1	1	1	1	1	1	1	1	1	1	1	1	1
F3057	1	1	1	1	1	1	1	1	1	1	1	1	1	1	1	1	1	1	1	1	1	1	1	1	1	1	1	1	1	1	1	1	1	1	1	1	1	1	1	1	1	1	1	1	1	2	2	2	2
F3059	2	2	2	2	2	2	2	2	2	2	2	2	2	2	2	2	2	2	2	2	2	2	2	2	2	2	2	2	2	2	2	2	2	2	2	2	2	2	2	2	2	2	2	2	2	2	2	2	2
F3060	2	2	2	2	2	2	2	2	2	2	2	2	2	2	2	2	2	2	2	2	2	2	2	2	2	2	2	2	2	2	2	2	2	2	2	2	2	2	2	2	2	2	2	2	2	2	2	2	2
F3061	2	2	2	2	2	2	2	2	2	2	2	2	2	2	2	2	2	2	2	2	2	2	2	2	2	2	2	2	2	2	2	2	2	2	2	2	2	2	2	2	2	2	2	2	2	2	0	0	0
F3062	1	1	1	1	1	1	1	1	1	1	1	1	1	1	1	1	1	1	1	1	1	1	1	1	1	1	1	1	1	1	1	1	1	1	1	1	2	2	2	2	2	2	2	2	2	2	2	2	2
F3063	0	0	0	0	0	0	0	0	0	0	0	0	0	0	1	1	1	1	1	1	1	1	1	1	1	1	1	1	1	1	1	1	1	1	1	1	1	1	1	1	1	1	1	1	1	1	2	2	2
F3064	2	2	2	2	2	2	2	2	2	2	2	2	2	2	2	2	2	2	2	2	2	2	2	2	2	2	2	2	2	2	2	2	2	2	2	2	2	2	2	2	2	2	2	2	2	1	1	1	1
F3065	2	2	2	2	2	2	2	2	2	2	2	2	2	2	2	2	2	2	2	2	2	2	2	2	2	2	2	2	2	2	2	2	2	2	2	2	2	2	2	2	2	2	2	2	2	2	2	2	2
F3067	2	2	2	2	2	2	2	2	2	2	2	2	2	2	2	2	2	2	2	2	2	2	2	2	1	1	1	1	1	1	1	2	2	2	2	2	2	2	2	2	2	2	2	2	2	2	2	2	2
F3068	2	2	2	2	2	2	2	2	2	2	2	2	2	2	2	1	1	1	1	1	1	1	1	1	1	1	1	1	1	1	1	1	1	1	1	1	1	1	1	1	1	1	1	1	1	1	1	1	1
F3069	2	2	2	2	2	2	2	2	2	2	2	2	2	2	2	2	2	2	2	2	2	2	2	2	2	2	2	2	2	2	2	2	2	2	2	2	2	2	2	2	2	2	2	2	2	2	2	2	2
F3070	2	2	1	1	1	1	1	1	1	1	1	1	1	1	1	1	1	1	1	1	1	1	1	1	1	1	1	1	1	1	1	1	1	1	1	1	1	1	1	1	1	1	1	1	1	1	1	1	1
F3071	0	0	0	0	0	0	0	0	0	0	0	0	0	0	0	0	0	0	0	0	0	0	0	0	0	0	0	0	0	0	0	0	0	0	0	0	0	0	0	0	0	0	0	0	1	1	1	1	1
F3072	0	0	0	0	0	0	0	0	0	0	0	0	0	0	0	0	0	0	0	0	0	0	0	0	0	0	0	0	0	0	0	0	0	0	0	0	0	0	0	0	0	0	0	0	0	0	0	0	0
F3073	0	0	0	0	0	0	0	0	0	0	0	0	0	0	0	0	0	0	0	0	0	0	0	0	0	0	0	0	0	0	0	0	0	0	0	0	0	0	0	0	0	0	0	0	0	0	0	0	0
F3074	2	2	2	2	2	2	2	2	2	2	2	2	2	2	2	2	2	2	2	2	2	2	2	2	2	2	2	2	2	2	2	2	2	2	2	2	2	2	2	2	2	2	2	2	2	2	2	2	2
F3075	2	2	2	2	2	2	2	2	2	2	2	2	2	2	2	2	2	2	2	2	2	2	2	2	2	2	2	2	2	2	2	2	2	2	2	2	2	2	2	2	2	2	2	2	2	2	2	2	2
F3077	0	0	0	0	0	0	0	0	0	0	0	0	0	0	0	0	0	0	0	0	0	0	0	0	0	0	0	0	0	0	0	0	0	0	0	0	0	0	0	0	0	0	0	0	0	0	0	0	0
F3078	1	1	1	1	1	1	1	1	1	1	1	1	1	1	1	1	1	1	1	1	1	1	1	1	1	1	1	1	1	1	1	1	1	1	0	0	0	0	0	0	0	0	0	0	0	0	0	0	0
F3079	2	2	2	2	2	2	2	2	2	2	2	2	2	2	2	2	2	2	2	2	2	2	2	2	2	2	2	2	2	2	2	2	2	2	2	2	2	2	2	2	2	2	2	0	0	0	0	0	0
F3080	2	2	2	2	2	2	2	2	2	2	2	2	2	2	2	2	2	2	2	2	2	2	2	2	2	2	2	2	2	2	2	2	2	2	2	2	2	2	2	2	2	2	2	2	2	2	2	2	2
F3082	2	2	2	2	2	2	2	2	2	2	2	2	2	2	2	2	2	2	2	2	2	2	2	2	2	2	2	2	2	2	2	2	2	2	2	2	2	2	2	2	2	2	2	2	2	2	2	2	2
F3083	2	2	2	2	2	2	2	2	2	2	2	2	2	2	2	2	2	2	2	2	2	2	2	2	2	2	2	2	2	2	2	2	2	2	2	2	2	2	2	2	2	2	2	2	2	2	2	2	2
F3084	2	2	2	2	2	2	2	2	2	2	2	2	2	2	2	2	2	2	2	2	2	2	2	2	2	2	2	2	2	2	2	2	2	2	2	2	2	2	2	2	2	2	2	2	2	2	2	2	2
F3085	0	0	0	0	0	0	0	0	0	0	0	0	0	0	0	0	0	0	0	0	0	0	0	0	0	0	0	0	0	0	0	0	0	0	0	0	0	0	0	0	0	0	0	0	0	0	0	0	0
F3086	1	1	1	1	1	1	1	1	1	1	1	1	1	1	1	1	1	1	1	1	1	1	1	1	1	1	1	1	1	1	1	1	1	1	1	1	1	1	1	1	1	1	1	1	1	1	1	1	1
F3087	2	2	2	2	2	2	2	2	2	2	2	2	2	2	2	2	2	2	2	2	2	2	2	2	2	2	2	2	2	2	2	2	2	2	1	1	1	1	1	1	1	1	1	1	1	1	1	1	1
F3088	2	2	2	2	1	1	1	1	1	1	1	1	1	1	1	1	1	1	1	1	1	1	1	1	1	1	1	1	1	1	1	1	1	1	1	1	1	1	1	1	1	1	1	1	1	1	1	1	1
F3089	2	2	2	2	2	2	2	2	2	2	2	2	2	2	2	2	2	2	2	2	2	2	2	2	2	2	2	2	2	2	2	2	2	2	2	2	2	2	2	2	2	2	2	2	2	2	2	2	2
F3091	1	1	1	1	1	1	1	1	1	1	1	1	1	1	1	1	1	1	1	1	1	1	1	1	1	1	1	1	1	1	1	1	1	1	1	1	1	1	1	1	1	1	1	1	1	1	1	1	1
F3095	0	0	0	0	0	0	0	0	0	0	0	0	0	0	0	0	0	0	0	0	0	0	0	0	0	0	0	0	0	0	0	0	0	0	0	0	0	0	0	0	0	0	0	0	0	0	0	0	0
F3096	2	2	2	2	2	2	2	2	2	2	2	2	2	2	2	2	2	2	2	2	2	2	2	2	2	2	2	2	2	2	2	2	2	2	2	2	2	2	2	2	2	2	2	2	2	2	2	0	0
F3098	2	2	2	2	2	2	2	2	2	2	2	2	2	2	1	1	1	1	1	1	1	1	1	1	1	1	1	1	1	1	1	1	1	1	1	1	1	1	1	1	1	1	1	1	0	0	0	0	0
F3099	2	2	2	2	2	2	2	2	2	2	2	2	2	2	2	2	2	2	2	2	2	2	2	2	2	2	2	2	2	2	2	2	2	2	2	2	2	2	2	2	2	2	2	2	2	2	2	2	2
F3100	0	0	0	0	0	0	0	0	0	0	0	0	0	0	0	0	0	0	0	0	0	0	0	0	0	0	0	0	0	0	0	0	0	0	0	0	0	0	0	0	0	0	0	0	0	2	2	2	2
F3102	1	1	1	1	1	1	1	1	1	1	1	1	1	1	1	1	1	1	1	1	1	1	1	1	1	1	1	1	1	1	1	1	1	1	1	1	1	1	1	1	1	1	1	1	1	1	1	1	1
F3103	2	2	2	2	2	2	2	2	2	2	2	2	2	2	2	2	2	2	2	2	2	2	2	2	2	2	0	0	0	0	0	0	0	0	0	0	0	0	0	0	0	0	0	0	0	0	0	0	0
F3104	0	0	0	0	0	0	0	0	0	0	0	0	0	0	0	0	0	0	0	0	0	0	0	0	0	0	0	0	0	0	0	0	0	0	0	0	0	0	0	0	0	0	0	0	0	0	2	2	2
F3107	0	0	0	0	0	0	0	0	0	0	0	0	0	0	0	0	0	0	0	0	0	0	0	0	0	0	0	0	0	0	0	0	0	0	0	0	0	0	0	0	0	0	0	0	0	0	0	0	0
F3108	2	2	2	2	2	2	2	2	2	2	2	2	2	2	2	2	2	2	2	2	2	2	2	2	2	2	2	2	2	2	2	2	2	0	0	0	0	0	0	0	0	0	0	0	0	0	0	0	0
F3109	2	2	2	2	2	2	2	2	2	2	2	2	2	2	2	2	2	2	2	2	2	2	2	2	2	1	1	1	1	1	1	1	1	1	1	1	1	1	1	1	1	1	1	1	1	1	1	1	1
F3110	1	1	1	1	1	1	1	1	1	1	1	1	1	1	1	1	1	1	1	1	1	1	1	1	1	1	1	1	1	1	1	1	1	1	1	1	1	1	1	1	1	1	1	1	1	1	1	1	1
F3111	2	2	2	2	2	2	2	2	2	2	2	2	2	2	2	2	2	2	2	2	2	2	2	2	2	2	2	2	2	2	2	2	2	2	2	2	2	2	2	2	2	2	2	2	2	2	2	2	2
F3112	2	2	2	2	2	2	2	2	2	2	2	2	2	2	2	2	2	2	2	2	2	2	2	2	2	2	2	2	2	2	2	2	2	2	2	2	2	2	2	2	2	2	2	2	1	1	1	1	1
F3113	0	0	0	0	0	0	0	0	0	0	0	0	0	0	0	0	0	0	0	0	0	0	0	0	0	0	0	0	0	0	0	0	0	0	0	0	0	0	0	0	0	0	0	0	0	0	0	0	0
F3114	0	0	0	0	0	0	0	0	0	0	0	0	0	0	0	0	0	0	0	0	0	0	0	0	0	0	0	0	0	0	0	0	0	0	0	0	0	0	0	0	0	0	0	0	0	0	0	0	0
F3115	2	2	2	2	2	2	2	2	2	2	2	2	2	2	2	2	2	2	2	2	2	2	2	2	2	2	2	2	2	2	2	2	2	2	2	2	2	2	2	2	2	2	2	2	2	2	2	2	2
F3116	2	2	2	2	2	2	2	2	2	2	2	2	2	2	2	2	2	2	2	2	2	2	2	2	2	2	2	2	2	2	2	2	2	2	2	2	2	2	2	2	2	2	2	2	2	2	2	2	2
F3118	2	2	2	2	2	2	2	2	2	2	2	2	2	2	2	2	2	2	2	2	2	2	2	2	2	2	2	2	2	2	2	2	2	2	2	2	2	2	2	2	2	2	2	2	1	1	1	1	1
F3119	2	2	2	2	2	2	2	2	2	2	2	2	2	2	2	2	2	2	2	2	2	2	2	2	2	2	2	2	2	2	2	2	2	2	2	2	2	2	2	2	2	2	2	2	2	2	2	2	2
F3120	0	0	0	0	0	0	0	0	0	0	0	0	0	0	0	0	0	0	0	0	0	0	0	0	0	0	0	0	0	0	0	0	0	0	0	0	0	0	0	0	0	0	0	0	0	0	0	0	0
F3121	1	1	1	1	1	1	1	1	1	1	1	1	1	1	1	1	1	1	1	1	1	1	1	1	1	1	1	1	1	1	1	1	1	1	1	1	1	1	1	1	1	1	1	1	0	0	0	0	0
F3122	0	0	0	0	0	0	0	0	0	0	0	0	0	0	0	0	0	0	0	0	0	0	0	0	0	0	0	0	0	0	0	0	0	0	0	0	0	0	0	0	0	0	0	0	0	0	0	0	0
F3123	1	1	1	1	1	1	1	1	1	1	1	1	1	1	1	1	1	1	1	1	1	1	1	1	1	1	1	1	1	1	1	1	1	1	1	1	1	1	1	1	1	1	1	1	1	1	1	1	1
F3124	1	1	1	1	1	1	1	1	1	1	1	1	1	1	1	1	1	1	1	1	1	1	1	1	1	1	1	1	1	1	1	1	1	1	2	2	2	2	2	2	2	2	2	2	2	2	2	2	2
F3125	0	0	0	0	0	0	0	0	0	0	0	0	0	0	0	0	0	0	0	0	0	0	0	2	2	2	2	2	2	2	2	2	2	2	2	2	2	2	2	2	2	2	2	2	2	2	2	2	2
F3126	2	2	2	2	2	2	2	2	2	2	2	2	2	2	2	2	2	2	2	2	2	2	2	2	2	2	2	2	2	2	2	2	2	2	2	2	2	2	2	2	2	2	2	2	2	2	0	0	0
F3130	2	2	2	2	2	2	2	2	2	2	2	2	2	2	2	2	2	2	2	2	2	2	1	1	1	1	1	1	1	1	1	1	1	1	1	1	1	1	1	1	1	1	1	1	1	2	2	2	2
F3131	1	1	1	1	1	1	1	1	0	0	0	0	0	0	0	0	0	0	0	0	0	0	0	0	0	0	0	0	0	0	0	0	0	0	0	0	0	0	0	0	0	0	0	0	0	0	0	0	0
F3132	2	2	2	2	2	2	2	2	2	2	2	2	2	2	2	2	2	2	2	2	2	2	2	2	2	2	2	2	2	2	2	2	2	2	2	2	2	2	2	2	2	2	2	2	2	2	2	2	2
F3133	0	0	0	0	0	0	0	0	0	0	0	0	0	0	0	0	0	0	0	0	0	0	0	0	0	0	0	0	0	0	0	0	0	0	0	0	0	0	0	0	0	0	0	0	0	0	0	0	0
F3134	2	2	2	2	2	2	2	2	2	2	2	2	2	2	2	2	2	2	2	2	2	2	2	2	2	2	2	2	2	2	2	2	2	2	2	2	2	2	2	2	2	2	2	2	2	2	2	2	2
F3137	1	1	1	1	1	1	1	1	1	1	1	1	1	1	1	1	1	1	1	1	1	1	1	1	1	1	1	1	1	1	1	1	1	1	1	1	1	1	1	1	1	1	1	1	1	1	1	1	1
F3139	2	2	2	2	2	2	2	2	2	2	2	2	2	2	2	2	2	2	2	2	2	2	2	2	2	2	2	2	2	2	2	2	2	2	2	2	2	2	2	2	2	2	2	2	2	2	2	2	2
F3140	1	1	1	1	1	2	2	2	2	2	2	2	2	2	2	2	2	2	2	2	2	2	2	2	2	2	2	2	2	2	2	2	2	2	2	2	2	2	2	2	2	2	2	2	2	2	2	2	2
F3141	0	0	0	0	0	0	0	0	0	0	0	0	0	0	0	0	0	0	0	0	0	0	0	0	0	0	0	0	0	0	0	0	0	0	0	0	0	0	0	0	0	0	0	0	0	0	0	0	0
F3142	1	1	1	1	1	1	1	1	1	1	1	1	1	1	1	1	1	1	1	1	1	1	1	1	1	1	1	1	1	1	1	1	1	1	1	1	1	1	1	1	1	1	1	1	1	1	1	1	1
F3143	0	0	0	0	0	0	0	0	0	0	0	0	0	0	0	0	0	0	0	0	0	0	0	0	0	0	2	2	2	2	2	2	2	2	2	2	2	2	2	2	2	2	2	2	2	2	2	2	2
F3145	2	2	2	2	2	2	2	2	2	2	2	2	2	2	2	2	2	2	2	2	2	2	2	2	2	2	2	2	2	2	2	2	2	2	2	2	2	2	2	2	2	2	2	2	2	2	2	2	2
F3146	1	1	1	1	1	1	1	1	1	1	1	1	1	1	1	1	1	1	1	1	1	1	1	1	1	1	1	1	1	1	1	1	1	1	1	1	1	1	1	1	1	1	1	1	1	1	1	1	1
F3147	0	0	0	0	0	0	0	0	0	0	0	0	0	0	0	0	0	0	0	0	0	0	0	0	0	0	0	0	0	0	0	0	0	0	0	0	0	0	0	0	0	0	0	0	0	0	0	0	0
F3149	0	0	0	0	0	0	0	0	0	0	0	0	0	0	0	0	0	0	0	0	0	0	0	0	0	0	0	0	0	0	0	0	0	0	0	0	0	0	0	0	0	0	0	0	0	0	0	0	0
F3150	1	1	1	1	1	1	1	1	1	1	1	1	1	1	1	1	1	1	1	1	1	1	1	1	1	2	2	2	2	2	2	2	2	2	2	2	2	2	2	2	2	2	2	2	2	2	2	2	2
F3152	0	0	0	0	0	0	0	0	0	0	0	1	1	1	1	1	1	1	1	1	1	1	1	1	1	1	1	1	1	1	1	1	1	1	1	1	1	1	1	1	1	1	1	1	1	1	1	1	1
F3153	0	0	0	0	0	0	0	0	0	0	0	0	0	0	0	0	0	0	0	0	0	0	0	0	0	0	0	0	0	0	0	0	0	0	0	0	0	0	0	0	0	0	0	0	0	0	0	0	0
F3154	2	2	2	2	2	2	2	2	2	2	2	2	2	2	2	2	2	2	2	2	2	2	2	2	2	2	2	2	2	2	2	2	2	2	2	2	2	2	2	2	2	2	2	2	2	2	2	2	2
F3156	2	2	2	2	2	2	2	2	2	2	2	2	2	2	2	2	2	2	2	2	2	2	2	2	2	2	2	2	2	2	2	2	2	2	2	2	2	2	2	2	2	2	2	2	1	1	1	1	1
F3157	2	2	2	2	2	2	2	2	2	2	2	2	2	2	2	2	2	2	2	2	2	2	2	2	2	1	1	1	1	1	1	1	1	1	1	1	1	1	1	1	1	1	1	1	1	1	1	1	1
F3158	1	1	1	1	1	1	1	1	1	1	1	1	1	1	1	1	1	1	1	1	1	1	1	0	0	0	0	0	0	0	0	0	0	0	0	0	0	0	0	0	0	0	0	0	0	1	1	1	1
F3159	2	2	2	2	2	2	2	2	2	2	2	2	2	2	2	2	2	2	2	2	2	2	2	2	2	2	2	2	2	2	2	2	2	2	2	2	2	2	2	2	2	2	2	2	2	2	2	2	2
F3160	0	0	0	0	0	0	0	0	0	0	0	0	0	0	0	0	0	0	0	0	0	0	0	0	0	0	0	0	0	0	0	0	0	0	0	0	0	0	0	0	0	0	0	0	0	0	0	0	0
F3161	2	2	2	2	2	2	2	2	2	2	2	2	2	2	2	2	2	2	2	2	2	2	2	2	2	2	2	2	2	2	2	2	2	2	2	2	2	2	2	2	2	2	2	2	2	2	2	2	2
F3162	0	0	0	0	0	0	0	0	0	0	0	0	0	0	0	0	0	0	0	0	0	0	0	0	0	0	0	0	0	0	0	0	0	0	0	0	0	0	0	0	0	0	0	0	0	0	0	0	0
F3163	1	1	1	1	1	1	1	1	1	1	1	1	1	1	1	1	1	1	1	1	1	1	1	0	0	0	0	0	0	0	0	0	0	0	0	0	0	0	0	0	0	0	0	0	0	0	0	0	0
F3167	0	0	0	0	0	0	0	0	0	0	0	0	0	0	0	0	0	0	0	0	0	0	0	0	0	0	0	0	0	0	0	0	0	0	0	0	0	0	0	0	0	0	0	0	0	0	0	0	0
F3168	2	2	2	2	2	2	2	2	2	2	2	1	1	1	1	1	1	1	1	1	1	1	1	1	1	1	1	1	1	1	1	1	1	1	1	1	1	1	1	1	1	1	1	1	1	1	1	1	1
F3169	2	2	2	2	2	2	2	2	2	2	2	2	2	2	2	2	2	2	2	2	2	2	2	2	2	2	2	2	2	2	2	2	2	2	2	2	2	2	2	2	2	2	2	2	2	2	2	2	2
F3170	0	0	0	0	0	0	0	0	0	0	0	0	0	0	0	0	0	0	0	0	0	0	0	0	0	0	1	1	1	1	1	1	1	1	1	1	1	1	1	1	1	1	1	1	1	1	1	1	1
F3172	2	2	2	2	2	2	2	2	2	2	2	2	2	2	2	2	2	2	2	2	2	2	2	2	2	2	2	2	2	2	2	2	2	2	2	2	2	2	2	2	2	2	2	2	2	2	2	2	2
F3173	0	0	0	0	0	0	0	0	0	0	0	0	0	0	0	0	0	0	0	0	0	0	0	0	0	0	0	0	0	0	0	0	0	0	0	0	0	0	0	0	0	0	0	0	0	0	0	0	0
F3175	2	2	2	2	2	2	2	2	2	2	2	2	2	2	2	2	2	2	2	2	2	2	2	2	2	2	2	2	2	2	2	2	2	2	2	2	2	2	2	2	2	2	2	2	2	2	2	2	2
F3176	2	2	2	2	2	2	2	2	2	2	2	2	2	2	2	2	2	2	0	0	0	0	0	0	0	0	0	0	0	0	0	0	0	0	0	0	0	0	0	0	0	0	0	0	0	0	0	0	0
F3178	1	1	1	1	1	1	1	1	1	1	1	1	1	1	1	1	1	1	1	1	1	1	1	1	1	1	1	1	1	1	1	1	1	1	1	1	1	1	1	1	1	1	1	1	1	1	1	1	1
F3179	1	1	1	1	1	1	1	1	1	1	1	1	1	1	1	1	1	1	1	1	1	1	1	1	1	1	1	1	1	1	1	1	1	1	1	1	1	1	1	1	1	1	1	1	1	1	1	1	1
F3181	0	0	0	0	0	0	0	0	0	0	0	0	0	1	1	1	1	1	1	1	1	1	1	1	1	1	1	1	1	1	1	1	1	1	1	1	1	1	1	1	1	0	0	0	0	0	0	0	0
F3182	2	2	2	2	2	2	2	2	2	2	2	2	2	2	2	2	2	2	2	2	2	2	2	2	2	2	2	2	2	2	2	2	2	2	2	2	2	2	2	2	2	2	2	2	2	2	2	2	2
F3183	2	2	2	2	2	2	2	2	2	2	2	2	2	2	2	2	2	2	2	2	2	2	2	2	2	2	2	2	2	2	2	2	2	2	2	2	2	2	2	2	2	2	2	2	2	2	2	2	2
F3184	2	2	2	2	2	2	2	2	2	2	2	2	2	2	2	2	2	2	2	2	2	2	2	2	2	2	2	2	2	2	2	2	2	2	2	2	2	2	1	1	1	1	1	1	1	1	1	1	1
F3185	0	0	0	0	0	0	0	0	0	0	0	0	0	0	0	0	0	0	0	0	0	0	0	0	0	0	0	0	0	0	0	0	0	0	0	0	0	0	1	1	1	1	1	1	1	1	1	1	1
F3186	1	1	1	1	1	1	1	1	1	1	1	1	1	1	1	1	2	2	2	2	2	2	2	2	2	2	2	2	2	2	2	2	2	2	2	2	2	2	2	2	2	2	2	2	2	2	2	2	2
F3189	0	0	0	0	0	0	0	0	0	0	0	0	0	0	0	0	0	0	0	0	0	0	0	0	0	0	0	0	0	0	0	0	0	0	0	0	0	0	0	0	0	0	0	0	0	0	0	0	0
F3190	2	2	2	2	2	2	2	2	2	2	2	2	2	2	2	2	2	2	2	2	2	2	2	2	2	2	2	2	2	2	2	2	2	2	2	2	2	2	2	2	2	2	2	2	2	2	2	2	2
F3191	2	2	2	2	2	2	2	2	2	2	2	2	2	2	2	2	2	2	2	2	2	2	2	2	2	2	2	2	2	2	2	2	2	2	2	2	2	2	2	2	2	2	2	2	2	2	2	2	2
F3192	2	2	2	2	2	2	2	2	2	2	2	2	2	2	2	2	2	2	2	2	2	0	0	0	0	0	0	0	0	0	0	0	0	0	0	0	0	0	0	0	0	0	0	0	0	2	2	2	2
F3193	0	0	0	0	0	0	0	0	0	0	0	0	0	0	0	0	0	0	0	0	0	0	0	0	0	0	0	0	0	0	0	0	0	0	0	0	0	0	0	0	0	0	0	0	0	0	0	0	0
F3194	1	1	1	1	1	1	1	1	1	1	1	1	1	1	1	1	1	1	1	1	1	1	1	1	1	1	1	1	1	1	1	1	1	1	1	1	1	1	1	1	1	1	1	1	1	1	1	1	1
F3195	2	2	2	2	2	2	2	2	2	2	2	2	2	2	2	2	2	2	2	2	2	2	2	2	2	2	2	2	2	2	2	2	2	2	2	2	2	2	2	2	2	2	2	2	1	1	1	1	1
F3196	0	0	0	0	0	0	0	0	0	0	0	0	0	0	0	0	0	0	0	0	0	0	0	0	0	0	0	0	0	0	0	0	0	0	0	0	0	0	0	0	0	0	0	0	0	0	0	0	0
F3197	1	1	1	1	1	1	1	1	1	1	1	1	1	1	1	1	1	1	1	1	1	1	1	1	1	1	1	1	1	1	1	1	1	1	1	1	1	1	1	1	1	1	1	1	0	0	0	0	0
F3206	2	2	2	2	2	2	2	2	2	2	2	2	2	2	2	2	2	2	2	2	2	2	2	2	2	2	2	2	2	2	2	2	2	2	2	2	2	2	2	2	2	2	2	2	2	2	2	2	2
F3207	2	2	2	2	2	2	2	2	2	2	2	2	2	2	2	2	2	2	2	2	2	2	2	2	2	2	2	2	2	2	2	2	2	2	2	2	2	2	2	2	2	2	2	2	2	2	2	2	2
F3208	1	1	1	0	0	0	0	0	0	0	0	0	0	0	0	0	0	0	0	0	0	0	0	0	0	0	0	0	0	0	0	0	0	0	2	2	2	2	2	2	2	2	2	2	2	2	2	2	2
F3211	2	2	2	2	2	2	2	2	2	2	2	2	2	2	2	2	2	2	2	2	2	2	2	2	2	2	2	2	2	2	2	2	1	1	1	1	1	1	1	1	1	1	1	1	1	1	1	1	1
F3212	1	1	1	1	1	1	1	1	1	1	1	1	1	1	1	1	1	1	1	1	1	1	1	1	1	1	1	1	1	1	1	1	1	1	1	1	1	1	1	1	1	1	1	1	1	1	1	1	1
F3213	1	1	1	1	1	1	1	1	1	1	1	1	2	2	2	2	2	2	2	2	2	2	2	2	2	2	2	2	2	2	2	2	2	2	2	2	2	2	2	2	2	2	2	2	2	2	2	2	2
F3214	0	0	0	0	0	0	0	0	0	0	0	0	0	0	0	0	0	0	0	0	0	0	0	0	0	0	0	0	0	0	0	0	0	0	0	0	0	0	0	0	0	0	0	0	0	0	0	0	0
F3215	2	2	2	2	2	2	2	2	2	2	2	2	2	2	2	2	2	2	2	2	2	2	2	2	2	2	2	2	2	2	2	2	2	2	2	2	2	2	2	2	2	2	2	2	2	2	2	2	2
F3224	0	0	0	0	0	0	0	0	0	0	0	0	0	0	0	0	0	0	0	0	0	0	0	0	0	0	0	0	0	0	0	0	0	0	0	0	0	0	0	0	0	1	1	1	1	1	1	1	1
F3225	2	2	2	2	2	2	2	2	2	2	2	2	2	2	2	2	2	2	2	2	2	2	2	2	2	2	2	2	2	2	2	2	2	2	2	2	2	2	2	2	2	2	2	2	1	1	1	1	1
F3226	2	2	2	2	2	2	2	2	2	2	2	2	2	2	2	2	2	2	2	0	0	0	0	0	0	0	0	0	0	0	0	0	0	0	0	0	0	0	0	0	0	0	0	0	0	0	0	0	0
F3228	2	2	2	2	2	2	2	2	2	2	2	2	2	2	2	2	2	2	2	2	2	2	2	2	2	2	2	2	2	2	2	2	2	2	2	2	2	2	2	2	2	2	2	2	2	0	0	0	0
F3230	2	2	2	2	2	2	2	2	2	2	2	2	2	2	2	2	2	2	2	2	2	2	2	2	2	2	2	2	2	2	2	2	2	2	2	2	2	2	2	2	2	2	2	2	2	2	2	2	2
F3231	2	2	2	2	2	2	2	2	2	2	2	2	2	2	2	2	2	2	2	2	2	2	2	2	2	2	2	2	2	0	0	0	0	0	0	0	0	0	0	0	0	0	0	0	0	0	0	0	0
F3232	2	2	2	2	2	2	2	2	2	2	2	2	2	2	2	2	2	2	2	2	2	2	2	2	2	2	1	1	1	1	1	1	1	1	1	1	1	1	1	1	1	1	1	1	1	1	1	1	1
F3233	0	0	0	0	0	0	0	0	0	0	0	0	0	0	0	0	0	0	0	0	0	0	0	0	0	0	0	0	0	0	0	0	0	0	0	0	0	0	0	0	0	0	0	0	0	0	0	0	0
F3234	0	0	0	0	0	0	0	0	0	0	0	0	0	0	0	0	0	0	0	0	0	0	0	0	0	2	2	2	2	2	2	2	2	2	2	2	2	2	2	2	2	2	2	2	2	2	2	2	2
F3237	0	0	0	0	0	0	0	0	0	0	0	0	0	0	0	0	0	0	0	0	0	0	0	0	0	0	0	0	0	0	0	0	0	0	0	0	0	0	0	0	0	0	0	0	0	0	0	0	0
F3238	2	2	2	2	2	2	2	2	2	2	2	2	2	2	2	2	2	2	2	2	2	2	2	2	2	2	0	0	0	0	0	0	0	0	0	0	0	0	0	0	0	0	0	0	0	0	0	0	0
F3239	1	1	1	1	1	1	1	1	1	1	1	1	1	1	1	1	1	1	1	1	1	1	1	1	1	1	2	2	2	2	2	2	2	2	2	2	2	2	2	2	2	2	2	2	2	2	2	2	2
F3240	2	2	2	2	2	2	2	2	2	2	2	2	2	2	2	2	2	2	2	2	2	2	2	2	2	2	2	2	2	2	2	2	2	2	2	2	2	2	2	2	2	2	2	2	2	2	2	2	2
F3242	0	0	0	0	0	0	0	0	0	0	0	0	0	0	0	0	0	0	0	0	0	0	0	0	0	0	0	0	0	0	0	0	0	0	0	0	0	0	0	0	0	0	0	0	0	0	0	0	0
F3244	1	1	1	1	1	1	1	1	1	1	1	1	1	1	1	1	1	1	1	1	1	1	1	1	1	1	1	1	1	1	1	1	1	1	0	0	0	0	0	0	0	0	0	0	0	0	0	0	0
F3245	0	0	0	0	0	0	0	0	0	0	0	0	0	0	0	0	0	0	0	0	0	0	0	0	0	0	0	0	0	0	0	0	0	0	0	0	0	0	0	0	0	0	0	0	0	0	0	0	0
F3248	1	1	1	1	1	1	1	1	1	1	1	1	1	1	1	1	1	1	1	1	1	1	1	1	1	1	1	1	1	1	1	1	1	1	1	1	1	1	1	1	1	1	1	1	0	0	0	0	0
F3250	1	1	1	1	1	1	1	1	1	1	1	1	1	1	1	1	1	1	1	1	1	1	1	1	1	1	1	1	1	1	1	1	1	1	1	1	1	1	1	1	1	1	1	1	1	1	1	1	1
F3251	1	1	1	1	1	1	1	1	1	1	1	1	1	1	1	1	1	1	1	1	1	1	1	1	1	1	1	1	1	1	1	1	1	1	1	1	1	1	1	1	1	1	1	1	1	2	2	2	2
F3253	2	2	2	2	2	2	2	2	2	2	2	2	2	2	2	2	2	2	2	0	0	0	0	0	0	0	0	0	0	0	0	0	0	0	0	0	0	0	0	0	0	0	0	0	0	0	0	0	0
F3255	2	2	2	2	2	2	2	2	2	2	2	2	2	2	2	2	2	2	2	2	2	2	2	2	2	2	2	2	2	2	2	2	2	2	2	2	2	2	2	2	2	2	2	2	2	2	2	2	2
F3256	0	0	0	0	0	0	0	0	0	0	0	0	0	0	0	0	0	0	0	0	0	0	0	0	0	0	0	0	0	0	0	0	0	0	0	0	0	0	0	0	0	0	0	0	0	0	0	0	0
F3258	2	2	2	2	2	2	2	2	2	2	2	2	2	2	2	2	2	2	2	2	2	2	2	2	2	0	0	0	0	0	0	0	0	0	0	0	0	0	0	0	0	0	0	0	0	0	0	0	0
F3259	1	1	1	1	1	1	1	1	1	1	1	1	1	1	1	1	1	1	1	1	1	1	1	1	1	1	0	0	0	0	0	0	0	0	0	0	0	0	0	0	0	0	0	0	0	0	0	0	0
F3260	1	1	1	1	1	1	1	1	1	1	1	1	1	1	1	1	1	1	1	1	1	1	1	1	1	1	1	1	1	1	1	1	1	1	1	1	1	1	1	1	0	0	0	0	0	0	0	0	0
F3263	1	1	1	1	1	1	1	1	1	1	1	1	1	1	1	1	1	1	1	1	1	1	1	1	1	1	1	1	1	1	1	1	1	1	1	1	1	1	1	1	1	1	1	1	1	1	1	1	1
F3265	0	0	0	0	0	0	0	0	0	0	0	0	0	0	0	0	0	0	0	0	0	0	0	0	0	0	0	0	0	0	0	0	0	0	0	0	0	0	0	0	0	0	0	0	0	0	0	0	0
F3266	0	0	0	0	0	0	0	0	0	0	0	0	0	0	0	0	0	0	0	0	0	0	0	0	0	0	0	0	0	0	0	0	0	0	0	0	0	0	0	0	0	0	0	0	0	0	0	0	0
F3268	0	0	0	0	0	0	0	0	0	0	0	0	0	0	0	0	0	0	0	0	0	0	0	0	0	0	0	0	0	0	0	0	0	0	0	0	0	0	0	0	0	0	0	0	0	0	0	0	0
F3269	0	0	0	0	0	0	0	2	2	2	2	2	2	2	2	2	2	2	2	2	2	2	2	2	2	2	2	2	2	2	2	2	2	2	2	2	2	2	2	2	2	2	2	2	2	2	2	2	2
F3270	2	2	2	2	2	2	2	2	2	2	2	2	2	2	2	2	2	2	2	2	2	2	2	2	2	2	2	2	2	2	2	2	2	2	2	2	2	2	2	2	2	2	2	2	2	2	2	2	2
F3271	2	2	2	2	2	2	2	2	2	2	2	2	2	2	2	2	2	2	2	2	2	2	2	2	2	2	2	2	2	2	2	2	2	2	2	2	2	2	2	2	2	2	2	2	2	2	2	2	2
F3273	2	2	2	2	2	2	2	2	2	2	2	2	2	2	2	2	2	2	2	2	2	2	2	2	2	2	2	2	2	2	2	2	2	2	2	2	2	2	2	2	2	2	2	2	2	2	2	2	2
F3275	2	2	2	2	2	2	2	2	2	2	2	2	2	2	2	2	2	2	2	2	2	2	2	2	2	2	2	2	2	2	2	2	2	2	2	2	2	2	2	2	2	2	2	2	2	2	2	2	2
F3277	0	0	0	0	0	0	0	0	0	0	0	0	0	0	0	0	0	0	0	0	0	0	0	0	0	0	0	0	0	0	0	0	0	0	0	0	0	0	0	0	0	0	0	0	0	0	0	0	0
F3281	2	2	2	2	2	2	2	2	2	2	2	2	2	2	2	2	2	2	2	2	2	2	2	2	2	2	2	2	2	2	2	2	2	2	2	2	2	2	2	2	2	2	2	2	2	2	2	2	2
F3285	2	2	2	2	2	2	2	2	2	2	2	2	2	2	2	2	2	2	2	2	2	2	2	2	2	2	2	2	2	2	2	2	2	2	2	2	2	2	2	2	2	2	2	2	2	2	2	2	2
F3286	2	2	2	2	2	2	2	2	2	2	2	2	2	2	2	2	2	2	2	2	2	2	2	2	2	2	2	2	2	2	2	2	2	2	2	2	2	2	1	1	1	1	1	1	1	1	1	1	1
F3289	1	1	1	1	1	1	1	1	1	1	1	1	1	1	1	1	1	1	1	1	1	1	1	1	1	1	1	1	1	1	1	1	1	1	1	1	1	1	1	1	1	1	1	1	1	1	1	1	1
F3290	1	1	1	1	1	1	1	1	1	1	1	1	1	1	1	1	1	1	1	1	1	1	1	1	1	1	1	1	1	1	1	1	1	1	1	1	1	1	1	1	1	1	1	1	1	1	1	1	1
F3294	2	2	2	2	2	2	2	2	2	2	2	2	2	2	2	2	2	2	2	2	2	2	2	2	2	2	2	2	2	2	2	2	2	2	2	2	2	2	2	2	2	2	2	2	2	2	2	2	2
F3296	1	1	1	1	1	1	1	1	1	1	1	1	1	1	1	1	1	1	1	1	1	1	1	1	1	1	1	1	1	1	1	1	1	1	1	1	1	1	1	1	1	1	1	1	1	1	1	1	1
F3298	2	2	2	2	2	2	2	2	2	2	2	2	2	2	2	2	2	2	2	2	2	2	2	2	2	2	2	2	2	2	2	2	2	2	2	2	2	2	2	2	2	2	2	2	2	2	2	2	2
F3299	1	1	1	1	0	0	0	0	0	0	0	0	0	0	0	0	0	0	0	0	0	0	0	0	0	0	0	0	0	0	0	0	0	0	0	0	0	0	0	0	0	0	0	0	0	0	0	0	0
F3300	0	0	0	0	0	0	0	0	0	0	0	0	0	0	0	0	0	0	0	0	0	0	0	0	0	0	0	0	0	0	0	0	0	0	0	0	0	0	0	0	0	0	0	0	0	0	0	0	0
[truncated: 1,647 more columns]

## Sheet: F4
Bin	Bin1	Bin2	Bin3	Bin4	Bin5	Bin6	Bin7	Bin8	Bin9	Bin10	Bin11	Bin12	Bin13	Bin14	Bin15	Bin16	Bin17	Bin18	Bin19	Bin20	Bin21	Bin22	Bin23	Bin24	Bin25	Bin26	Bin27	Bin28	Bin29	Bin30	Bin31	Bin32	Bin33	Bin34	Bin35	Bin36	Bin37	Bin38	Bin39	Bin40	Bin41	Bin42	Bin43	Bin44	Bin45	Bin46	Bin47	Bin48	Bin49
F4001	2	2	2	2	2	2	2	2	2	2	2	2	2	2	2	2	2	2	2	2	2	2	2	2	2	2	2	2	2	2	2	2	2	2	2	2	2	2	2	2	2	2	2	2	2	2	2	2	2
F4023	0	0	0	0	0	0	0	0	0	0	0	0	0	0	0	0	0	0	0	0	0	0	0	0	0	0	0	0	0	0	0	0	0	0	0	0	0	0	0	0	0	0	0	0	0	2	2	2	2
F4024	0	0	0	0	0	0	0	0	0	0	0	0	0	0	0	0	0	0	0	0	0	0	0	0	0	0	0	0	0	0	0	0	0	0	0	0	0	0	0	0	0	0	0	0	0	0	0	0	0
F4025	0	0	0	0	0	0	0	0	0	0	0	0	0	0	0	0	0	0	0	0	0	0	0	0	0	0	0	0	0	0	0	0	0	0	0	0	0	0	0	0	0	0	0	0	0	0	0	0	0
F4026	0	0	0	0	0	0	0	0	0	0	0	0	0	0	0	0	0	0	0	0	0	0	0	0	0	0	0	0	0	0	0	0	0	0	0	0	0	0	0	0	0	0	0	0	0	0	0	0	0
F4027	0	0	0	0	0	0	0	0	0	0	0	0	0	0	0	0	0	0	0	0	0	0	0	0	0	0	0	0	0	0	0	0	0	0	0	0	0	0	0	0	0	0	0	0	0	0	0	0	0
F4028	2	2	2	2	2	2	2	2	2	2	2	2	2	2	2	2	2	2	2	2	2	2	2	2	2	2	2	2	2	2	2	2	2	2	2	2	2	2	2	2	2	2	2	2	2	2	2	2	2
F4029	2	2	2	2	2	2	2	2	2	2	2	2	2	2	2	2	2	2	2	2	2	2	2	2	2	2	2	2	2	2	2	2	2	2	2	2	2	2	2	2	2	2	2	2	2	2	2	2	2
F4030	1	1	1	1	1	1	1	1	1	1	1	1	1	1	1	1	1	1	1	1	1	1	1	1	1	1	1	1	1	1	1	1	1	1	1	1	1	1	1	1	1	1	1	1	2	2	2	2	2
F4031	0	0	0	0	0	0	0	0	0	0	0	0	0	0	0	0	0	0	0	0	0	0	0	0	0	0	0	0	0	0	0	0	0	0	0	0	0	0	0	0	0	0	0	0	0	0	0	0	0
F4032	0	0	0	0	0	0	0	0	0	0	0	0	0	0	0	0	0	0	0	0	0	0	0	0	0	0	0	0	0	0	0	0	0	2	2	2	2	2	2	2	2	2	2	2	2	2	2	2	2
F4033	0	0	0	0	0	0	0	0	0	0	0	0	0	0	0	0	0	0	0	0	0	0	0	0	0	0	0	0	0	0	0	0	0	0	0	0	0	0	0	0	0	0	0	0	0	0	0	0	0
F4034	1	1	1	1	1	1	1	1	1	1	1	1	1	1	1	1	1	1	1	1	1	1	1	1	1	1	1	1	2	2	2	2	2	2	2	2	2	2	2	2	2	2	2	2	2	2	2	2	2
F4035	2	2	2	2	2	2	2	2	2	2	2	2	2	2	0	0	0	0	0	0	0	0	0	0	0	0	0	0	0	0	0	0	0	0	0	0	0	0	0	0	0	0	0	0	0	0	0	0	0
F4036	0	0	0	0	0	0	0	0	0	0	0	0	0	0	0	0	0	0	0	0	0	0	0	0	0	0	0	0	0	0	0	0	0	0	0	0	0	0	0	0	0	0	0	0	0	0	0	0	0
F4037	0	0	0	0	0	0	0	0	0	0	0	0	0	0	0	0	0	0	0	0	0	0	0	0	0	0	0	0	0	0	0	0	0	0	0	0	0	0	0	0	0	0	0	0	0	0	0	0	0
F4038	0	0	0	0	0	0	0	0	0	0	0	0	0	0	0	0	0	0	0	0	0	0	0	0	0	0	0	0	0	0	0	0	0	0	0	0	0	0	0	0	0	0	0	0	0	0	0	0	0
F4039	0	0	0	0	0	0	0	0	0	0	0	0	0	0	0	0	0	0	0	0	0	0	0	0	0	0	0	0	0	0	0	0	0	0	0	0	0	0	0	0	0	0	0	0	0	2	2	2	2
F4040	0	0	0	0	0	0	0	0	0	0	0	0	0	0	0	0	0	0	0	0	0	0	0	0	0	0	0	0	0	0	0	0	0	0	0	0	0	0	0	0	0	0	0	0	0	0	0	0	0
F4041	2	2	2	2	2	2	2	2	2	2	2	2	2	2	2	2	2	2	2	2	2	2	2	2	2	2	2	2	2	2	2	2	2	2	2	2	2	2	2	2	2	2	2	2	2	2	2	2	2
F4042	2	2	2	2	2	2	2	2	2	2	2	2	2	2	2	2	2	2	2	2	2	2	2	2	2	2	2	2	2	2	2	2	2	2	2	2	2	2	2	2	2	2	2	2	2	2	2	2	2
F4043	0	0	0	0	0	0	0	0	0	0	0	0	0	0	0	0	0	0	0	0	0	0	0	0	0	0	0	0	0	0	0	0	0	0	0	0	0	0	0	0	0	0	0	0	0	0	0	0	0
F4044	0	0	0	0	0	0	0	0	0	0	0	0	0	0	0	0	0	0	0	0	0	0	0	0	0	0	2	2	2	2	2	2	2	2	2	2	2	2	2	2	2	2	2	2	2	2	2	2	2
F4045	2	2	2	2	2	2	2	2	2	2	2	2	2	2	2	2	2	2	2	2	2	2	2	2	2	2	2	2	2	2	2	2	2	2	2	2	2	2	2	2	2	2	2	2	2	2	2	2	2
F4046	0	0	0	0	0	0	0	0	0	0	0	0	0	0	0	0	0	0	0	0	0	0	0	0	0	0	0	0	0	0	0	0	0	0	0	0	0	0	0	0	0	0	0	0	0	0	0	0	0
F4047	0	0	0	0	0	0	0	0	0	0	0	0	0	0	0	0	1	1	1	1	1	1	1	1	1	1	1	1	1	1	1	1	1	1	1	1	1	1	1	1	1	1	1	1	1	1	1	1	1
F4051	2	2	2	2	2	2	2	2	2	2	2	2	2	2	2	2	2	2	2	2	2	2	2	2	2	2	2	2	2	2	2	2	2	2	2	2	2	2	2	2	2	2	2	2	2	2	2	2	2
F4053	2	2	2	2	2	2	2	2	2	2	2	2	2	2	2	2	2	2	2	2	2	2	2	2	2	2	2	2	2	2	2	2	2	2	2	2	2	2	2	2	2	2	2	2	2	0	0	0	0
F4056	0	0	0	0	0	0	0	0	0	0	0	0	0	0	1	1	1	1	1	1	1	1	1	1	1	1	1	1	1	1	1	1	1	1	1	2	2	2	2	2	2	2	2	2	2	2	2	2	2
F4057	1	1	1	1	1	1	1	1	1	1	1	1	1	1	1	1	1	1	1	1	1	1	1	1	1	1	1	1	1	1	1	1	1	1	1	1	1	1	1	1	1	1	1	1	1	2	2	2	2
F4059	2	2	2	2	2	2	2	2	2	2	2	2	2	2	2	2	2	2	2	2	2	2	2	2	2	2	2	2	2	2	2	2	2	2	2	2	2	2	2	2	2	2	2	2	2	2	2	2	2
F4060	2	2	2	2	2	2	2	2	2	2	2	2	2	2	2	2	2	2	2	2	2	2	2	2	2	2	2	2	2	2	2	2	2	2	2	2	2	2	2	2	2	2	2	2	2	2	2	2	2
F4061	2	2	2	2	2	2	2	2	2	2	2	2	2	2	2	2	2	2	2	2	2	2	2	2	2	2	2	2	2	2	2	2	2	2	2	2	2	2	2	2	2	2	2	2	2	2	0	0	0
F4062	1	1	1	1	1	1	1	1	1	1	1	1	1	1	1	1	1	1	1	1	1	1	1	1	1	1	1	1	1	1	1	1	1	1	1	1	2	2	2	2	2	2	2	2	2	2	2	2	2
F4063	0	0	0	0	0	0	0	0	0	0	0	0	0	0	1	1	1	1	1	1	1	1	1	1	1	1	1	1	1	1	1	1	1	1	1	1	1	1	1	1	1	1	1	1	1	1	2	2	2
F4064	2	2	2	2	2	2	2	2	2	2	2	2	2	2	2	2	2	2	2	2	2	2	2	2	2	2	2	2	2	2	2	2	2	2	2	2	2	2	2	2	2	2	2	2	2	2	2	2	2
F4065	2	2	2	2	2	2	2	2	2	2	2	2	2	2	2	2	2	2	2	2	2	2	2	2	2	2	2	2	2	2	2	2	2	2	2	2	2	2	2	2	2	2	2	2	2	2	2	2	2
F4067	2	2	2	2	2	2	2	2	2	2	2	2	2	2	2	2	2	2	2	2	2	2	2	2	1	1	1	1	1	1	1	2	2	2	2	2	2	2	2	2	2	2	2	2	2	2	2	2	2
F4068	2	2	2	2	2	2	2	2	2	2	2	2	2	2	2	2	2	2	2	2	2	2	2	2	2	2	2	2	2	2	2	2	2	2	2	2	2	2	2	2	2	2	2	2	1	1	1	1	1
F4069	2	2	2	2	2	2	2	2	2	2	2	2	2	2	2	2	2	2	2	2	2	2	2	2	2	2	2	2	2	2	2	2	2	2	2	2	2	2	2	2	2	2	2	2	2	2	2	2	2
F4070	2	2	1	1	1	1	1	1	1	1	1	1	1	1	1	1	1	1	1	1	1	1	1	2	2	2	2	2	2	2	2	2	2	2	2	2	2	2	2	2	2	2	2	2	2	2	2	2	2
F4071	0	0	0	0	0	0	0	0	0	0	0	0	0	0	0	0	0	0	0	0	0	0	0	0	0	0	0	0	0	0	0	0	0	0	0	0	0	0	0	0	0	0	0	0	0	0	0	0	0
F4072	0	0	0	0	0	0	0	0	0	0	0	0	0	0	0	0	0	0	0	0	0	0	0	0	0	0	0	0	0	0	0	0	0	0	0	0	0	0	0	0	0	0	0	0	0	0	0	0	0
F4073	0	0	0	0	0	0	0	0	0	0	0	0	0	0	0	0	0	0	0	0	0	0	0	0	0	0	0	0	0	0	0	0	0	0	0	0	0	0	0	0	0	0	0	0	0	0	0	0	0
F4074	2	2	2	2	2	2	2	2	2	2	2	2	2	2	2	2	2	2	2	2	2	2	2	2	2	2	2	2	2	2	2	2	2	2	2	2	2	2	2	2	2	2	2	2	2	2	2	2	2
F4075	2	2	2	2	2	2	2	2	2	2	2	2	2	2	2	2	2	2	2	2	2	2	2	2	2	2	2	2	2	2	2	2	2	2	2	2	2	2	2	2	2	2	2	2	2	2	2	2	2
F4077	0	0	0	0	0	0	0	0	0	0	0	0	0	0	0	0	0	0	0	0	0	0	0	0	0	0	0	0	0	0	0	0	0	0	0	0	0	0	0	0	0	0	0	0	0	0	0	0	0
F4078	2	2	2	2	2	2	2	2	2	2	2	2	2	2	2	2	2	2	2	2	2	2	2	2	2	2	2	2	2	2	2	2	2	2	0	0	0	0	0	0	0	0	0	0	0	0	0	0	0
F4079	2	2	2	2	2	2	2	2	2	2	2	2	2	2	2	2	2	2	2	2	2	2	2	2	2	2	2	2	2	2	2	2	2	2	2	2	2	2	2	2	2	2	2	0	0	0	0	0	0
F4080	2	2	2	2	2	2	2	2	2	2	2	2	2	2	2	2	2	2	2	2	2	2	2	2	2	2	2	2	2	2	2	2	2	2	2	2	2	2	2	2	2	2	2	2	2	2	2	2	2
F4082	2	2	2	2	2	2	2	2	2	2	2	2	2	2	2	2	2	2	2	2	2	2	2	2	2	2	2	2	2	2	2	2	2	2	2	2	2	2	2	2	2	2	2	2	2	2	2	2	2
F4083	2	2	2	2	2	2	2	2	2	2	2	2	2	2	2	2	2	2	2	2	2	2	2	2	2	2	2	2	2	2	2	2	2	2	2	2	2	2	2	2	2	2	2	2	2	2	2	2	2
F4084	2	2	2	2	2	2	2	2	2	2	2	2	2	2	2	2	2	2	2	2	2	2	2	2	2	2	2	2	2	2	2	2	2	2	2	2	2	2	2	2	2	2	2	2	2	2	2	2	2
F4085	0	0	0	0	0	0	0	0	0	0	0	0	0	0	0	0	0	0	0	0	0	0	0	0	0	0	0	0	0	0	0	0	0	0	0	0	0	0	0	0	0	0	0	0	0	0	0	0	0
F4086	1	1	1	1	1	1	1	1	1	1	1	1	1	1	1	1	1	1	1	1	1	1	1	1	1	1	1	1	1	1	1	1	1	1	1	1	1	1	1	1	1	1	1	1	1	1	1	1	1
F4087	2	2	2	2	2	2	2	2	2	2	2	2	2	2	2	2	2	2	2	2	2	2	2	2	2	2	2	2	2	2	2	2	2	2	2	2	2	2	2	2	2	2	2	2	2	2	2	2	2
F4088	2	2	2	2	1	1	1	1	1	1	1	1	1	1	1	1	1	1	1	1	1	1	1	1	1	1	1	1	1	1	1	1	1	2	2	2	2	2	2	2	2	2	2	2	2	2	2	2	2
F4089	2	2	2	2	2	2	2	2	2	2	2	2	2	2	2	2	2	2	2	2	2	2	2	2	2	2	2	2	2	2	2	2	2	2	2	2	2	2	2	2	2	2	2	2	2	2	2	2	2
F4091	1	1	1	1	1	1	1	1	1	1	1	1	1	1	1	1	1	1	1	1	1	1	1	1	1	1	1	1	1	1	1	1	1	1	1	1	1	1	1	1	1	1	1	1	1	1	1	1	1
F4095	0	0	0	0	0	0	0	0	0	0	0	0	0	0	0	0	0	0	0	0	0	0	0	0	0	0	0	0	0	0	0	0	0	0	0	0	0	0	0	0	0	0	0	0	0	0	0	0	0
F4096	2	2	2	2	2	2	2	2	2	2	2	2	2	2	2	2	2	2	2	2	2	2	2	2	2	2	2	2	2	2	2	2	2	2	2	2	2	2	2	2	2	2	2	2	2	2	2	0	0
F4098	2	2	2	2	2	2	2	2	2	2	2	2	2	2	2	2	2	2	2	2	2	2	2	2	2	2	2	2	2	2	2	2	2	2	2	2	2	2	2	2	2	2	2	2	0	0	0	0	0
F4099	2	2	2	2	2	2	2	2	2	2	2	2	2	2	2	2	2	2	2	2	2	2	2	2	2	2	2	2	2	2	2	2	2	2	2	2	2	2	2	2	2	2	2	2	2	2	2	2	2
F4100	0	0	0	0	0	0	0	0	0	0	0	0	0	0	0	0	0	0	0	0	0	0	0	0	0	0	0	0	0	0	0	0	0	0	0	0	0	0	0	0	0	0	0	0	0	2	2	2	2
F4102	1	1	1	1	1	1	1	1	1	1	1	1	1	1	1	1	1	1	1	1	1	1	1	1	1	1	1	1	1	1	1	1	1	1	1	1	1	1	1	1	1	1	1	1	1	1	1	1	1
F4103	2	2	2	2	2	2	2	2	2	2	2	2	2	2	2	2	2	2	2	2	2	2	2	2	2	2	0	0	0	0	0	0	0	0	0	0	0	0	0	0	0	0	0	0	0	0	0	0	0
F4104	0	0	0	0	0	0	0	0	0	0	0	0	0	0	0	0	0	0	0	0	0	0	0	0	0	0	0	0	0	0	0	0	0	0	0	0	0	0	0	0	0	0	0	0	0	0	2	2	2
F4107	0	0	0	0	0	0	0	0	0	0	0	0	0	0	0	0	0	0	0	0	0	0	0	0	0	0	0	0	0	0	0	0	0	0	0	0	0	0	0	0	0	0	0	0	0	0	0	0	0
F4108	2	2	2	2	2	2	2	2	2	2	2	2	2	2	2	2	2	2	2	2	2	2	2	2	2	2	2	2	2	2	2	2	2	0	0	0	0	0	0	0	0	0	0	0	0	0	0	0	0
F4109	2	2	2	2	2	2	2	2	2	2	2	2	2	2	2	2	2	2	2	2	2	2	2	2	2	1	1	1	1	1	1	1	1	1	1	1	1	1	1	1	1	1	1	1	1	1	1	1	1
F4110	1	1	1	1	1	1	1	1	1	1	1	1	1	1	1	1	1	1	1	1	1	1	1	1	1	1	1	1	1	1	1	1	1	1	1	1	1	1	1	1	1	1	1	1	1	1	1	1	1
F4111	2	2	2	2	2	2	2	2	2	2	2	2	2	2	2	2	2	2	2	2	2	2	2	2	2	2	2	2	2	2	2	2	2	2	2	2	2	2	2	2	2	2	2	2	2	2	2	2	2
F4112	2	2	2	2	2	2	2	2	2	2	2	2	2	2	2	2	2	2	2	2	2	2	2	2	2	2	2	2	2	2	2	2	2	2	2	2	2	2	2	2	2	2	2	2	1	1	1	1	1
F4113	0	0	0	0	0	0	0	0	0	0	0	0	0	0	0	0	0	0	0	0	0	0	0	0	0	0	0	0	0	0	0	0	0	0	0	0	0	0	0	0	0	0	0	0	0	0	0	0	0
F4114	0	0	0	0	0	0	0	0	0	0	0	0	0	0	0	0	0	0	0	0	0	0	0	0	0	0	0	0	0	0	0	0	0	0	0	0	0	0	0	0	0	0	0	0	0	0	0	0	0
F4115	2	2	2	2	2	2	2	2	2	2	2	2	2	2	2	2	2	2	2	2	2	2	2	2	2	2	2	2	2	2	2	2	2	2	2	2	2	2	2	2	2	2	2	2	2	2	2	2	2
F4116	2	2	2	2	2	2	2	2	2	2	2	2	2	2	2	2	2	2	2	2	2	2	2	2	2	2	2	2	2	2	2	2	2	2	2	2	2	2	2	2	2	2	2	2	2	2	2	2	2
F4118	2	2	2	2	2	2	2	2	2	2	2	2	2	2	2	2	2	2	2	2	2	2	2	2	2	2	2	2	2	2	2	2	2	2	2	2	2	2	2	2	2	2	2	2	1	1	1	1	1
F4119	2	2	2	2	2	2	2	2	2	2	2	2	2	2	2	2	2	2	2	2	2	2	2	2	2	2	2	2	2	2	2	2	2	2	2	2	2	2	2	2	2	2	2	2	2	2	2	2	2
F4120	0	0	0	0	0	0	0	0	0	0	0	0	0	0	0	0	0	0	0	0	0	0	0	0	0	0	0	0	0	0	0	0	0	0	0	0	0	0	0	0	0	0	0	0	0	0	0	0	0
F4121	0	0	0	0	0	0	0	0	0	0	0	0	0	0	0	0	0	0	0	0	0	0	0	0	0	0	0	0	0	0	0	0	0	0	0	0	0	0	0	0	0	0	0	0	0	0	0	0	0
F4122	0	0	0	0	0	0	0	0	0	0	0	0	0	0	0	0	0	0	0	0	0	0	0	0	0	0	0	0	0	0	0	0	0	0	0	0	0	0	0	0	0	0	0	0	0	0	0	0	0
F4123	1	1	1	1	1	1	1	1	1	1	1	1	1	1	1	1	1	1	1	1	1	1	1	1	1	1	1	1	1	1	1	1	1	1	1	1	1	1	1	1	1	1	1	1	1	1	1	1	1
F4124	1	1	1	1	1	1	1	1	1	1	1	1	1	1	1	1	1	1	1	1	1	1	1	1	1	1	1	1	1	1	1	1	1	1	2	2	2	2	2	2	2	2	2	2	2	2	2	2	2
F4125	0	0	0	0	0	0	0	0	0	0	0	0	0	0	0	0	0	0	0	0	0	0	0	2	2	2	2	2	2	2	2	2	2	2	2	2	2	2	2	2	2	2	2	2	2	2	2	2	2
F4126	2	2	2	2	2	2	2	2	2	2	2	2	2	2	2	2	2	2	2	2	2	2	2	2	2	2	2	2	2	2	2	2	2	2	2	2	2	2	2	2	2	2	2	2	2	2	0	0	0
F4130	2	2	2	2	2	2	2	2	2	2	2	2	2	2	2	2	2	2	2	2	2	2	1	1	1	1	1	1	1	1	1	1	1	1	1	1	1	1	1	1	1	1	1	1	1	2	2	2	2
F4131	2	2	2	2	2	2	2	2	0	0	0	0	0	0	0	0	0	0	0	0	0	0	0	0	0	0	0	0	0	0	0	0	0	0	0	0	0	0	0	0	0	0	0	0	0	0	0	0	0
F4132	2	2	2	2	2	2	2	2	2	2	2	2	2	2	2	2	2	2	2	2	2	2	2	2	2	2	2	2	2	2	2	2	2	2	2	2	2	2	2	2	2	2	2	2	2	2	2	2	2
F4133	0	0	0	0	0	0	0	0	0	0	0	0	0	0	0	0	0	0	0	0	0	0	0	0	0	0	0	0	0	0	0	0	0	0	0	0	0	0	0	0	0	0	0	0	0	0	0	0	0
F4134	2	2	2	2	2	2	2	2	2	2	2	2	2	2	2	2	2	2	2	2	2	2	2	2	2	2	2	2	2	2	2	2	2	2	2	2	2	2	2	2	2	2	2	2	2	2	2	2	2
F4137	2	2	2	2	2	2	2	2	2	2	2	2	2	2	2	2	2	2	2	2	2	2	2	2	2	2	2	2	2	2	2	2	2	2	2	2	2	2	2	2	2	2	2	2	2	2	2	2	2
F4139	2	2	2	2	2	2	2	2	2	2	2	2	2	2	2	2	2	2	2	2	2	2	2	2	2	2	2	2	2	2	2	2	2	2	2	2	2	2	2	2	2	2	2	2	2	2	2	2	2
F4140	2	2	2	2	2	2	2	2	2	2	2	2	2	2	2	2	2	2	2	2	2	2	2	2	2	2	2	2	2	2	2	2	2	2	2	2	2	2	2	2	2	2	2	2	2	2	2	2	2
F4141	0	0	0	0	0	0	0	0	0	0	0	0	0	0	0	0	0	0	0	0	0	0	0	0	0	0	0	0	0	0	0	0	0	0	0	0	0	0	0	0	0	0	0	0	0	0	0	0	0
F4142	1	1	1	1	1	1	1	1	1	1	1	1	1	1	1	1	1	1	1	1	1	1	1	1	1	1	1	2	2	2	2	2	2	2	2	2	2	2	2	2	2	2	2	2	2	2	2	2	2
F4143	0	0	0	0	0	0	0	0	0	0	0	0	0	0	0	0	0	0	0	0	0	0	0	0	0	0	2	2	2	2	2	2	2	2	2	2	2	2	2	2	2	2	2	2	2	2	2	2	2
F4145	2	2	2	2	2	2	2	2	2	2	2	2	2	2	2	2	2	2	2	2	2	2	2	2	2	2	2	2	2	2	2	2	2	2	2	2	2	2	2	2	2	2	2	2	2	2	2	2	2
F4146	1	1	1	1	1	1	2	2	2	2	2	2	2	2	2	2	2	2	2	2	2	2	2	2	2	2	2	2	2	2	2	2	2	2	1	1	1	1	1	1	1	1	1	1	1	1	1	1	1
F4147	0	0	0	0	0	0	0	0	0	0	0	0	0	0	0	0	0	0	0	0	0	0	0	0	0	0	0	0	0	0	0	0	0	0	0	0	0	0	0	0	0	0	0	0	0	0	0	0	0
F4149	0	0	0	0	0	0	0	0	0	0	0	0	0	0	0	0	0	0	0	0	0	0	0	0	0	0	0	0	0	0	0	0	0	0	0	0	0	0	0	0	0	0	0	0	0	0	0	0	0
F4150	1	1	1	1	1	1	1	1	1	1	1	1	1	1	1	1	1	1	1	1	1	1	1	1	1	2	2	2	2	2	2	2	2	2	2	2	2	2	2	2	2	2	2	2	2	2	2	2	2
F4152	0	0	0	0	0	0	0	0	0	0	0	1	1	1	1	1	1	1	1	1	1	1	1	1	1	1	1	1	1	1	1	1	1	1	1	1	1	1	1	1	1	1	1	1	1	1	1	1	1
F4153	0	0	0	0	0	0	0	0	0	0	0	0	0	0	0	0	0	0	0	0	0	0	0	0	0	0	0	0	0	0	0	0	0	0	0	0	0	0	0	0	0	0	0	0	0	0	0	0	0
F4154	2	2	2	2	2	2	2	2	2	2	2	2	2	2	2	2	2	2	2	2	2	2	2	2	2	2	2	2	2	2	2	2	2	2	2	2	2	2	2	2	2	2	2	2	2	2	2	2	2
F4156	2	2	2	2	2	2	2	2	2	2	2	2	2	2	2	2	2	2	2	2	2	2	2	2	2	2	2	2	2	2	2	2	2	2	2	2	2	2	2	2	2	2	2	2	1	1	1	1	1
F4157	2	2	2	2	2	2	2	2	2	2	2	2	2	2	2	2	2	2	2	2	2	2	2	2	2	2	2	2	2	2	2	2	2	2	2	2	2	2	2	2	2	2	2	2	2	2	2	2	2
F4158	1	1	1	1	0	0	0	0	0	0	0	0	0	0	0	0	0	0	0	0	0	0	0	0	0	0	0	0	0	0	0	0	0	0	0	0	0	0	0	0	0	0	0	0	0	2	2	2	2
F4159	2	2	2	2	2	2	2	2	2	2	2	2	2	2	2	2	2	2	2	2	2	2	2	2	2	2	2	2	2	2	2	2	2	2	2	2	2	2	2	2	2	2	2	2	2	2	2	2	2
F4160	0	0	0	0	0	0	0	0	0	0	0	0	0	0	0	0	0	0	0	0	0	0	0	0	0	0	0	0	0	0	0	0	0	0	0	0	0	0	0	0	0	0	0	0	0	0	0	0	0
F4161	2	2	2	2	2	2	2	2	2	2	2	2	2	2	2	2	2	2	2	2	2	2	2	2	2	2	2	2	2	2	2	2	2	2	2	2	2	2	2	2	2	2	2	2	2	2	2	2	2
F4162	0	0	0	0	0	0	0	0	0	0	0	0	0	0	0	0	0	0	0	0	0	0	0	0	0	0	0	0	0	0	0	0	0	0	0	0	0	0	0	0	0	0	0	0	0	0	0	0	0
F4163	1	1	1	1	1	1	1	1	1	1	1	1	1	1	1	1	1	1	1	1	1	1	1	0	0	0	0	0	0	0	0	0	0	0	0	0	0	0	0	0	0	0	0	0	0	0	0	0	0
F4167	0	0	0	0	0	0	0	0	0	0	0	0	0	0	0	0	0	0	0	0	0	0	0	0	0	0	0	0	0	0	0	0	0	0	0	0	0	0	0	0	0	0	0	0	0	0	0	0	0
F4168	2	2	2	2	2	2	2	2	2	2	2	1	1	1	1	1	1	1	1	1	1	1	1	1	1	1	1	1	1	1	1	1	1	1	1	1	1	1	1	1	1	1	1	1	1	1	1	1	1
F4169	2	2	2	2	2	2	2	2	2	2	2	2	2	2	2	2	2	2	2	2	2	2	2	2	2	2	2	2	2	2	2	2	2	2	2	2	2	2	2	2	2	2	2	2	2	2	2	2	2
F4170	0	0	0	0	0	0	0	0	0	0	0	0	0	0	0	0	0	0	0	0	0	0	0	0	0	0	2	2	2	2	2	2	2	2	2	2	2	2	2	2	2	2	2	2	1	1	1	1	1
F4172	2	2	2	2	2	2	2	2	2	2	2	2	2	2	2	2	2	2	2	2	2	2	2	2	2	2	2	2	2	2	2	2	2	2	2	2	2	2	2	2	2	2	2	2	2	2	2	2	2
F4173	0	0	0	0	0	0	0	0	0	0	0	0	0	0	0	0	0	0	0	0	0	0	0	0	0	0	0	0	0	0	0	0	0	0	0	0	0	0	0	0	0	0	0	0	0	0	0	0	0
F4175	2	2	2	2	2	2	2	2	2	2	2	2	2	2	2	2	2	2	2	2	2	2	2	2	2	2	2	2	2	2	2	2	2	2	2	2	2	2	2	2	2	2	2	2	2	2	2	2	2
F4176	2	2	2	2	2	2	2	2	2	2	2	2	2	2	2	2	2	2	0	0	0	0	0	0	0	0	0	0	0	0	0	0	0	0	0	0	0	0	0	0	0	0	0	0	0	0	0	0	0
F4178	2	2	2	2	2	2	2	2	2	2	2	2	2	2	2	2	2	2	2	2	2	2	2	2	2	2	2	2	2	2	2	2	2	2	2	2	2	2	2	2	2	2	2	2	2	2	2	2	2
F4179	0	0	0	0	0	0	0	0	0	0	0	0	0	0	0	0	0	0	0	0	0	0	0	0	0	0	0	0	0	0	0	0	0	0	0	0	0	0	0	0	0	0	0	0	0	1	1	1	1
F4181	0	0	0	0	0	0	0	0	0	0	0	0	0	1	1	1	1	1	1	1	1	1	1	1	1	1	1	1	1	1	1	1	1	1	1	1	1	1	1	1	1	0	0	0	0	0	0	0	0
F4182	2	2	2	2	2	2	2	2	2	2	2	2	2	2	2	2	2	2	2	2	2	2	2	2	2	2	2	2	2	2	2	2	2	2	2	2	2	2	2	2	2	2	2	2	2	2	2	2	2
F4183	2	2	2	2	2	2	2	2	2	2	2	2	2	2	2	2	2	2	2	2	2	2	2	2	2	2	2	2	2	2	2	2	2	2	2	2	2	2	2	2	2	2	2	2	2	2	2	2	2
F4184	2	2	2	2	2	2	2	2	2	2	2	2	2	2	2	2	2	2	2	2	2	2	2	2	2	2	2	2	2	2	2	2	2	2	2	2	2	2	2	2	2	2	2	2	2	2	2	2	2
F4185	0	0	0	0	0	0	0	0	0	0	0	0	0	0	0	0	0	0	0	0	0	0	0	0	0	0	0	0	0	0	0	0	0	0	0	0	0	0	0	2	2	2	2	2	2	2	2	2	2
F4186	1	1	1	1	1	1	1	1	1	1	1	1	1	1	1	1	2	2	2	2	2	2	2	2	2	2	2	2	2	2	2	2	2	2	2	2	2	2	2	2	2	2	2	2	2	2	2	2	2
F4189	0	0	0	0	0	0	0	0	0	0	0	0	0	0	0	0	0	0	0	0	0	0	0	0	0	0	0	0	0	0	0	0	0	0	0	0	0	0	0	0	0	0	0	0	0	0	0	0	0
F4190	2	2	2	2	2	2	2	2	2	2	2	2	2	2	2	2	2	2	2	2	2	2	2	2	2	2	2	2	2	2	2	2	2	2	2	2	2	2	2	2	2	2	2	2	2	2	2	2	2
F4191	2	2	2	2	2	2	2	2	2	2	2	2	2	2	2	2	2	2	2	2	2	2	2	2	2	2	2	2	2	2	2	2	2	2	2	2	2	2	2	2	2	2	2	2	2	2	2	2	2
F4192	2	2	2	2	2	2	2	2	2	2	2	2	2	2	2	2	2	2	2	2	2	0	0	0	0	0	0	0	0	0	0	0	0	0	0	0	0	0	0	0	0	0	0	0	0	2	2	2	2
F4193	0	0	0	0	0	0	0	0	0	0	0	0	0	0	0	0	0	0	0	0	0	0	0	0	0	0	0	0	0	0	0	0	0	0	0	0	0	0	0	0	0	0	0	0	0	0	0	0	0
F4194	2	2	2	2	2	2	2	2	2	2	2	2	2	2	2	2	2	2	2	2	2	2	2	2	2	2	2	2	2	2	2	2	2	2	2	2	2	2	2	2	2	2	2	2	2	2	2	2	2
F4195	2	2	2	2	2	2	2	2	2	2	2	2	2	2	2	2	2	2	2	2	2	2	2	2	2	2	2	2	2	2	2	2	2	2	2	2	2	2	2	2	2	2	2	2	1	1	1	1	1
F4196	0	0	0	0	0	0	0	0	0	0	0	0	0	0	0	0	0	0	0	0	0	0	0	0	0	0	0	0	0	0	0	0	0	0	0	0	0	0	0	0	0	0	0	0	0	0	0	0	0
F4197	1	1	1	1	1	1	1	1	1	1	1	1	1	1	1	1	1	1	1	1	1	1	1	1	1	1	1	1	1	1	1	1	1	1	1	1	1	1	1	1	1	1	1	1	0	0	0	0	0
F4206	2	2	2	2	2	2	2	2	2	2	2	2	2	2	2	2	2	2	2	2	2	2	2	2	2	2	2	2	2	2	2	2	2	2	2	2	2	2	2	2	2	2	2	2	2	2	2	2	2
F4207	2	2	2	2	2	2	2	2	2	2	2	2	2	2	2	2	2	2	2	2	2	2	2	2	2	2	2	2	2	2	2	2	2	2	2	2	2	2	2	2	2	2	2	2	2	2	2	2	2
F4208	0	0	0	0	0	0	0	0	0	0	0	0	0	0	0	0	0	0	0	0	0	0	0	0	0	0	0	0	0	0	0	0	0	0	2	2	2	2	2	2	2	2	2	2	2	2	2	2	2
F4211	2	2	2	2	2	2	2	2	2	2	2	2	2	2	2	2	2	2	2	2	2	2	2	2	2	2	2	2	2	2	2	2	2	2	2	2	2	2	2	2	2	2	2	2	2	2	2	2	2
F4212	2	2	2	2	2	2	2	2	2	2	2	2	2	2	2	2	2	2	2	2	2	2	2	2	2	2	2	2	2	2	2	2	2	2	2	2	2	2	2	2	2	2	2	2	2	2	2	2	2
F4213	2	2	2	2	2	2	2	2	2	2	2	2	2	2	2	2	2	2	2	2	2	2	2	2	2	2	2	2	2	2	2	2	2	2	2	2	2	2	2	2	2	2	2	2	2	2	2	2	2
F4214	0	0	0	0	0	0	0	0	0	0	0	0	0	0	0	0	0	0	0	0	0	0	0	0	0	0	0	0	0	0	0	0	0	0	0	0	0	0	0	0	0	0	0	0	0	0	0	0	0
F4215	2	2	2	2	2	2	2	2	2	2	2	2	2	2	2	2	2	2	2	2	2	2	2	2	2	2	2	2	2	2	2	2	2	2	2	2	2	2	2	2	2	2	2	2	2	2	2	2	2
F4224	0	0	0	0	0	0	0	0	0	0	0	0	0	0	0	0	0	0	0	0	0	0	0	0	0	0	0	0	0	0	0	0	0	0	0	0	0	0	0	0	0	2	2	2	2	2	2	2	2
F4225	2	2	2	2	2	2	2	2	2	2	2	2	2	2	2	2	2	2	2	2	2	2	2	2	2	2	2	2	2	2	2	2	2	2	2	2	2	2	2	2	2	2	2	2	2	2	2	2	2
F4226	2	2	2	2	2	2	2	2	2	2	2	2	2	2	2	2	2	2	2	0	0	0	0	0	0	0	0	0	0	0	0	0	0	0	0	0	0	0	0	0	0	0	0	0	0	0	0	0	0
F4228	2	2	2	2	2	2	2	2	2	2	2	2	2	2	2	2	2	2	2	2	2	2	2	2	2	2	2	2	2	2	2	2	2	2	2	2	2	2	2	2	2	2	2	2	2	0	0	0	0
F4230	2	2	2	2	2	2	2	2	2	2	2	2	2	2	2	2	2	2	2	2	2	2	2	2	2	2	2	2	2	2	2	2	2	2	2	2	2	2	2	2	2	2	2	2	2	2	2	2	2
F4231	2	2	2	2	2	2	2	2	2	2	2	2	2	2	2	2	2	2	2	2	2	2	2	2	2	2	2	2	2	0	0	0	0	0	0	0	0	0	0	0	0	0	0	0	0	0	0	0	0
F4232	2	2	2	2	2	2	2	2	2	2	2	2	2	2	2	2	2	2	2	2	2	2	2	2	2	2	0	0	0	0	0	0	0	0	0	0	0	0	0	0	0	0	1	1	1	1	1	1	1
F4233	0	0	0	0	0	0	0	0	0	0	0	0	0	0	0	0	0	0	0	0	0	0	0	0	0	0	0	0	0	0	0	0	0	0	0	0	0	0	0	0	0	0	0	0	0	0	0	0	0
F4234	0	0	0	0	0	0	0	0	0	0	0	0	0	0	0	0	0	0	0	0	0	0	0	0	0	2	2	2	2	2	2	2	2	2	2	2	2	2	2	2	2	2	2	2	2	2	2	2	2
F4237	0	0	0	0	0	0	0	0	0	0	0	0	0	0	0	0	0	0	0	0	0	0	0	0	0	0	0	0	0	0	0	0	0	0	0	0	0	0	0	0	0	0	0	0	0	0	0	0	0
F4238	2	2	2	2	2	2	2	2	2	2	2	2	2	2	2	2	2	2	2	2	2	2	2	2	2	2	0	0	0	0	0	0	0	0	0	0	0	0	0	0	0	0	0	0	0	0	0	0	0
F4239	1	1	1	1	1	1	0	0	0	0	0	0	0	0	0	0	0	0	0	0	0	0	0	0	0	0	2	2	2	2	2	2	2	2	2	2	2	2	2	2	2	2	2	2	2	2	2	2	2
F4240	2	2	2	2	2	2	2	2	2	2	2	2	2	2	2	2	2	2	2	2	2	2	2	2	2	2	2	2	2	2	2	2	2	2	2	2	2	2	2	2	2	2	2	2	2	2	2	2	2
F4242	0	0	0	0	0	0	0	0	0	0	0	0	0	0	0	0	0	0	0	0	0	0	0	0	0	0	0	0	0	0	0	0	0	0	0	0	0	0	0	0	0	0	0	0	0	0	0	0	0
F4244	1	1	1	1	1	1	1	1	1	1	1	1	1	1	1	1	1	1	1	1	1	1	1	1	1	0	0	0	0	0	0	0	0	0	0	0	0	0	0	0	0	0	0	0	0	0	0	0	0
F4245	0	0	0	0	0	0	0	0	0	0	0	0	0	0	0	0	0	0	0	0	0	0	0	0	0	0	0	0	0	0	0	0	0	0	0	0	0	0	0	0	0	0	0	0	0	0	0	0	0
F4248	0	0	0	0	0	0	0	0	0	0	0	0	0	0	0	0	0	0	0	0	0	0	0	0	0	0	0	0	0	0	0	0	0	0	0	0	0	0	0	0	0	0	0	0	0	0	0	0	0
F4250	1	1	1	1	1	1	1	1	1	1	1	1	1	1	1	1	1	1	1	1	1	1	1	1	1	1	1	1	1	1	1	1	1	1	1	1	1	1	1	1	1	1	1	1	1	1	1	1	1
F4251	1	1	1	1	1	1	1	1	1	1	1	1	1	1	1	1	1	1	2	2	2	2	2	2	2	2	2	2	2	2	2	2	2	2	2	2	2	2	2	2	2	2	2	2	2	2	2	2	2
F4253	2	2	2	2	2	2	2	2	2	2	2	2	2	2	2	2	2	2	2	0	0	0	0	0	0	0	0	0	0	0	0	0	0	0	0	0	0	0	0	0	0	0	0	0	0	0	0	0	0
F4255	2	2	2	2	2	2	2	2	2	2	2	2	2	2	2	2	2	2	2	2	2	2	2	2	2	2	2	2	2	2	2	2	2	2	2	2	2	2	2	2	2	2	2	2	2	2	2	2	2
F4256	0	0	0	0	0	0	0	0	0	0	0	0	0	0	0	0	0	0	0	0	0	0	0	0	0	0	0	0	0	0	0	0	0	0	0	0	0	0	0	0	0	0	0	0	0	0	0	0	0
F4258	2	2	2	2	2	2	2	2	2	2	2	2	2	2	2	2	2	2	2	2	2	2	2	2	2	0	0	0	0	0	0	0	0	0	0	0	0	0	0	0	0	0	0	0	0	0	0	0	0
F4259	2	2	2	2	2	2	2	2	2	2	2	2	2	2	2	2	2	2	2	2	2	2	2	2	2	2	0	0	0	0	0	0	0	0	0	0	0	0	0	0	0	0	0	0	0	0	0	0	0
F4260	1	1	1	1	1	1	1	1	1	1	1	1	1	1	1	1	1	1	1	1	1	1	1	1	1	1	1	1	1	1	1	1	1	1	1	1	1	1	1	1	0	0	0	0	0	0	0	0	0
F4263	0	0	0	0	0	0	0	0	0	0	0	0	0	0	0	0	0	0	0	0	0	0	0	0	2	2	2	2	2	2	2	2	2	2	2	2	2	2	2	2	2	2	2	2	2	2	2	2	2
F4265	0	0	0	0	0	0	0	0	0	0	0	0	0	0	0	0	0	0	0	0	0	0	0	0	0	0	0	0	0	0	0	0	0	0	0	0	0	0	0	0	0	0	0	0	0	0	0	0	0
F4266	0	0	0	0	0	0	0	0	0	0	0	0	0	0	0	0	0	0	0	0	0	0	0	0	0	0	0	0	0	0	0	0	0	0	0	0	0	0	0	0	0	0	0	0	0	0	0	0	0
F4268	0	0	0	0	0	0	0	0	0	0	0	0	0	0	0	0	0	0	0	0	0	0	0	0	0	0	0	0	0	0	0	0	0	0	0	0	0	0	0	0	0	0	0	0	0	0	0	0	0
F4269	0	0	0	0	0	0	0	2	2	2	2	2	2	2	2	2	2	2	2	2	2	2	2	2	2	2	2	2	2	2	2	2	2	2	2	2	2	2	2	2	2	2	2	2	2	2	2	2	2
F4270	2	2	2	2	2	2	2	2	2	2	2	2	2	2	2	2	2	2	2	2	2	2	2	2	2	2	2	2	2	2	2	2	2	2	2	2	2	2	2	2	2	2	2	2	2	2	2	2	2
F4271	2	2	2	2	2	2	2	2	2	2	2	2	2	2	2	2	2	2	2	2	2	2	2	2	2	2	2	2	2	2	2	2	2	2	2	2	2	2	2	2	2	2	2	2	2	2	2	2	2
F4273	2	2	2	2	2	2	2	2	2	2	2	2	2	2	2	2	2	2	2	2	2	2	2	2	2	2	2	2	2	2	2	2	2	2	2	2	2	2	2	2	2	2	2	2	2	2	2	2	2
F4275	2	2	2	2	2	2	2	2	2	2	2	2	2	2	2	2	2	2	2	2	2	2	2	2	2	2	2	2	2	2	2	2	2	2	2	2	2	2	2	2	2	2	2	2	2	2	2	2	2
F4277	0	0	0	0	0	0	0	0	0	0	0	0	0	0	0	0	0	0	0	0	0	0	0	0	0	0	0	0	0	0	0	0	0	0	0	0	0	0	0	0	0	0	0	0	0	0	0	0	0
F4281	2	2	2	2	2	2	2	2	2	2	2	2	2	2	2	2	2	2	2	2	2	2	2	2	2	2	2	2	2	2	2	2	2	2	2	2	2	2	2	2	2	2	2	2	2	2	2	2	2
F4285	2	2	2	2	2	2	2	2	2	2	2	2	2	2	2	2	2	2	2	2	2	2	2	2	2	2	2	2	2	2	2	2	2	2	2	2	2	2	2	2	2	2	2	2	2	2	2	2	2
F4286	2	2	2	2	2	2	2	2	2	2	2	2	2	2	2	2	2	2	2	2	2	2	2	2	2	2	2	2	2	2	2	2	2	2	2	2	2	2	2	2	2	2	2	2	2	2	2	2	2
F4289	0	0	0	0	0	0	0	0	0	0	0	0	0	0	0	0	0	0	0	0	0	0	0	0	0	0	0	0	0	0	0	0	0	0	0	0	0	0	0	0	0	0	0	0	0	2	2	2	2
F4290	1	1	1	1	1	1	1	1	1	1	1	1	1	1	1	1	1	1	1	1	1	1	1	1	1	1	1	1	1	1	1	1	1	1	1	1	1	1	1	1	1	1	1	1	1	1	1	1	1
F4294	2	2	2	2	2	2	2	2	2	2	2	2	2	2	2	2	2	2	2	2	2	2	2	2	2	2	2	2	2	2	2	2	2	2	2	2	2	2	2	2	2	2	2	2	2	2	2	2	2
F4296	0	1	1	1	1	1	1	1	1	1	1	1	1	1	1	1	1	1	1	1	1	1	1	1	1	1	1	1	1	1	1	1	1	1	1	1	1	1	1	1	1	1	1	1	1	1	1	1	1
F4298	2	2	2	2	2	2	2	2	2	2	2	2	2	2	2	2	2	2	2	2	2	2	2	2	2	2	2	2	2	2	2	2	2	2	2	2	2	2	2	2	2	2	2	2	2	2	2	2	2
F4299	2	2	2	2	0	0	0	0	0	0	0	0	0	0	0	0	0	0	0	0	0	0	0	0	0	0	0	0	0	0	0	0	0	0	0	0	0	0	0	0	0	0	0	0	0	0	0	0	0
F4300	0	0	0	0	0	0	0	0	0	0	0	0	0	0	0	0	0	0	0	0	0	0	0	0	0	0	0	0	0	0	0	0	0	0	0	0	0	0	0	0	0	0	0	0	0	0	0	0	0
[truncated: 1,647 more columns]

## Sheet: Map
Bin	Chr	start	end	length
1	chr01	1	420655	420654
2	chr01	420656	475951	55295
3	chr01	475952	544064	68112
4	chr01	544065	580034	35969
5	chr01	580035	595023	14988
6	chr01	595024	643950	48926
7	chr01	643951	948150	304199
8	chr01	948151	963345	15194
9	chr01	963346	973760	10414
10	chr01	973761	1051783	78022
11	chr01	1051784	1060926	9142
12	chr01	1060927	1075126	14199
13	chr01	1075127	1163773	88646
14	chr01	1163774	1402927	239153
15	chr01	1402928	1538005	135077
16	chr01	1538006	1584115	46109
17	chr01	1584116	1664892	80776
18	chr01	1664893	1692616	27723
19	chr01	1692617	1719430	26813
20	chr01	1719431	1727061	7630
21	chr01	1727062	1785827	58765
22	chr01	1785828	2193724	407896
23	chr01	2193725	2202230	8505
24	chr01	2202231	2276520	74289
25	chr01	2276521	2409079	132558
26	chr01	2409080	2444968	35888
27	chr01	2444969	2640193	195224
28	chr01	2640194	2758582	118388
29	chr01	2758583	2770109	11526
30	chr01	2770110	2806050	35940
31	chr01	2806051	2912406	106355
32	chr01	2912407	3310252	397845
33	chr01	3310253	3367052	56799
34	chr01	3367053	3426607	59554
35	chr01	3426608	3437435	10827
36	chr01	3437436	3487955	50519
37	chr01	3487956	3556227	68271
38	chr01	3556228	3641522	85294
39	chr01	3641523	3654517	12994
40	chr01	3654518	3660093	5575
41	chr01	3660094	3849031	188937
42	chr01	3849032	3860849	11817
43	chr01	3860850	4317680	456830
44	chr01	4317681	4353555	35874
45	chr01	4353556	4366273	12717
46	chr01	4366274	4458517	92243
47	chr01	4458518	4656704	198186
48	chr01	4656705	4715950	59245
49	chr01	4715951	4737300	21349
50	chr01	4737301	4761250	23949
51	chr01	4761251	4769965	8714
52	chr01	4769966	4838417	68451
53	chr01	4838418	4873032	34614
54	chr01	4873033	5135511	262478
55	chr01	5135512	5154774	19262
56	chr01	5154775	5204174	49399
57	chr01	5204175	5258610	54435
58	chr01	5258611	5371337	112726
59	chr01	5371338	5385706	14368
60	chr01	5385707	5421096	35389
61	chr01	5421097	5437063	15966
62	chr01	5437064	5454844	17780
63	chr01	5454845	5550315	95470
64	chr01	5550316	5627317	77001
65	chr01	5627318	5830291	202973
66	chr01	5830292	5856397	26105
67	chr01	5856398	6078812	222414
68	chr01	6078813	6257118	178305
69	chr01	6257119	6544534	287415
70	chr01	6544535	6574188	29653
71	chr01	6574189	6622462	48273
72	chr01	6622463	6688293	65830
73	chr01	6688294	6702113	13819
74	chr01	6702114	7495246	793132
75	chr01	7495247	7736666	241419
76	chr01	7736667	8039703	303036
77	chr01	8039704	8460168	420464
78	chr01	8460169	8475001	14832
79	chr01	8475002	8747649	272647
80	chr01	8747650	8926221	178571
81	chr01	8926222	8933869	7647
82	chr01	8933870	8945226	11356
83	chr01	8945227	8963717	18490
84	chr01	8963718	8986113	22395
85	chr01	8986114	9074672	88558
86	chr01	9074673	9097626	22953
87	chr01	9097627	9341660	244033
88	chr01	9341661	9354879	13218
89	chr01	9354880	9440462	85582
90	chr01	9440463	9948860	508397
91	chr01	9948861	10013580	64719
92	chr01	10013581	10875755	862174
93	chr01	10875756	10896763	21007
94	chr01	10896764	10906675	9911
95	chr01	10906676	10992912	86236
96	chr01	10992913	11071202	78289
97	chr01	11071203	11473586	402383
98	chr01	11473587	11903043	429456
99	chr01	11903044	11949619	46575
100	chr01	11949620	12917490	967870
101	chr01	12917491	12928430	10939
102	chr01	12928431	12938670	10239
103	chr01	12938671	12956873	18202
104	chr01	12956874	13039618	82744
105	chr01	13039619	13054131	14512
106	chr01	13054132	13426075	371943
107	chr01	13426076	13655531	229455
108	chr01	13655532	13747631	92099
109	chr01	13747632	14833151	1085519
110	chr01	14833152	14879886	46734
111	chr01	14879887	15099053	219166
112	chr01	15099054	15166981	67927
113	chr01	15166982	15173562	6580
114	chr01	15173563	15269683	96120
115	chr01	15269684	16565459	1295775
116	chr01	16565460	19030615	2465155
117	chr01	19030616	19267809	237193
118	chr01	19267810	19567071	299261
119	chr01	19567072	19781193	214121
120	chr01	19781194	20296854	515660
121	chr01	20296855	20412391	115536
122	chr01	20412392	20564602	152210
123	chr01	20564603	20575977	11374
124	chr01	20575978	21070485	494507
125	chr01	21070486	21138003	67517
126	chr01	21138004	21418112	280108
127	chr01	21418113	21426911	8798
128	chr01	21426912	21432324	5412
129	chr01	21432325	21464671	32346
130	chr01	21464672	21597013	132341
131	chr01	21597014	21620633	23619
132	chr01	21620634	21763371	142737
133	chr01	21763372	21813953	50581
134	chr01	21813954	23621288	1807334
135	chr01	23621289	23631274	9985
136	chr01	23631275	23721552	90277
137	chr01	23721553	23818025	96472
138	chr01	23818026	23909998	91972
139	chr01	23909999	23948698	38699
140	chr01	23948699	23962995	14296
141	chr01	23962996	24116570	153574
142	chr01	24116571	24184791	68220
143	chr01	24184792	24197569	12777
144	chr01	24197570	24307852	110282
145	chr01	24307853	24479748	171895
146	chr01	24479749	24601752	122003
147	chr01	24601753	24717175	115422
148	chr01	24717176	24783602	66426
149	chr01	24783603	24866215	82612
150	chr01	24866216	25246455	380239
151	chr01	25246456	25253596	7140
152	chr01	25253597	25430205	176608
153	chr01	25430206	25466770	36564
154	chr01	25466771	25930434	463663
155	chr01	25930435	25994567	64132
156	chr01	25994568	26135764	141196
157	chr01	26135765	26147523	11758
158	chr01	26147524	26161832	14308
159	chr01	26161833	26189320	27487
160	chr01	26189321	26286016	96695
161	chr01	26286017	26896556	610539
162	chr01	26896557	27449443	552886
163	chr01	27449444	28614824	1165380
164	chr01	28614825	28649147	34322
165	chr01	28649148	28849322	200174
166	chr01	28849323	29199944	350621
167	chr01	29199945	29341951	142006
168	chr01	29341952	29357138	15186
169	chr01	29357139	29366760	9621
170	chr01	29366761	29375251	8490
171	chr01	29375252	29386415	11163
172	chr01	29386416	29437433	51017
173	chr01	29437434	29574418	136984
174	chr01	29574419	29596146	21727
175	chr01	29596147	29636301	40154
176	chr01	29636302	29757331	121029
177	chr01	29757332	29771875	14543
178	chr01	29771876	29858069	86193
179	chr01	29858070	30002658	144588
180	chr01	30002659	30008467	5808
181	chr01	30008468	30784454	775986
182	chr01	30784455	31356799	572344
183	chr01	31356800	31372453	15653
184	chr01	31372454	31417098	44644
185	chr01	31417099	31436681	19582
186	chr01	31436682	31451193	14511
187	chr01	31451194	31457209	6015
188	chr01	31457210	31504657	47447
189	chr01	31504658	31518324	13666
190	chr01	31518325	31739902	221577
191	chr01	31739903	31776659	36756
192	chr01	31776660	31817015	40355
193	chr01	31817016	31853171	36155
194	chr01	31853172	31896940	43768
195	chr01	31896941	31990936	93995
196	chr01	31990937	32192386	201449
197	chr01	32192387	32219011	26624
198	chr01	32219012	32298776	79764
199	chr01	32298777	32512371	213594
200	chr01	32512372	32771764	259392
201	chr01	32771765	32984936	213171
202	chr01	32984937	33086171	101234
203	chr01	33086172	33132454	46282
204	chr01	33132455	33249889	117434
205	chr01	33249890	33299761	49871
206	chr01	33299762	33453913	154151
207	chr01	33453914	33563241	109327
208	chr01	33563242	33602475	39233
209	chr01	33602476	33611006	8530
210	chr01	33611007	33648030	37023
211	chr01	33648031	33657014	8983
212	chr01	33657015	33738823	81808
213	chr01	33738824	34154763	415939
214	chr01	34154764	34228143	73379
215	chr01	34228144	34244367	16223
216	chr01	34244368	34256799	12431
217	chr01	34256800	34380582	123782
218	chr01	34380583	34407431	26848
219	chr01	34407432	34480606	73174
220	chr01	34480607	34506959	26352
221	chr01	34506960	34554492	47532
222	chr01	34554493	34650927	96434
223	chr01	34650928	34755649	104721
224	chr01	34755650	34772138	16488
225	chr01	34772139	34981269	209130
226	chr01	34981270	35556801	575531
227	chr01	35556802	35819478	262676
228	chr01	35819479	35862963	43484
229	chr01	35862964	35902658	39694
230	chr01	35902659	36045071	142412
231	chr01	36045072	36115028	69956
232	chr01	36115029	36152982	37953
233	chr01	36152983	36408059	255076
234	chr01	36408060	36440893	32833
235	chr01	36440894	36499030	58136
236	chr01	36499031	36527913	28882
237	chr01	36527914	36572146	44232
238	chr01	36572147	36581570	9423
239	chr01	36581571	36780236	198665
240	chr01	36780237	36799493	19256
241	chr01	36799494	36856940	57446
242	chr01	36856941	36893580	36639
243	chr01	36893581	36968094	74513
244	chr01	36968095	37084705	116610
245	chr01	37084706	37703828	619122
246	chr01	37703829	37731993	28164
247	chr01	37731994	37739171	7177
248	chr01	37739172	37757583	18411
249	chr01	37757584	37786885	29301
250	chr01	37786886	37928504	141618
251	chr01	37928505	38177363	248858
252	chr01	38177364	38957655	780291
253	chr01	38957656	39015594	57938
254	chr01	39015595	39025246	9651
255	chr01	39025247	39033937	8690
256	chr01	39033938	39391050	357112
257	chr01	39391051	39435004	43953
258	chr01	39435005	39487908	52903
259	chr01	39487909	39544843	56934
260	chr01	39544844	39617108	72264
261	chr01	39617109	39896063	278954
262	chr01	39896064	39909038	12974
263	chr01	39909039	39915111	6072
264	chr01	39915112	40019348	104236
265	chr01	40019349	40312301	292952
266	chr01	40312302	40339779	27477
267	chr01	40339780	40346310	6530
268	chr01	40346311	40351506	5195
269	chr01	40351507	41144832	793325
270	chr01	41144833	41168847	24014
271	chr01	41168848	41361576	192728
272	chr01	41361577	41483132	121555
273	chr01	41483133	41508647	25514
274	chr01	41508648	41785910	277262
275	chr01	41785911	41796323	10412
276	chr01	41796324	41802045	5721
277	chr01	41802046	41808466	6420
278	chr01	41808467	42025324	216857
279	chr01	42025325	42104757	79432
280	chr01	42104758	42162309	57551
281	chr01	42162310	42316090	153780
282	chr01	42316091	42332946	16855
283	chr01	42332947	42370400	37453
284	chr01	42370401	42407604	37203
285	chr01	42407605	42877466	469861
286	chr01	42877467	42930682	53215
287	chr01	42930683	42951391	20708
288	chr01	42951392	42958968	7576
289	chr01	42958969	43041829	82860
290	chr01	43041830	43080647	38817
291	chr01	43080648	43248401	167753
292	chr01	43248402	43347830	99428
293	chr01	43347831	43421299	73468
294	chr01	43421300	43444512	23212
295	chr01	43444513	43514257	69744
296	chr01	43514258	43524757	10499
297	chr01	43524758	43616314	91556
298	chr01	43616315	43723425	107110
299	chr01	43723426	43754918	31492
300	chr01	43754919	43788187	33268
301	chr01	43788188	43796164	7976
302	chr01	43796165	43808313	12148
303	chr01	43808314	43854099	45785
304	chr01	43854100	43916543	62443
305	chr01	43916544	44512328	595784
306	chr02	1	1122440	1122439
307	chr02	1122441	1136346	13905
308	chr02	1136347	1143686	7339
309	chr02	1143687	1246705	103018
310	chr02	1246706	1444342	197636
311	chr02	1444343	1580925	136582
312	chr02	1580926	1633322	52396
313	chr02	1633323	1953285	319962
314	chr02	1953286	2020144	66858
315	chr02	2020145	2071314	51169
316	chr02	2071315	2090070	18755
317	chr02	2090071	2099912	9841
318	chr02	2099913	2126881	26968
319	chr02	2126882	2144311	17429
320	chr02	2144312	2153143	8831
321	chr02	2153144	2601683	448539
322	chr02	2601684	2672435	70751
323	chr02	2672436	2727890	55454
324	chr02	2727891	2748026	20135
325	chr02	2748027	2779206	31179
326	chr02	2779207	2803676	24469
327	chr02	2803677	2842030	38353
328	chr02	2842031	2853958	11927
329	chr02	2853959	2887186	33227
330	chr02	2887187	4094519	1207332
331	chr02	4094520	4217293	122773
332	chr02	4217294	4236773	19479
333	chr02	4236774	4254741	17967
334	chr02	4254742	4301084	46342
335	chr02	4301085	4330148	29063
336	chr02	4330149	4346270	16121
337	chr02	4346271	4363497	17226
338	chr02	4363498	4370034	6536
339	chr02	4370035	4430430	60395
340	chr02	4430431	4460753	30322
341	chr02	4460754	4489842	29088
342	chr02	4489843	4529117	39274
343	chr02	4529118	4548417	19299
344	chr02	4548418	4558665	10247
345	chr02	4558666	4645166	86500
346	chr02	4645167	4888028	242861
347	chr02	4888029	4910078	22049
348	chr02	4910079	4946821	36742
349	chr02	4946822	5202739	255917
350	chr02	5202740	5216167	13427
351	chr02	5216168	5937832	721664
352	chr02	5937833	5949316	11483
353	chr02	5949317	5958951	9634
354	chr02	5958952	5984778	25826
355	chr02	5984779	5994775	9996
356	chr02	5994776	6046830	52054
357	chr02	6046831	6072263	25432
358	chr02	6072264	6096645	24381
359	chr02	6096646	6103517	6871
360	chr02	6103518	6332737	229219
361	chr02	6332738	6340641	7903
362	chr02	6340642	6468815	128173
363	chr02	6468816	6875576	406760
364	chr02	6875577	7101044	225467
365	chr02	7101045	7107002	5957
366	chr02	7107003	7154717	47714
367	chr02	7154718	7398790	244072
368	chr02	7398791	7421693	22902
369	chr02	7421694	7433986	12292
370	chr02	7433987	7836071	402084
371	chr02	7836072	8180774	344702
372	chr02	8180775	8187177	6402
373	chr02	8187178	8267172	79994
374	chr02	8267173	8289257	22084
375	chr02	8289258	8294925	5667
376	chr02	8294926	8309192	14266
377	chr02	8309193	8338590	29397
378	chr02	8338591	8761444	422853
379	chr02	8761445	8829466	68021
380	chr02	8829467	8842263	12796
381	chr02	8842264	8893179	50915
382	chr02	8893180	8980979	87799
383	chr02	8980980	9115934	134954
384	chr02	9115935	9175218	59283
385	chr02	9175219	9200073	24854
386	chr02	9200074	9274761	74687
387	chr02	9274762	9356594	81832
388	chr02	9356595	9370534	13939
389	chr02	9370535	9394171	23636
390	chr02	9394172	9702170	307998
391	chr02	9702171	9986010	283839
392	chr02	9986011	10026593	40582
393	chr02	10026594	10107081	80487
394	chr02	10107082	10146638	39556
395	chr02	10146639	10261426	114787
396	chr02	10261427	11823256	1561829
397	chr02	11823257	11847928	24671
398	chr02	11847929	13126473	1278544
399	chr02	13126474	13137294	10820
400	chr02	13137295	13202648	65353
401	chr02	13202649	13320453	117804
402	chr02	13320454	13694612	374158
403	chr02	13694613	16171102	2476489
404	chr02	16171103	16417752	246649
405	chr02	16417753	16441529	23776
406	chr02	16441530	16461342	19812
407	chr02	16461343	16498374	37031
408	chr02	16498375	16691018	192643
409	chr02	16691019	16796410	105391
410	chr02	16796411	17024466	228055
411	chr02	17024467	17118049	93582
412	chr02	17118050	17188543	70493
413	chr02	17188544	18002113	813569
414	chr02	18002114	18016033	13919
415	chr02	18016034	18587088	571054
416	chr02	18587089	18616590	29501
417	chr02	18616591	18786123	169532
418	chr02	18786124	18851641	65517
419	chr02	18851642	19182630	330988
420	chr02	19182631	19239267	56636
421	chr02	19239268	19277146	37878
422	chr02	19277147	19303152	26005
423	chr02	19303153	19432213	129060
424	chr02	19432214	19438304	6090
425	chr02	19438305	19557594	119289
426	chr02	19557595	19563918	6323
427	chr02	19563919	19586917	22998
428	chr02	19586918	19623367	36449
429	chr02	19623368	19894679	271311
430	chr02	19894680	19904777	10097
431	chr02	19904778	19913518	8740
432	chr02	19913519	19930541	17022
433	chr02	19930542	19950126	19584
434	chr02	19950127	20168016	217889
435	chr02	20168017	20194769	26752
436	chr02	20194770	20237492	42722
437	chr02	20237493	20277749	40256
438	chr02	20277750	20283377	5627
439	chr02	20283378	20292428	9050
440	chr02	20292429	20482772	190343
441	chr02	20482773	20599388	116615
442	chr02	20599389	20652854	53465
443	chr02	20652855	20840236	187381
444	chr02	20840237	20854273	14036
445	chr02	20854274	20868277	14003
446	chr02	20868278	21111209	242931
447	chr02	21111210	26609808	5498598
448	chr02	26609809	29373119	2763310
449	chr02	29373120	29397193	24073
450	chr02	29397194	29410802	13608
451	chr02	29410803	29419425	8622
452	chr02	29419426	29468917	49491
453	chr02	29468918	29479221	10303
454	chr02	29479222	29779578	300356
455	chr02	29779579	29794515	14936
456	chr02	29794516	29872178	77662
457	chr02	29872179	29915629	43450
458	chr02	29915630	30129051	213421
459	chr02	30129052	30211049	81997
460	chr02	30211050	30249155	38105
461	chr02	30249156	30360470	111314
462	chr02	30360471	30817582	457111
463	chr02	30817583	31000318	182735
464	chr02	31000319	31073841	73522
465	chr02	31073842	31102860	29018
466	chr02	31102861	31122043	19182
467	chr02	31122044	31149950	27906
468	chr02	31149951	31197655	47704
469	chr02	31197656	31250951	53295
470	chr02	31250952	31404320	153368
471	chr02	31404321	31448936	44615
472	chr02	31448937	31498366	49429
473	chr02	31498367	31508493	10126
474	chr02	31508494	31617324	108830
475	chr02	31617325	31634983	17658
476	chr02	31634984	31907796	272812
477	chr02	31907797	31958925	51128
478	chr02	31958926	31969513	10587
479	chr02	31969514	32171585	202071
480	chr02	32171586	32263764	92178
481	chr02	32263765	32269356	5591
482	chr02	32269357	32331175	61818
483	chr02	32331176	32372295	41119
484	chr02	32372296	32521016	148720
485	chr02	32521017	32795693	274676
486	chr02	32795694	32818574	22880
487	chr02	32818575	34408896	1590321
488	chr02	34408897	34417250	8353
489	chr02	34417251	34538377	121126
490	chr02	34538378	34862888	324510
491	chr02	34862889	34956358	93469
492	chr02	34956359	34991796	35437
493	chr02	34991797	35086736	94939
494	chr02	35086737	35122447	35710
495	chr02	35122448	35216505	94057
496	chr02	35216506	35340252	123746
497	chr02	35340253	35358080	17827
498	chr02	35358081	35479844	121763
499	chr02	35479845	35576616	96771
500	chr02	35576617	35624740	48123
501	chr02	35624741	35632423	7682
502	chr02	35632424	35792053	159629
503	chr02	35792054	36671280	879226
504	chr03	1	2273959	2273958
505	chr03	2273960	2387393	113433
506	chr03	2387394	2463982	76588
507	chr03	2463983	2590281	126298
508	chr03	2590282	2634192	43910
509	chr03	2634193	2678678	44485
510	chr03	2678679	2835812	157133
511	chr03	2835813	3081820	246007
512	chr03	3081821	3178954	97133
513	chr03	3178955	3187441	8486
514	chr03	3187442	3198397	10955
515	chr03	3198398	3207513	9115
516	chr03	3207514	3308608	101094
517	chr03	3308609	3329735	21126
518	chr03	3329736	3478136	148400
519	chr03	3478137	3759835	281698
520	chr03	3759836	4523495	763659
521	chr03	4523496	4880855	357359
522	chr03	4880856	5553545	672689
523	chr03	5553546	5809154	255608
524	chr03	5809155	5823764	14609
525	chr03	5823765	5835011	11246
526	chr03	5835012	5857934	22922
527	chr03	5857935	5993546	135611
528	chr03	5993547	6332478	338931
529	chr03	6332479	7590641	1258162
530	chr03	7590642	7942306	351664
531	chr03	7942307	7971986	29679
532	chr03	7971987	8394747	422760
533	chr03	8394748	8452376	57628
534	chr03	8452377	8485087	32710
535	chr03	8485088	8514555	29467
536	chr03	8514556	8809774	295218
537	chr03	8809775	8831371	21596
538	chr03	8831372	9037774	206402
539	chr03	9037775	9471571	433796
540	chr03	9471572	9521429	49857
541	chr03	9521430	9555120	33690
542	chr03	9555121	9595633	40512
543	chr03	9595634	9780357	184723
544	chr03	9780358	10089935	309577
545	chr03	10089936	10213106	123170
546	chr03	10213107	10323955	110848
547	chr03	10323956	10396334	72378
548	chr03	10396335	10441492	45157
549	chr03	10441493	10468818	27325
550	chr03	10468819	11164970	696151
551	chr03	11164971	11175676	10705
552	chr03	11175677	11284795	109118
553	chr03	11284796	11523089	238293
554	chr03	11523090	12452755	929665
555	chr03	12452756	12464210	11454
556	chr03	12464211	12508087	43876
557	chr03	12508088	12523461	15373
558	chr03	12523462	12921232	397770
559	chr03	12921233	12967167	45934
560	chr03	12967168	12977984	10816
561	chr03	12977985	13221646	243661
562	chr03	13221647	13235221	13574
563	chr03	13235222	13285278	50056
564	chr03	13285279	14330413	1045134
565	chr03	14330414	14382582	52168
566	chr03	14382583	14436917	54334
567	chr03	14436918	14862994	426076
568	chr03	14862995	14921759	58764
569	chr03	14921760	14932701	10941
570	chr03	14932702	14939373	6671
571	chr03	14939374	14971853	32479
572	chr03	14971854	15245178	273324
573	chr03	15245179	15259010	13831
574	chr03	15259011	15266141	7130
575	chr03	15266142	15401371	135229
576	chr03	15401372	15466217	64845
577	chr03	15466218	15481406	15188
578	chr03	15481407	15612200	130793
579	chr03	15612201	15625489	13288
580	chr03	15625490	15818743	193253
581	chr03	15818744	15844754	26010
582	chr03	15844755	15865003	20248
583	chr03	15865004	15956684	91680
584	chr03	15956685	16194375	237690
585	chr03	16194376	16199729	5353
586	chr03	16199730	16412046	212316
587	chr03	16412047	16581551	169504
588	chr03	16581552	16681795	100243
589	chr03	16681796	16948141	266345
590	chr03	16948142	16961579	13437
591	chr03	16961580	17071754	110174
592	chr03	17071755	17161856	90101
593	chr03	17161857	17273136	111279
594	chr03	17273137	17455688	182551
595	chr03	17455689	17514601	58912
596	chr03	17514602	17726382	211780
597	chr03	17726383	17781099	54716
598	chr03	17781100	17829430	48330
599	chr03	17829431	17899901	70470
600	chr03	17899902	17961269	61367
601	chr03	17961270	17970446	9176
602	chr03	17970447	18098840	128393
603	chr03	18098841	18267083	168242
604	chr03	18267084	18748942	481858
605	chr03	18748943	18785023	36080
606	chr03	18785024	18849525	64501
607	chr03	18849526	23460981	4611455
608	chr03	23460982	23531722	70740
609	chr03	23531723	23733648	201925
610	chr03	23733649	23773995	40346
611	chr03	23773996	23845557	71561
612	chr03	23845558	24637270	791712
613	chr03	24637271	24702701	65430
614	chr03	24702702	24753174	50472
615	chr03	24753175	24906181	153006
616	chr03	24906182	25007662	101480
617	chr03	25007663	25135016	127353
618	chr03	25135017	25374494	239477
619	chr03	25374495	25839605	465110
620	chr03	25839606	25998558	158952
621	chr03	25998559	26368821	370262
622	chr03	26368822	26442065	73243
623	chr03	26442066	26469011	26945
624	chr03	26469012	26603950	134938
625	chr03	26603951	26628772	24821
626	chr03	26628773	26644168	15395
627	chr03	26644169	26662724	18555
628	chr03	26662725	26709033	46308
629	chr03	26709034	26736761	27727
630	chr03	26736762	26867024	130262
631	chr03	26867025	27428143	561118
632	chr03	27428144	27434507	6363
633	chr03	27434508	27646591	212083
634	chr03	27646592	27729389	82797
635	chr03	27729390	27943133	213743
636	chr03	27943134	28079632	136498
637	chr03	28079633	28098899	19266
638	chr03	28098900	28107536	8636
639	chr03	28107537	28894924	787387
640	chr03	28894925	28904605	9680
641	chr03	28904606	29260178	355572
642	chr03	29260179	29361184	101005
643	chr03	29361185	29373992	12807
644	chr03	29373993	29386322	12329
645	chr03	29386323	29536347	150024
646	chr03	29536348	29656999	120651
647	chr03	29657000	29884870	227870
648	chr03	29884871	29920731	35860
649	chr03	29920732	30174503	253771
650	chr03	30174504	30181747	7243
651	chr03	30181748	30295974	114226
652	chr03	30295975	30304532	8557
653	chr03	30304533	30364954	60421
654	chr03	30364955	30379900	14945
655	chr03	30379901	30389870	9969
656	chr03	30389871	30426255	36384
657	chr03	30426256	30449611	23355
658	chr03	30449612	30517602	67990
659	chr03	30517603	30526668	9065
660	chr03	30526669	30570111	43442
661	chr03	30570112	30648532	78420
662	chr03	30648533	30661247	12714
663	chr03	30661248	30690925	29677
664	chr03	30690926	30728365	37439
665	chr03	30728366	30763239	34873
666	chr03	30763240	31141755	378515
667	chr03	31141756	31217096	75340
668	chr03	31217097	31226601	9504
669	chr03	31226602	31269516	42914
670	chr03	31269517	31465757	196240
671	chr03	31465758	31486030	20272
672	chr03	31486031	31505125	19094
673	chr03	31505126	31514278	9152
674	chr03	31514279	31708864	194585
675	chr03	31708865	31814073	105208
676	chr03	31814074	32005715	191641
677	chr03	32005716	32025711	19995
678	chr03	32025712	32031837	6125
679	chr03	32031838	32054376	22538
680	chr03	32054377	32118648	64271
681	chr03	32118649	32149970	31321
682	chr03	32149971	32190688	40717
683	chr03	32190689	32196928	6239
684	chr03	32196929	32226644	29715
685	chr03	32226645	32241498	14853
686	chr03	32241499	32292146	50647
687	chr03	32292147	32391463	99316
688	chr03	32391464	32437116	45652
689	chr03	32437117	32446404	9287
690	chr03	32446405	32498865	52460
691	chr03	32498866	32562204	63338
692	chr03	32562205	32676764	114559
693	chr03	32676765	32683495	6730
694	chr03	32683496	32688845	5349
695	chr03	32688846	32832478	143632
696	chr03	32832479	32845639	13160
697	chr03	32845640	32909814	64174
698	chr03	32909815	32923849	14034
699	chr03	32923850	33084988	161138
700	chr03	33084989	33251705	166716
701	chr03	33251706	33274591	22885
702	chr03	33274592	33438511	163919
703	chr03	33438512	33580803	142291
704	chr03	33580804	33609393	28589
705	chr03	33609394	34564567	955173
706	chr03	34564568	34991513	426945
707	chr03	34991514	35069741	78227
708	chr03	35069742	35589779	520037
709	chr03	35589780	35608602	18822
710	chr03	35608603	35618506	9903
711	chr03	35618507	35768293	149786
712	chr03	35768294	35830744	62450
713	chr03	35830745	37165182	1334437
714	chr03	37165183	37924881	759698
715	chr03	37924882	37963511	38629
716	chr03	37963512	38210892	247380
717	chr03	38210893	38225326	14433
718	chr03	38225327	38426784	201457
719	chr03	38426785	38445983	19198
720	chr03	38445984	38583390	137406
721	chr03	38583391	38674967	91576
722	chr03	38674968	38693460	18492
723	chr03	38693461	38705053	11592
724	chr03	38705054	38738421	33367
725	chr03	38738422	39351490	613068
726	chr04	1	1999170	1999169
727	chr04	1999171	2336041	336870
728	chr04	2336042	2491561	155519
729	chr04	2491562	2996174	504612
730	chr04	2996175	3996447	1000272
731	chr04	3996448	4359339	362891
732	chr04	4359340	4400593	41253
733	chr04	4400594	4578635	178041
734	chr04	4578636	5005727	427091
735	chr04	5005728	5099392	93664
736	chr04	5099393	5110673	11280
737	chr04	5110674	5589273	478599
738	chr04	5589274	5620290	31016
739	chr04	5620291	5995803	375512
740	chr04	5995804	11690434	5694630
741	chr04	11690435	12280485	590050
742	chr04	12280486	12540955	260469
743	chr04	12540956	13156317	615361
744	chr04	13156318	13352626	196308
745	chr04	13352627	13402997	50370
746	chr04	13402998	15531245	2128247
747	chr04	15531246	15542384	11138
748	chr04	15542385	16419301	876916
749	chr04	16419302	16474873	55571
750	chr04	16474874	17280766	805892
751	chr04	17280767	17910623	629856
752	chr04	17910624	17928851	18227
753	chr04	17928852	19420925	1492073
754	chr04	19420926	19736648	315722
755	chr04	19736649	19803833	67184
756	chr04	19803834	19867953	64119
757	chr04	19867954	19903361	35407
758	chr04	19903362	19952425	49063
759	chr04	19952426	19989234	36808
760	chr04	19989235	21262189	1272954
761	chr04	21262190	21340855	78665
762	chr04	21340856	21347676	6820
763	chr04	21347677	21361785	14108
764	chr04	21361786	21374353	12567
765	chr04	21374354	21526838	152484
766	chr04	21526839	21851461	324622
767	chr04	21851462	21877438	25976
768	chr04	21877439	21975580	98141
769	chr04	21975581	22102689	127108
770	chr04	22102690	22331130	228440
771	chr04	22331131	22539197	208066
772	chr04	22539198	22806920	267722
773	chr04	22806921	22877141	70220
774	chr04	22877142	22966028	88886
775	chr04	22966029	22981896	15867
776	chr04	22981897	23018394	36497
777	chr04	23018395	23454539	436144
778	chr04	23454540	23470121	15581
779	chr04	23470122	23502194	32072
780	chr04	23502195	23782865	280670
781	chr04	23782866	23798220	15354
782	chr04	23798221	23809530	11309
783	chr04	23809531	23823301	13770
784	chr04	23823302	23899488	76186
785	chr04	23899489	24106742	207253
786	chr04	24106743	24168205	61462
787	chr04	24168206	24716297	548091
788	chr04	24716298	24732148	15850
789	chr04	24732149	24749197	17048
790	chr04	24749198	24886461	137263
791	chr04	24886462	25147667	261205
792	chr04	25147668	26077169	929501
793	chr04	26077170	26113941	36771
794	chr04	26113942	26169328	55386
795	chr04	26169329	26420399	251070
796	chr04	26420400	27036751	616351
797	chr04	27036752	27095425	58673
798	chr04	27095426	27709545	614119
799	chr04	27709546	28539837	830291
800	chr04	28539838	28700320	160482
801	chr04	28700321	28707951	7630
802	chr04	28707952	28732888	24936
803	chr04	28732889	28759988	27099
804	chr04	28759989	30653088	1893099
805	chr04	30653089	30671217	18128
806	chr04	30671218	30683220	12002
807	chr04	30683221	30929857	246636
808	chr04	30929858	30948248	18390
809	chr04	30948249	31025686	77437
810	chr04	31025687	31335444	309757
811	chr04	31335445	31434671	99226
812	chr04	31434672	31461103	26431
813	chr04	31461104	31583072	121968
814	chr04	31583073	31617222	34149
815	chr04	31617223	31645861	28638
816	chr04	31645862	32137290	491428
817	chr04	32137291	32159776	22485
818	chr04	32159777	32177827	18050
819	chr04	32177828	32223005	45177
820	chr04	32223006	32310302	87296
821	chr04	32310303	32323615	13312
822	chr04	32323616	32345113	21497
823	chr04	32345114	32372539	27425
824	chr04	32372540	32441573	69033
825	chr04	32441574	32742297	300723
826	chr04	32742298	32767744	25446
827	chr04	32767745	32887760	120015
828	chr04	32887761	33048824	161063
829	chr04	33048825	33073464	24639
830	chr04	33073465	33209656	136191
831	chr04	33209657	36167251	2957594
832	chr05	1	1023589	1023588
833	chr05	1023590	1130501	106911
834	chr05	1130502	1169735	39233
835	chr05	1169736	1283115	113379
836	chr05	1283116	1307317	24201
837	chr05	1307318	1337613	30295
838	chr05	1337614	1493023	155409
839	chr05	1493024	1525646	32622
840	chr05	1525647	1535242	9595
841	chr05	1535243	1747996	212753
842	chr05	1747997	1901484	153487
843	chr05	1901485	1943309	41824
844	chr05	1943310	2005999	62689
845	chr05	2006000	2156220	150220
846	chr05	2156221	2167077	10856
847	chr05	2167078	2225601	58523
848	chr05	2225602	2416660	191058
849	chr05	2416661	2429856	13195
850	chr05	2429857	2530453	100596
851	chr05	2530454	2627136	96682
852	chr05	2627137	2636376	9239
853	chr05	2636377	2657407	21030
854	chr05	2657408	2671366	13958
855	chr05	2671367	2753837	82470
856	chr05	2753838	2777914	24076
857	chr05	2777915	2794537	16622
858	chr05	2794538	3120290	325752
859	chr05	3120291	3222508	102217
860	chr05	3222509	3232571	10062
861	chr05	3232572	3250964	18392
862	chr05	3250965	3258057	7092
863	chr05	3258058	3382951	124893
864	chr05	3382952	3798871	415919
865	chr05	3798872	3861279	62407
866	chr05	3861280	4080706	219426
867	chr05	4080707	4100165	19458
868	chr05	4100166	4116028	15862
869	chr05	4116029	4184305	68276
870	chr05	4184306	4211766	27460
871	chr05	4211767	4244103	32336
872	chr05	4244104	4282741	38637
873	chr05	4282742	4897722	614980
874	chr05	4897723	4910458	12735
875	chr05	4910459	4950421	39962
876	chr05	4950422	4973797	23375
877	chr05	4973798	5904591	930793
878	chr05	5904592	5949536	44944
879	chr05	5949537	6122043	172506
880	chr05	6122044	6128681	6637
881	chr05	6128682	6203617	74935
882	chr05	6203618	6230797	27179
883	chr05	6230798	6314104	83306
884	chr05	6314105	7126007	811902
885	chr05	7126008	10945345	3819337
886	chr05	10945346	10978556	33210
887	chr05	10978557	11318558	340001
888	chr05	11318559	12982625	1664066
889	chr05	12982626	13101536	118910
890	chr05	13101537	13497081	395544
891	chr05	13497082	16055340	2558258
892	chr05	16055341	16093126	37785
893	chr05	16093127	16183008	89881
894	chr05	16183009	16228023	45014
895	chr05	16228024	16550737	322713
896	chr05	16550738	16592096	41358
897	chr05	16592097	16852538	260441
898	chr05	16852539	16890863	38324
899	chr05	16890864	16983652	92788
900	chr05	16983653	17024155	40502
901	chr05	17024156	17079935	55779
902	chr05	17079936	17230500	150564
903	chr05	17230501	17493917	263416
904	chr05	17493918	17502306	8388
905	chr05	17502307	18936061	1433754
906	chr05	18936062	19276276	340214
907	chr05	19276277	19293569	17292
908	chr05	19293570	19351179	57609
909	chr05	19351180	19557767	206587
910	chr05	19557768	19724570	166802
911	chr05	19724571	19758464	33893
912	chr05	19758465	19767127	8662
913	chr05	19767128	19853756	86628
914	chr05	19853757	19935100	81343
915	chr05	19935101	19971107	36006
916	chr05	19971108	19978996	7888
917	chr05	19978997	19994042	15045
918	chr05	19994043	20297963	303920
919	chr05	20297964	20334770	36806
920	chr05	20334771	20453005	118234
921	chr05	20453006	20472832	19826
922	chr05	20472833	20689084	216251
923	chr05	20689085	21570577	881492
924	chr05	21570578	21583038	12460
925	chr05	21583039	21597629	14590
926	chr05	21597630	22397788	800158
927	chr05	22397789	22407858	10069
928	chr05	22407859	22456253	48394
929	chr05	22456254	22674951	218697
930	chr05	22674952	23261200	586248
931	chr05	23261201	23276222	15021
932	chr05	23276223	23446656	170433
933	chr05	23446657	23475959	29302
934	chr05	23475960	23554282	78322
935	chr05	23554283	23701712	147429
936	chr05	23701713	24245933	544220
937	chr05	24245934	25129340	883406
938	chr05	25129341	25139844	10503
939	chr05	25139845	26133381	993536
940	chr05	26133382	26538249	404867
941	chr05	26538250	26888625	350375
942	chr05	26888626	27088661	200035
943	chr05	27088662	27345417	256755
944	chr05	27345418	27453388	107970
945	chr05	27453389	27621515	168126
946	chr05	27621516	27702371	80855
947	chr05	27702372	27973186	270814
948	chr05	27973187	28013722	40535
949	chr05	28013723	28075129	61406
950	chr05	28075130	28188328	113198
951	chr05	28188329	28195938	7609
952	chr05	28195939	28230750	34811
953	chr05	28230751	28266461	35710
954	chr05	28266462	28323419	56957
955	chr05	28323420	28339129	15709
956	chr05	28339130	28460684	121554
957	chr05	28460685	28478588	17903
958	chr05	28478589	28587007	108418
959	chr05	28587008	28661715	74707
960	chr05	28661716	30881543	2219827
961	chr06	1	577613	577612
962	chr06	577614	649675	72061
963	chr06	649676	665629	15953
964	chr06	665630	686869	21239
965	chr06	686870	706331	19461
966	chr06	706332	762282	55950
967	chr06	762283	777489	15206
968	chr06	777490	863134	85644
969	chr06	863135	942901	79766
970	chr06	942902	1211657	268755
971	chr06	1211658	1219632	7974
972	chr06	1219633	1346308	126675
973	chr06	1346309	1395192	48883
974	chr06	1395193	1437194	42001
975	chr06	1437195	1483441	46246
976	chr06	1483442	1583007	99565
977	chr06	1583008	1614466	31458
978	chr06	1614467	1645289	30822
979	chr06	1645290	1677548	32258
980	chr06	1677549	1707242	29693
981	chr06	1707243	1727350	20107
982	chr06	1727351	1777912	50561
983	chr06	1777913	1828660	50747
984	chr06	1828661	1865171	36510
985	chr06	1865172	1886060	20888
986	chr06	1886061	1992782	106721
987	chr06	1992783	2012789	20006
988	chr06	2012790	2099532	86742
989	chr06	2099533	2106590	7057
990	chr06	2106591	2131918	25327
991	chr06	2131919	2141716	9797
992	chr06	2141717	2225733	84016
993	chr06	2225734	2261894	36160
994	chr06	2261895	2275646	13751
995	chr06	2275647	2290227	14580
996	chr06	2290228	2406534	116306
997	chr06	2406535	2569714	163179
998	chr06	2569715	2629796	60081
999	chr06	2629797	2730388	100591
1000	chr06	2730389	2772044	41655
1001	chr06	2772045	2777590	5545
1002	chr06	2777591	2819777	42186
1003	chr06	2819778	3183544	363766
1004	chr06	3183545	3191669	8124
1005	chr06	3191670	3949645	757975
1006	chr06	3949646	4570760	621114
1007	chr06	4570761	4611134	40373
1008	chr06	4611135	4650153	39018
1009	chr06	4650154	4771882	121728
1010	chr06	4771883	4907881	135998
1011	chr06	4907882	4968293	60411
1012	chr06	4968294	5156109	187815
1013	chr06	5156110	5197296	41186
1014	chr06	5197297	6219250	1021953
1015	chr06	6219251	6387257	168006
1016	chr06	6387258	6515953	128695
1017	chr06	6515954	6680242	164288
1018	chr06	6680243	6687771	7528
1019	chr06	6687772	6759801	72029
1020	chr06	6759802	6884254	124452
1021	chr06	6884255	6969883	85628
1022	chr06	6969884	6978323	8439
1023	chr06	6978324	7319319	340995
1024	chr06	7319320	7329029	9709
1025	chr06	7329030	7465024	135994
1026	chr06	7465025	7594406	129381
1027	chr06	7594407	7827614	233207
1028	chr06	7827615	8509864	682249
1029	chr06	8509865	8672111	162246
1030	chr06	8672112	8730866	58754
1031	chr06	8730867	8805827	74960
1032	chr06	8805828	8843717	37889
1033	chr06	8843718	9738371	894653
1034	chr06	9738372	9757792	19420
1035	chr06	9757793	10245876	488083
1036	chr06	10245877	10272163	26286
1037	chr06	10272164	10547960	275796
1038	chr06	10547961	10572904	24943
1039	chr06	10572905	13443726	2870821
1040	chr06	13443727	13599526	155799
1041	chr06	13599527	14168677	569150
1042	chr06	14168678	18654029	4485351
1043	chr06	18654030	20062484	1408454
1044	chr06	20062485	20084212	21727
1045	chr06	20084213	20159892	75679
1046	chr06	20159893	20198601	38708
1047	chr06	20198602	20271800	73198
1048	chr06	20271801	20591662	319861
1049	chr06	20591663	20661035	69372
1050	chr06	20661036	20711791	50755
1051	chr06	20711792	20723657	11865
1052	chr06	20723658	20821047	97389
1053	chr06	20821048	20840546	19498
1054	chr06	20840547	20892609	52062
1055	chr06	20892610	20924211	31601
1056	chr06	20924212	21067488	143276
1057	chr06	21067489	21082101	14612
1058	chr06	21082102	21125495	43393
1059	chr06	21125496	21246900	121404
1060	chr06	21246901	21316875	69974
1061	chr06	21316876	21365067	48191
1062	chr06	21365068	21543157	178089
1063	chr06	21543158	21702619	159461
1064	chr06	21702620	21794177	91557
1065	chr06	21794178	21855997	61819
1066	chr06	21855998	21907372	51374
1067	chr06	21907373	22153773	246400
1068	chr06	22153774	22954663	800889
1069	chr06	22954664	23011272	56608
1070	chr06	23011273	23092873	81600
1071	chr06	23092874	23490044	397170
1072	chr06	23490045	23813818	323773
1073	chr06	23813819	24013427	199608
1074	chr06	24013428	24024890	11462
1075	chr06	24024891	24138936	114045
1076	chr06	24138937	24164361	25424
1077	chr06	24164362	24243980	79618
1078	chr06	24243981	24559751	315770
1079	chr06	24559752	24788173	228421
1080	chr06	24788174	24799506	11332
1081	chr06	24799507	24850218	50711
1082	chr06	24850219	24951553	101334
1083	chr06	24951554	24962777	11223
1084	chr06	24962778	25467134	504356
1085	chr06	25467135	25558191	91056
1086	chr06	25558192	25842515	284323
1087	chr06	25842516	25971009	128493
1088	chr06	25971010	26316578	345568
1089	chr06	26316579	26861759	545180
1090	chr06	26861760	26867072	5312
1091	chr06	26867073	26891723	24650
1092	chr06	26891724	26901966	10242
1093	chr06	26901967	26990193	88226
1094	chr06	26990194	27002579	12385
1095	chr06	27002580	27051230	48650
1096	chr06	27051231	27100490	49259
1097	chr06	27100491	28505162	1404671
1098	chr06	28505163	28574938	69775
1099	chr06	28574939	28622797	47858
1100	chr06	28622798	28630024	7226
1101	chr06	28630025	29120146	490121
1102	chr06	29120147	29128471	8324
1103	chr06	29128472	29295975	167503
1104	chr06	29295976	29306509	10533
1105	chr06	29306510	29389192	82682
1106	chr06	29389193	29409316	20123
1107	chr06	29409317	29679777	270460
1108	chr06	29679778	31652805	1973027
1109	chr07	1	1213495	1213494
1110	chr07	1213496	1311052	97556
1111	chr07	1311053	1345384	34331
1112	chr07	1345385	1607242	261857
1113	chr07	1607243	1728617	121374
1114	chr07	1728618	1739365	10747
1115	chr07	1739366	1748329	8963
1116	chr07	1748330	1803688	55358
1117	chr07	1803689	1816264	12575
1118	chr07	1816265	1959935	143670
1119	chr07	1959936	2047323	87387
1120	chr07	2047324	2159493	112169
1121	chr07	2159494	3109501	950007
1122	chr07	3109502	3222365	112863
1123	chr07	3222366	3232626	10260
1124	chr07	3232627	3455760	223133
1125	chr07	3455761	3461813	6052
1126	chr07	3461814	3480753	18939
1127	chr07	3480754	3519221	38467
1128	chr07	3519222	3739210	219988
1129	chr07	3739211	3833791	94580
1130	chr07	3833792	4044139	210347
1131	chr07	4044140	5072840	1028700
1132	chr07	5072841	5867006	794165
1133	chr07	5867007	5942500	75493
1134	chr07	5942501	5966842	24341
1135	chr07	5966843	5973422	6579
1136	chr07	5973423	5992734	19311
1137	chr07	5992735	6272655	279920
1138	chr07	6272656	6800759	528103
1139	chr07	6800760	6934184	133424
1140	chr07	6934185	7168499	234314
1141	chr07	7168500	7204607	36107
1142	chr07	7204608	8918696	1714088
1143	chr07	8918697	8997629	78932
1144	chr07	8997630	16625858	7628228
1145	chr07	16625859	16704979	79120
1146	chr07	16704980	16810587	105607
1147	chr07	16810588	17345460	534872
1148	chr07	17345461	17369381	23920
1149	chr07	17369382	17677816	308434
1150	chr07	17677817	17684197	6380
1151	chr07	17684198	17693620	9422
1152	chr07	17693621	17705173	11552
1153	chr07	17705174	17848806	143632
1154	chr07	17848807	17879005	30198
1155	chr07	17879006	17976724	97718
1156	chr07	17976725	17983161	6436
1157	chr07	17983162	18043094	59932
1158	chr07	18043095	18131031	87936
1159	chr07	18131032	18184748	53716
1160	chr07	18184749	18520397	335648
1161	chr07	18520398	18618376	97978
1162	chr07	18618377	19199889	581512
1163	chr07	19199890	19211957	12067
1164	chr07	19211958	19860995	649037
1165	chr07	19860996	19904934	43938
1166	chr07	19904935	19950908	45973
1167	chr07	19950909	20265148	314239
1168	chr07	20265149	20280438	15289
1169	chr07	20280439	20452988	172549
1170	chr07	20452989	21481750	1028761
1171	chr07	21481751	21514192	32441
1172	chr07	21514193	21711289	197096
1173	chr07	21711290	21805413	94123
1174	chr07	21805414	21939021	133607
1175	chr07	21939022	22689649	750627
1176	chr07	22689650	22742612	52962
1177	chr07	22742613	22782086	39473
1178	chr07	22782087	23327197	545110
1179	chr07	23327198	23350345	23147
1180	chr07	23350346	23499595	149249
1181	chr07	23499596	23657585	157989
1182	chr07	23657586	23741064	83478
1183	chr07	23741065	24204402	463337
1184	chr07	24204403	24771950	567547
1185	chr07	24771951	25130736	358785
1186	chr07	25130737	25137300	6563
1187	chr07	25137301	25181558	44257
1188	chr07	25181559	25237617	56058
1189	chr07	25237618	25689055	451437
1190	chr07	25689056	25717408	28352
1191	chr07	25717409	25945918	228509
1192	chr07	25945919	25972887	26968
1193	chr07	25972888	26016001	43113
1194	chr07	26016002	26203588	187586
1195	chr07	26203589	26296701	93112
1196	chr07	26296702	26315808	19106
1197	chr07	26315809	26628503	312694
1198	chr07	26628504	26695306	66802
1199	chr07	26695307	26709860	14553
1200	chr07	26709861	26745655	35794
1201	chr07	26745656	26833303	87647
1202	chr07	26833304	27041271	207967
1203	chr07	27041272	27051163	9891
1204	chr07	27051164	27096270	45106
1205	chr07	27096271	27182001	85730
1206	chr07	27182002	27228710	46708
1207	chr07	27228711	27352188	123477
1208	chr07	27352189	27978021	625832
1209	chr07	27978022	27989222	11200
1210	chr07	27989223	27999976	10753
1211	chr07	27999977	28040998	41021
1212	chr07	28040999	28064714	23715
1213	chr07	28064715	29891017	1826302
1214	chr08	1	3186100	3186099
1215	chr08	3186101	3202127	16026
1216	chr08	3202128	3221800	19672
1217	chr08	3221801	3337535	115734
1218	chr08	3337536	3364046	26510
1219	chr08	3364047	3444192	80145
1220	chr08	3444193	3479852	35659
1221	chr08	3479853	3525930	46077
1222	chr08	3525931	3546701	20770
1223	chr08	3546702	3591085	44383
1224	chr08	3591086	3905339	314253
1225	chr08	3905340	4252903	347563
1226	chr08	4252904	4513024	260120
1227	chr08	4513025	4581791	68766
1228	chr08	4581792	4683570	101778
1229	chr08	4683571	5039286	355715
1230	chr08	5039287	5154493	115206
1231	chr08	5154494	5193417	38923
1232	chr08	5193418	5318336	124918
1233	chr08	5318337	5340460	22123
1234	chr08	5340461	5518211	177750
1235	chr08	5518212	5543776	25564
1236	chr08	5543777	5583047	39270
1237	chr08	5583048	5711477	128429
1238	chr08	5711478	5815039	103561
1239	chr08	5815040	6041825	226785
1240	chr08	6041826	6056774	14948
1241	chr08	6056775	6208350	151575
1242	chr08	6208351	6270296	61945
1243	chr08	6270297	6282852	12555
1244	chr08	6282853	8277947	1995094
1245	chr08	8277948	8425678	147730
1246	chr08	8425679	8447083	21404
1247	chr08	8447084	8948891	501807
1248	chr08	8948892	9033349	84457
1249	chr08	9033350	9073913	40563
1250	chr08	9073914	9115516	41602
1251	chr08	9115517	9372634	257117
1252	chr08	9372635	9526223	153588
1253	chr08	9526224	9620579	94355
1254	chr08	9620580	9676117	55537
1255	chr08	9676118	9832142	156024
1256	chr08	9832143	9908762	76619
1257	chr08	9908763	10017438	108675
1258	chr08	10017439	10036914	19475
1259	chr08	10036915	10182200	145285
1260	chr08	10182201	14656512	4474311
1261	chr08	14656513	16081786	1425273
1262	chr08	16081787	16871287	789500
1263	chr08	16871288	16893355	22067
1264	chr08	16893356	17087740	194384
1265	chr08	17087741	17347565	259824
1266	chr08	17347566	18215950	868384
1267	chr08	18215951	18554227	338276
1268	chr08	18554228	19092399	538171
1269	chr08	19092400	19226165	133765
1270	chr08	19226166	19340105	113939
1271	chr08	19340106	19779061	438955
1272	chr08	19779062	19794224	15162
1273	chr08	19794225	19999402	205177
1274	chr08	19999403	20026929	27526
1275	chr08	20026930	20045803	18873
1276	chr08	20045804	20440654	394850
1277	chr08	20440655	20453774	13119
1278	chr08	20453775	20528713	74938
1279	chr08	20528714	20641186	112472
1280	chr08	20641187	21296252	655065
1281	chr08	21296253	21308149	11896
1282	chr08	21308150	21355270	47120
1283	chr08	21355271	21824259	468988
1284	chr08	21824260	22019803	195543
1285	chr08	22019804	22065340	45536
1286	chr08	22065341	22217518	152177
1287	chr08	22217519	22237940	20421
1288	chr08	22237941	22328321	90380
1289	chr08	22328322	22341363	13041
1290	chr08	22341364	22451504	110140
1291	chr08	22451505	22492873	41368
1292	chr08	22492874	22533892	41018
1293	chr08	22533893	22549159	15266
1294	chr08	22549160	23229368	680208
1295	chr08	23229369	23714450	485081
1296	chr08	23714451	24281632	567181
1297	chr08	24281633	24358080	76447
1298	chr08	24358081	24562272	204191
1299	chr08	24562273	24615432	53159
1300	chr08	24615433	25611990	996557
1301	chr08	25611991	26012426	400435
1302	chr08	26012427	26181576	169149
1303	chr08	26181577	26641561	459984
1304	chr08	26641562	26736173	94611
1305	chr08	26736174	26800751	64577
1306	chr08	26800752	26906063	105311
1307	chr08	26906064	27349865	443801
1308	chr08	27349866	29797537	2447671
1309	chr09	1	4561006	4561005
1310	chr09	4561007	4621173	60166
1311	chr09	4621174	4978405	357231
1312	chr09	4978406	6475892	1497486
1313	chr09	6475893	6483843	7950
1314	chr09	6483844	6517482	33638
1315	chr09	6517483	6577921	60438
1316	chr09	6577922	6593184	15262
1317	chr09	6593185	6882371	289186
1318	chr09	6882372	8091905	1209533
1319	chr09	8091906	8129335	37429
1320	chr09	8129336	8886247	756911
1321	chr09	8886248	8975080	88832
1322	chr09	8975081	9088193	113112
1323	chr09	9088194	9215308	127114
1324	chr09	9215309	9608303	392994
1325	chr09	9608304	9649604	41300
1326	chr09	9649605	9672859	23254
1327	chr09	9672860	9757098	84238
1328	chr09	9757099	10044577	287478
1329	chr09	10044578	10491921	447343
1330	chr09	10491922	10526742	34820
1331	chr09	10526743	10779015	252272
1332	chr09	10779016	11167354	388338
1333	chr09	11167355	11770049	602694
1334	chr09	11770050	11960266	190216
1335	chr09	11960267	12585904	625637
1336	chr09	12585905	12608905	23000
1337	chr09	12608906	15987537	3378631
1338	chr09	15987538	16025066	37528
1339	chr09	16025067	16048593	23526
1340	chr09	16048594	16079840	31246
1341	chr09	16079841	16088556	8715
1342	chr09	16088557	16133362	44805
1343	chr09	16133363	16170361	36998
1344	chr09	16170362	16325355	154993
1345	chr09	16325356	16397183	71827
1346	chr09	16397184	16428591	31407
1347	chr09	16428592	16537437	108845
1348	chr09	16537438	16777866	240428
1349	chr09	16777867	16816865	38998
1350	chr09	16816866	17040130	223264
1351	chr09	17040131	17172627	132496
1352	chr09	17172628	17281699	109071
1353	chr09	17281700	17303139	21439
1354	chr09	17303140	17401562	98422
1355	chr09	17401563	17603247	201684
1356	chr09	17603248	17616155	12907
1357	chr09	17616156	17647875	31719
1358	chr09	17647876	17666000	18124
1359	chr09	17666001	17849905	183904
1360	chr09	17849906	18295843	445937
1361	chr09	18295844	18309608	13764
1362	chr09	18309609	18320223	10614
1363	chr09	18320224	18440793	120569
1364	chr09	18440794	18598121	157327
1365	chr09	18598122	18612969	14847
1366	chr09	18612970	18671729	58759
1367	chr09	18671730	18685122	13392
1368	chr09	18685123	18800786	115663
1369	chr09	18800787	19176655	375868
1370	chr09	19176656	19237577	60921
1371	chr09	19237578	19326907	89329
1372	chr09	19326908	19342994	16086
1373	chr09	19342995	19412082	69087
1374	chr09	19412083	19470859	58776
1375	chr09	19470860	19492323	21463
1376	chr09	19492324	19698995	206671
1377	chr09	19698996	19803755	104759
1378	chr09	19803756	19835467	31711
1379	chr09	19835468	19880331	44863
1380	chr09	19880332	19984245	103913
1381	chr09	19984246	20226600	242354
1382	chr09	20226601	20327977	101376
1383	chr09	20327978	20360970	32992
1384	chr09	20360971	20469415	108444
1385	chr09	20469416	20557429	88013
1386	chr09	20557430	20699436	142006
1387	chr09	20699437	20712868	13431
1388	chr09	20712869	20765071	52202
1389	chr09	20765072	20818101	53029
1390	chr09	20818102	20871593	53491
1391	chr09	20871594	20956827	85233
1392	chr09	20956828	21040885	84057
1393	chr09	21040886	21139674	98788
1394	chr09	21139675	21166710	27035
1395	chr09	21166711	21196438	29727
1396	chr09	21196439	21244170	47731
1397	chr09	21244171	21260998	16827
1398	chr09	21260999	21794825	533826
1399	chr09	21794826	21817475	22649
1400	chr09	21817476	21831130	13654
1401	chr09	21831131	21885645	54514
1402	chr09	21885646	21932006	46360
1403	chr09	21932007	22104543	172536
1404	chr09	22104544	22272394	167850
1405	chr09	22272395	22290081	17686
1406	chr09	22290082	22297720	7638
1407	chr09	22297721	22351862	54141
1408	chr09	22351863	22423994	72131
1409	chr09	22423995	22430003	6008
1410	chr09	22430004	22457208	27204
1411	chr09	22457209	22479243	22034
1412	chr09	22479244	22534066	54822
1413	chr09	22534067	22735402	201335
1414	chr09	22735403	22785667	50264
1415	chr09	22785668	24332368	1546700
1416	chr10	1	2586776	2586775
1417	chr10	2586777	2641895	55118
1418	chr10	2641896	3534177	892281
1419	chr10	3534178	4455050	920872
1420	chr10	4455051	4463596	8545
1421	chr10	4463597	4526065	62468
1422	chr10	4526066	4551152	25086
1423	chr10	4551153	4702863	151710
1424	chr10	4702864	4777212	74348
1425	chr10	4777213	5223460	446247
1426	chr10	5223461	5309665	86204
1427	chr10	5309666	5319352	9686
1428	chr10	5319353	6291021	971668
1429	chr10	6291022	7731320	1440298
1430	chr10	7731321	12832697	5101376
1431	chr10	12832698	12896344	63646
1432	chr10	12896345	12924131	27786
1433	chr10	12924132	12952796	28664
1434	chr10	12952797	13197761	244964
1435	chr10	13197762	13224266	26504
1436	chr10	13224267	13283727	59460
1437	chr10	13283728	13359156	75428
1438	chr10	13359157	13457240	98083
1439	chr10	13457241	13692739	235498
1440	chr10	13692740	14812709	1119969
1441	chr10	14812710	14909319	96609
1442	chr10	14909320	15045993	136673
1443	chr10	15045994	15681932	635938
1444	chr10	15681933	16250273	568340
1445	chr10	16250274	16277308	27034
1446	chr10	16277309	16293251	15942
1447	chr10	16293252	16325981	32729
1448	chr10	16325982	16448323	122341
1449	chr10	16448324	16534555	86231
1450	chr10	16534556	16581686	47130
1451	chr10	16581687	16685066	103379
1452	chr10	16685067	17042407	357340
1453	chr10	17042408	17536756	494348
1454	chr10	17536757	17558151	21394
1455	chr10	17558152	17601432	43280
1456	chr10	17601433	17612206	10773
1457	chr10	17612207	17744004	131797
1458	chr10	17744005	17786798	42793
1459	chr10	17786799	17834463	47664
1460	chr10	17834464	17880360	45896
1461	chr10	17880361	18405446	525085
1462	chr10	18405447	18477346	71899
1463	chr10	18477347	18490851	13504
1464	chr10	18490852	18725253	234401
1465	chr10	18725254	18829030	103776
1466	chr10	18829031	18909121	80090
1467	chr10	18909122	19202446	293324
1468	chr10	19202447	19376630	174183
1469	chr10	19376631	19383991	7360
1470	chr10	19383992	19542268	158276
1471	chr10	19542269	19594050	51781
1472	chr10	19594051	19662227	68176
1473	chr10	19662228	19733759	71531
1474	chr10	19733760	19779588	45828
1475	chr10	19779589	20050453	270864
1476	chr10	20050454	20101190	50736
1477	chr10	20101191	20109385	8194
1478	chr10	20109386	20486390	377004
1479	chr10	20486391	20518764	32373
1480	chr10	20518765	20700961	182196
1481	chr10	20700962	21269955	568993
1482	chr10	21269956	21292779	22823
1483	chr10	21292780	21852625	559845
1484	chr10	21852626	21904279	51653
1485	chr10	21904280	21933186	28906
1486	chr10	21933187	21967507	34320
1487	chr10	21967508	22013088	45580
1488	chr10	22013089	22100423	87334
1489	chr10	22100424	23343532	1243108
1490	chr10	23343533	23379983	36450
1491	chr10	23379984	23743162	363178
1492	chr10	23743163	23787646	44483
1493	chr10	23787647	23799208	11561
1494	chr10	23799209	23896316	97107
1495	chr10	23896317	24010059	113742
1496	chr10	24010060	24069867	59807
1497	chr10	24069868	24155147	85279
1498	chr10	24155148	24164349	9201
1499	chr10	24164350	24171028	6678
1500	chr10	24171029	24221262	50233
1501	chr10	24221263	24228467	7204
1502	chr10	24228468	24278006	49538
1503	chr10	24278007	24475866	197859
1504	chr10	24475867	24499324	23457
1505	chr10	24499325	24629749	130424
1506	chr10	24629750	24711536	81786
1507	chr10	24711537	24812595	101058
1508	chr10	24812596	25127214	314618
1509	chr11	1	3413398	3413397
1510	chr11	3413399	3449788	36389
1511	chr11	3449789	3504215	54426
1512	chr11	3504216	3517641	13425
1513	chr11	3517642	3721504	203862
1514	chr11	3721505	3733987	12482
1515	chr11	3733988	3773390	39402
1516	chr11	3773391	3783639	10248
1517	chr11	3783640	3835148	51508
1518	chr11	3835149	4503727	668578
1519	chr11	4503728	4531829	28101
1520	chr11	4531830	4677236	145406
1521	chr11	4677237	4747495	70258
1522	chr11	4747496	4860289	112793
1523	chr11	4860290	5593787	733497
1524	chr11	5593788	5634038	40250
1525	chr11	5634039	7042419	1408380
1526	chr11	7042420	7131083	88663
1527	chr11	7131084	7164165	33081
1528	chr11	7164166	7171158	6992
1529	chr11	7171159	7312574	141415
1530	chr11	7312575	7535891	223316
1531	chr11	7535892	7807533	271641
1532	chr11	7807534	7905874	98340
1533	chr11	7905875	8087375	181500
1534	chr11	8087376	8689670	602294
1535	chr11	8689671	8816689	127018
1536	chr11	8816690	8985345	168655
1537	chr11	8985346	9404299	418953
1538	chr11	9404300	9460275	55975
1539	chr11	9460276	10268677	808401
1540	chr11	10268678	10283163	14485
1541	chr11	10283164	10516214	233050
1542	chr11	10516215	11049809	533594
1543	chr11	11049810	11179538	129728
1544	chr11	11179539	11405837	226298
1545	chr11	11405838	14800572	3394734
1546	chr11	14800573	16488600	1688027
1547	chr11	16488601	17155614	667013
1548	chr11	17155615	17194526	38911
1549	chr11	17194527	18041261	846734
1550	chr11	18041262	18093664	52402
1551	chr11	18093665	18106398	12733
1552	chr11	18106399	18625739	519340
1553	chr11	18625740	18631691	5951
1554	chr11	18631692	18755906	124214
1555	chr11	18755907	19176233	420326
1556	chr11	19176234	19254821	78587
1557	chr11	19254822	20206937	952115
1558	chr11	20206938	20238040	31102
1559	chr11	20238041	20541844	303803
1560	chr11	20541845	20636000	94155
1561	chr11	20636001	20892348	256347
1562	chr11	20892349	21107389	215040
1563	chr11	21107390	21282032	174642
1564	chr11	21282033	21309387	27354
1565	chr11	21309388	21385620	76232
1566	chr11	21385621	21398913	13292
1567	chr11	21398914	21509339	110425
1568	chr11	21509340	21588626	79286
1569	chr11	21588627	21635227	46600
1570	chr11	21635228	21666176	30948
1571	chr11	21666177	21787316	121139
1572	chr11	21787317	21896993	109676
1573	chr11	21896994	21976844	79850
1574	chr11	21976845	22236340	259495
1575	chr11	22236341	22245128	8787
1576	chr11	22245129	22251738	6609
1577	chr11	22251739	22257673	5934
1578	chr11	22257674	22278860	21186
1579	chr11	22278861	22386616	107755
1580	chr11	22386617	22392290	5673
1581	chr11	22392291	22674957	282666
1582	chr11	22674958	22686666	11708
1583	chr11	22686667	22968486	281819
1584	chr11	22968487	22982512	14025
1585	chr11	22982513	23005609	23096
1586	chr11	23005610	23439246	433636
1587	chr11	23439247	23793969	354722
1588	chr11	23793970	23808174	14204
1589	chr11	23808175	23836971	28796
1590	chr11	23836972	24040587	203615
1591	chr11	24040588	24046601	6013
1592	chr11	24046602	24082796	36194
1593	chr11	24082797	24347574	264777
1594	chr11	24347575	24536986	189411
1595	chr11	24536987	24549123	12136
1596	chr11	24549124	24622432	73308
1597	chr11	24622433	24675776	53343
1598	chr11	24675777	24750968	75191
1599	chr11	24750969	24787902	36933
1600	chr11	24787903	24793595	5692
1601	chr11	24793596	25115454	321858
1602	chr11	25115455	25239101	123646
1603	chr11	25239102	25298913	59811
1604	chr11	25298914	25391235	92321
1605	chr11	25391236	25414082	22846
1606	chr11	25414083	25534800	120717
1607	chr11	25534801	25590221	55420
1608	chr11	25590222	25622082	31860
1609	chr11	25622083	25633233	11150
1610	chr11	25633234	25803127	169893
1611	chr11	25803128	25867910	64782
1612	chr11	25867911	26086591	218680
1613	chr11	26086592	26279924	193332
1614	chr11	26279925	26318014	38089
1615	chr11	26318015	26550261	232246
1616	chr11	26550262	26863775	313513
1617	chr11	26863776	27071465	207689
1618	chr11	27071466	27744549	673083
1619	chr11	27744550	27811204	66654
1620	chr11	27811205	27816886	5681
1621	chr11	27816887	28008103	191216
1622	chr11	28008104	28056012	47908
1623	chr11	28056013	28145746	89733
1624	chr11	28145747	28180705	34958
1625	chr11	28180706	28719045	538339
1626	chr11	28719046	28779589	60543
1627	chr11	28779590	28906074	126484
1628	chr11	28906075	28930033	23958
1629	chr11	28930034	29187728	257694
1630	chr11	29187729	29658869	471140
1631	chr11	29658870	29750160	91290
1632	chr11	29750161	29757906	7745
1633	chr11	29757907	32883170	3125263
1634	chr12	1	8283964	8283963
1635	chr12	8283965	8300760	16795
1636	chr12	8300761	8309463	8702
1637	chr12	8309464	8374583	65119
1638	chr12	8374584	10061088	1686504
1639	chr12	10061089	13689882	3628793
1640	chr12	13689883	13725197	35314
1641	chr12	13725198	13740883	15685
1642	chr12	13740884	14368429	627545
1643	chr12	14368430	14580422	211992
1644	chr12	14580423	14657524	77101
1645	chr12	14657525	15051112	393587
1646	chr12	15051113	16163241	1112128
1647	chr12	16163242	16562961	399719
1648	chr12	16562962	16822382	259420
1649	chr12	16822383	16865813	43430
1650	chr12	16865814	16954815	89001
1651	chr12	16954816	17020613	65797
1652	chr12	17020614	17154622	134008
1653	chr12	17154623	17495033	340410
1654	chr12	17495034	17557582	62548
1655	chr12	17557583	17643892	86309
1656	chr12	17643893	18011598	367705
1657	chr12	18011599	18027323	15724
1658	chr12	18027324	18039251	11927
1659	chr12	18039252	18257269	218017
1660	chr12	18257270	18267376	10106
1661	chr12	18267377	18609969	342592
1662	chr12	18609970	18690074	80104
1663	chr12	18690075	18699595	9520
1664	chr12	18699596	18717760	18164
1665	chr12	18717761	20873255	2155494
1666	chr12	20873256	20934379	61123
1667	chr12	20934380	21000469	66089
1668	chr12	21000470	21066612	66142
1669	chr12	21066613	21109788	43175
1670	chr12	21109789	21612166	502377
1671	chr12	21612167	21618514	6347
1672	chr12	21618515	21790781	172266
1673	chr12	21790782	21893924	103142
1674	chr12	21893925	21903228	9303
1675	chr12	21903229	22196756	293527
1676	chr12	22196757	22305122	108365
1677	chr12	22305123	22422533	117410
1678	chr12	22422534	22442599	20065
1679	chr12	22442600	22643591	200991
1680	chr12	22643592	22659886	16294
1681	chr12	22659887	22732730	72843
1682	chr12	22732731	22744384	11653
1683	chr12	22744385	22988101	243716
1684	chr12	22988102	23927812	939710
1685	chr12	23927813	24077919	150106
1686	chr12	24077920	24126013	48093
1687	chr12	24126014	24135150	9136
1688	chr12	24135151	24178019	42868
1689	chr12	24178020	24341584	163564
1690	chr12	24341585	24767361	425776
1691	chr12	24767362	24965097	197735
1692	chr12	24965098	24973454	8356
1693	chr12	24973455	24998959	25504
1694	chr12	24998960	25028904	29944
1695	chr12	25028905	25035473	6568
1696	chr12	25035474	26156356	1120882
