# Supplementary material for: Estimating recombination fraction via Pearson correlation
Source: Theor Appl Genet. 2026 Feb 14;139(3):70. doi: 10.1007/s00122-026-05178-w (PMC12906585; doi:10.1007/s00122-026-05178-w)
Supplement: Supplementary file 2 — Supplementary file2 (XLSX 3304 KB) [file 122_2026_5178_MOESM2_ESM.xlsx]

## Sheet: Genotype
chr	cm	estimated_cm	additive	dominance	z1	z2	z3	z4	z5	z6	z7	z8	z9	z10	z11	z12	z13	z14	z15	z16	z17	z18	z19	z20	z21	z22	z23	z24	z25	z26	z27	z28	z29	z30	z31	z32	z33	z34	z35	z36	z37	z38	z39	z40	z41	z42	z43	z44	z45
1	0	0	-0.0592793	-0.164048	1	0	1	0	2	2	0	2	1	1	1	1	1	1	0	1	0	0	1	1	1	1	2	0	2	1	1	1	1	2	0	1	1	1	1	1	2	0	1	1	2	0	0	2	1
1	1	0.717768	-0.063759	-0.158898	1	0	1	0	2	2	0	1	1	1	1	1	1	0	0	1	0	0	1	1	2	1	2	0	2	1	1	1	1	2	0	1	1	1	1	1	2	0	1	1	2	0	0	2	1
1	2	2.37008	-0.12984	-0.200528	1	0	1	0	2	2	0	1	1	1	1	1	1	0	0	1	0	1	1	1	2	1	2	0	2	1	1	1	1	2	0	1	1	1	1	1	2	0	1	1	2	0	0	2	1
1	3	3.1888	-0.0708741	-0.218031	1	0	1	0	2	2	0	1	1	1	1	1	2	0	0	1	0	1	1	1	2	1	2	0	2	1	1	1	1	2	0	1	1	1	1	1	2	0	1	1	2	0	0	2	1
1	4	4.42808	-0.0144228	-0.192127	1	0	1	0	2	2	0	1	1	1	1	1	2	0	0	1	0	1	1	1	2	1	2	0	2	1	1	1	1	2	0	1	1	1	1	1	2	0	1	1	2	0	0	2	1
1	5	5.45414	-0.138377	0.00298919	1	1	1	0	2	2	0	1	1	1	1	1	2	0	0	1	0	2	1	1	2	1	2	0	2	1	1	0	1	2	0	1	1	1	1	1	2	0	1	1	2	0	0	2	1
1	6	6.16498	-0.139143	0.0322648	1	1	1	0	2	2	0	1	1	1	1	1	2	0	0	1	0	2	1	1	2	1	2	0	2	1	1	0	1	2	0	1	1	1	1	1	2	0	1	1	2	0	0	2	1
1	7	7.59774	-0.112661	0.025567	1	1	1	0	2	2	0	1	1	1	1	1	2	0	0	1	0	2	0	1	2	1	2	0	2	1	1	0	1	2	0	1	1	1	1	1	2	0	1	1	2	0	0	2	1
1	8	7.90068	-0.132354	-0.00975035	1	1	1	0	2	2	0	1	1	1	1	1	2	0	0	1	0	2	0	1	2	1	2	0	2	1	1	0	1	2	0	1	1	1	1	1	2	0	1	1	2	0	0	2	1
1	9	8.71688	-0.124724	0.032346	1	1	1	0	2	2	0	1	1	1	1	1	2	0	0	1	0	2	0	1	2	1	2	0	2	1	1	0	1	2	0	1	1	1	1	1	2	0	1	1	2	0	0	2	1
1	10	10.0642	-0.12694	0.0768166	1	1	1	0	2	2	0	1	1	1	1	1	2	0	0	1	0	2	0	1	2	1	2	0	2	1	0	0	1	2	0	1	1	1	1	1	2	0	1	1	2	0	0	2	1
1	11	10.8872	-0.115841	-0.0205055	1	1	1	0	2	2	0	1	1	1	1	1	2	0	0	1	0	2	0	1	2	1	2	0	2	1	0	0	1	2	0	1	1	1	1	1	2	0	1	1	2	0	0	2	1
1	12	11.7098	-0.0604204	0.0991346	1	1	1	0	2	2	0	1	1	1	1	1	2	0	0	1	0	2	0	1	2	1	2	0	2	1	0	0	1	2	0	1	1	1	1	1	2	0	1	1	2	0	0	2	1
1	13	12.4313	-0.0803216	-0.102335	1	1	1	0	2	2	0	1	1	1	1	1	2	0	0	1	0	2	0	1	2	1	2	0	2	1	0	0	1	2	0	1	1	1	1	1	2	0	2	1	2	0	0	2	1
1	14	13.9443	-0.0970991	-0.0489552	1	1	1	0	2	2	0	1	1	1	1	1	2	0	0	1	0	2	0	1	2	1	2	0	2	1	0	0	1	2	0	1	1	1	1	1	1	0	2	1	2	0	0	2	1
1	15	14.8344	-0.0988611	-0.0452772	1	1	1	0	2	2	0	1	1	1	1	1	2	0	0	1	0	2	0	1	1	1	2	0	2	1	0	0	1	2	0	1	1	1	1	1	1	0	2	1	2	0	0	2	1
1	16	15.6165	-0.113472	-0.052055	1	1	1	0	2	2	0	1	1	1	1	1	2	0	0	1	0	2	0	1	1	1	2	0	2	1	0	0	1	2	0	1	1	1	1	1	1	0	2	1	2	0	0	2	1
1	17	16.6018	-0.0397261	-0.113092	1	1	1	0	2	2	0	1	1	1	1	1	2	0	0	1	0	2	0	1	1	1	2	0	2	1	0	0	1	2	0	1	1	1	1	1	1	0	2	1	2	0	0	2	1
1	18	18.1158	-0.0212996	-0.169929	1	1	1	0	2	2	0	1	1	1	1	1	2	1	0	1	0	2	0	1	1	1	2	0	2	1	0	0	1	2	0	1	1	1	1	1	1	0	2	1	2	0	0	2	2
1	19	19.3164	0.0512648	-0.0517328	1	1	1	0	2	2	0	1	1	1	1	1	2	1	0	1	0	2	0	1	1	1	1	0	2	1	0	0	1	2	0	1	1	1	1	1	1	0	2	1	2	0	0	2	2
1	20	20.3128	0.0563836	0.106021	1	1	1	0	2	2	0	1	1	0	1	1	2	1	0	1	0	2	0	1	1	1	1	0	2	1	0	0	1	2	0	1	1	1	1	1	1	0	2	1	2	0	0	2	2
1	21	21.0069	0.00591334	0.137209	1	1	1	0	2	2	0	1	1	0	1	1	2	1	0	1	0	2	0	1	1	1	1	0	2	1	0	0	1	2	0	1	1	1	1	1	1	0	2	1	2	0	0	2	2
1	22	21.8108	0.0435153	0.0881465	1	1	1	0	2	2	0	1	1	0	1	1	2	1	0	1	0	2	0	1	1	1	1	0	1	1	0	0	1	2	0	1	1	1	1	1	1	0	2	1	2	0	0	2	2
1	23	22.6273	0.037544	-0.0211131	1	1	1	0	2	2	0	1	1	0	1	1	2	1	0	1	1	2	0	1	1	1	1	0	1	1	0	0	1	2	0	0	1	1	1	0	1	0	2	1	2	0	0	2	2
1	24	23.1323	0.0353496	-0.0652534	1	1	1	0	2	2	0	1	1	0	1	1	2	1	0	1	1	2	0	1	1	1	1	0	1	1	0	0	1	2	0	0	1	1	1	0	1	0	2	1	2	0	0	2	2
1	25	24.0351	-0.0149043	0.018488	1	1	2	0	2	2	0	1	1	0	1	1	2	1	0	1	1	2	0	1	1	1	1	0	1	1	0	0	1	2	0	0	1	1	1	0	1	0	2	1	2	0	0	2	2
1	26	25.5374	-0.0619056	0.054373	1	1	2	0	2	2	0	1	1	0	1	1	2	1	0	1	1	2	0	1	1	1	1	0	1	1	0	0	1	2	0	0	1	1	1	0	1	1	2	1	2	0	0	2	2
1	27	26.8393	-0.0688036	0.0350639	1	1	2	0	2	2	0	1	1	0	1	1	2	1	0	2	1	2	0	1	1	1	1	0	1	1	0	1	1	2	1	0	1	1	1	0	1	1	2	1	2	0	0	2	2
1	28	27.9581	-0.0753778	-0.0199777	1	0	2	0	2	2	0	1	1	0	1	1	2	1	0	2	1	2	1	1	1	1	1	0	1	1	0	1	1	2	1	0	1	1	1	0	1	1	2	1	2	0	0	2	2
1	29	28.6601	-0.0369261	0.0231315	1	0	2	0	2	2	0	1	1	0	1	1	2	1	0	2	1	2	1	1	1	1	1	0	1	1	0	1	1	2	1	0	1	1	1	0	1	1	2	1	2	0	0	2	2
1	30	29.2639	-0.088924	-0.00208354	1	0	2	0	2	2	0	1	1	0	1	1	2	1	0	2	2	2	1	1	1	1	1	0	1	1	0	1	1	2	1	0	1	1	1	0	1	1	2	1	2	0	0	2	2
1	31	30.4753	-0.0538229	-0.0390168	1	0	2	0	2	2	0	1	1	0	1	1	2	1	0	1	2	2	1	0	1	1	1	0	1	1	0	1	1	2	1	0	1	1	1	0	1	1	2	1	2	0	0	2	2
1	32	32.2862	0.0287978	0.197951	1	0	2	0	2	2	0	1	1	0	1	1	2	1	0	1	2	2	1	0	1	1	1	0	1	1	0	1	1	2	1	0	1	1	0	0	1	1	2	1	2	0	0	2	2
1	33	32.9792	-0.0208332	0.223353	1	0	2	0	2	2	0	1	1	0	1	1	2	1	0	1	2	2	1	0	1	1	1	0	1	1	0	1	1	2	1	0	1	1	0	0	1	1	2	1	2	0	0	2	2
1	34	33.8802	-0.0393021	0.320799	1	0	1	0	1	2	0	1	1	0	1	1	2	1	0	1	2	2	1	0	1	1	1	0	1	1	0	1	1	2	1	0	1	1	0	0	1	1	2	1	2	0	0	2	2
1	35	35.1948	-0.0484981	0.272214	1	0	1	0	1	2	0	2	1	0	1	1	2	1	0	1	2	2	1	0	1	1	1	0	1	1	0	1	1	2	1	0	1	1	0	0	1	1	2	1	2	0	0	2	2
1	36	36.4867	-0.0630533	0.299652	1	0	1	0	1	2	0	2	1	0	1	1	2	1	0	1	2	2	1	0	1	1	1	0	1	1	0	1	1	2	1	0	1	1	0	0	1	1	2	1	2	1	0	2	2
1	37	37.5666	-0.19928	0.214045	1	0	1	0	1	2	0	2	1	0	1	1	2	1	0	1	2	2	1	0	1	1	1	0	1	1	0	1	1	2	1	0	1	1	0	0	1	1	2	1	2	1	0	2	2
1	38	38.2482	-0.174424	0.260815	1	0	1	0	1	2	0	2	1	0	1	1	2	1	0	1	2	2	0	0	1	1	1	0	1	1	0	1	1	2	1	0	1	1	0	0	1	1	2	1	2	1	0	2	2
1	39	39.2073	-0.156759	0.295466	1	0	1	0	1	2	0	2	1	0	1	1	2	1	0	1	2	2	0	0	1	1	1	1	1	1	0	1	1	2	1	0	1	1	0	0	1	1	2	1	2	1	0	2	2
1	40	40.1768	-0.13876	0.0773395	1	0	1	0	1	2	0	2	1	0	1	1	2	1	0	1	2	2	0	0	1	1	1	1	1	1	0	1	1	2	1	0	1	1	0	0	1	1	2	1	2	1	0	2	2
1	41	41.1517	-0.107889	0.0870947	1	0	1	0	1	2	0	2	1	0	1	1	2	1	0	1	2	2	0	0	1	1	1	1	1	1	0	1	1	2	1	0	1	1	0	0	1	1	2	1	2	1	0	2	2
1	42	42.629	-0.146528	0.192237	1	0	1	0	1	2	0	2	1	0	1	1	2	1	0	1	2	2	0	0	1	1	2	1	1	1	0	2	1	2	1	0	1	1	0	0	1	1	2	1	2	1	0	2	2
1	43	44.1016	-0.229928	0.183812	1	0	1	0	1	2	0	2	1	0	1	1	1	1	0	1	2	2	0	0	1	1	2	1	1	1	0	2	1	2	1	0	1	1	0	0	1	1	2	1	2	2	0	2	2
1	44	45.0754	-0.27383	0.153231	1	0	1	0	1	2	0	2	1	0	1	1	1	1	0	1	2	2	0	0	1	1	2	1	1	1	0	2	1	2	1	0	1	1	1	0	1	1	2	1	2	2	0	2	2
1	45	45.6627	-0.30159	0.11887	1	0	1	0	1	2	0	2	1	0	1	1	1	1	0	1	2	2	0	0	1	1	2	1	1	1	0	2	1	2	1	0	1	1	1	0	1	1	2	1	2	2	0	2	2
1	46	46.3494	-0.355171	0.0856279	1	0	1	0	2	2	0	2	1	0	1	1	1	1	0	1	2	2	1	0	1	1	2	1	1	1	0	2	1	2	1	0	1	1	1	0	1	1	2	1	2	2	0	2	2
1	47	47.2367	-0.357229	0.171079	1	0	1	0	2	2	0	2	1	0	1	1	1	1	0	1	2	2	1	0	1	1	2	1	1	1	0	2	1	2	1	0	1	1	1	0	1	1	2	1	2	2	0	2	2
1	48	48.5344	-0.322505	0.186425	1	0	1	0	1	2	0	2	1	0	1	1	1	1	0	1	2	2	1	0	1	1	2	1	1	1	0	2	1	2	1	0	1	1	1	0	1	1	2	1	2	2	0	2	2
1	49	49.5234	-0.262544	0.0430728	1	0	1	0	1	2	0	2	1	0	1	1	1	1	1	1	2	2	1	0	1	1	2	1	1	1	0	2	1	2	1	0	1	1	1	0	1	1	2	1	2	2	0	2	2
1	50	50.9209	-0.325904	0.125812	1	0	1	0	1	2	0	2	1	0	1	1	1	1	1	2	2	2	1	0	1	1	2	1	1	1	0	2	1	2	1	0	1	1	1	0	1	1	2	1	1	2	1	2	2
1	51	51.8258	-0.210117	0.142153	1	0	1	0	1	2	0	2	1	0	1	1	1	1	1	2	1	2	1	0	1	1	2	1	1	1	0	2	1	2	1	0	1	1	1	0	1	1	2	1	1	2	1	2	2
1	52	53.5749	-0.19742	0.127463	1	0	1	0	1	2	0	2	1	0	1	1	1	1	1	2	2	2	1	0	1	1	2	1	1	1	0	2	1	2	1	0	1	1	1	0	1	1	2	1	1	2	1	2	2
1	53	54.1996	-0.204434	0.136279	1	0	1	0	1	2	0	2	1	0	1	1	1	1	1	2	2	2	1	0	1	1	2	1	1	1	0	2	1	2	1	0	1	1	1	0	1	1	2	1	1	2	1	2	2
1	54	55.5523	-0.211025	0.121392	1	0	1	0	1	2	0	2	1	0	1	1	1	1	1	2	2	2	1	0	1	1	2	1	1	1	0	2	1	2	1	0	1	1	1	0	1	1	2	1	1	2	1	1	2
1	55	56.4866	-0.18207	0.154257	1	0	1	0	1	2	0	2	1	0	1	1	1	1	1	2	2	2	1	0	1	1	2	1	1	1	0	2	1	2	1	0	1	1	1	0	1	1	2	1	1	2	1	1	2
1	56	57.2124	-0.0831283	-0.0165427	1	0	1	0	1	2	0	2	1	0	1	1	1	1	1	2	2	2	1	0	1	1	2	1	1	1	0	2	1	2	1	0	1	1	1	0	1	1	2	1	1	2	1	1	2
1	57	57.9255	-0.0941833	0.0946337	1	0	1	0	1	2	0	2	1	0	1	1	1	1	1	2	2	2	1	0	1	1	2	1	1	1	0	2	1	2	1	0	1	1	1	0	1	1	2	1	1	2	1	1	2
1	58	58.8334	-0.0711387	0.0410639	1	0	1	0	1	2	0	2	1	0	1	1	1	1	1	2	2	2	1	0	1	1	2	1	1	1	0	2	1	2	1	0	1	1	1	1	1	1	2	1	1	2	1	1	2
1	59	60.0615	0.00147069	-0.0196012	1	0	1	0	1	2	0	2	1	0	1	1	1	1	1	2	2	1	1	0	1	1	2	1	1	1	0	2	1	2	1	0	1	1	1	1	1	1	2	1	1	2	1	1	2
1	60	60.8806	0.00404325	0.0486658	1	0	1	0	1	2	0	1	1	0	1	1	1	1	1	2	2	1	1	0	1	1	2	1	1	1	0	2	1	2	2	0	1	1	1	1	1	1	2	1	1	2	1	1	2
1	61	62.2346	-0.0438261	-0.137173	1	0	1	0	1	2	0	1	1	0	1	1	1	1	1	2	2	1	1	0	1	1	2	1	1	1	0	2	1	2	2	0	1	1	1	1	1	1	2	1	1	2	2	1	2
1	62	63.2884	-0.113024	-0.214103	1	0	1	0	1	2	0	1	1	0	1	1	1	1	1	2	2	1	1	0	1	1	2	1	1	1	0	2	1	2	2	0	1	1	1	1	1	1	2	1	1	2	2	1	2
1	63	64.135	-0.109218	-0.206331	1	0	1	0	1	2	0	1	1	0	1	1	1	1	1	2	2	1	1	0	1	1	2	1	1	1	0	2	1	2	2	0	1	1	1	1	1	1	2	1	1	2	2	1	2
1	64	64.8772	-0.118938	-0.230065	1	0	1	0	1	2	0	1	1	0	1	1	1	1	1	2	2	1	1	0	1	1	2	1	1	1	0	2	1	2	2	0	1	1	1	1	1	1	2	1	1	2	2	1	2
1	65	65.932	-0.108558	-0.095149	1	0	1	0	1	2	0	1	1	0	1	1	1	1	1	2	2	1	1	0	1	1	2	1	1	1	0	2	1	2	2	0	1	1	1	1	1	1	2	1	1	2	2	1	2
1	66	67.0977	-0.0735304	-0.271829	1	0	1	0	1	2	0	1	1	0	1	1	1	1	1	2	2	1	1	0	1	1	2	1	1	1	0	2	1	2	2	0	1	1	1	1	1	1	2	1	1	2	2	1	2
1	67	68.2791	-0.0580553	-0.228521	1	0	1	0	1	2	0	1	1	0	1	2	1	1	1	2	2	1	1	0	1	1	2	1	1	1	0	2	1	2	2	0	1	1	1	1	1	1	2	1	1	2	2	1	1
1	68	69.5715	-0.124068	-0.196344	1	0	1	0	1	2	0	1	1	0	1	2	1	1	1	2	2	1	1	0	1	1	2	1	1	1	0	2	1	2	2	0	1	1	1	1	1	1	2	1	1	2	2	1	1
1	69	70.5432	-0.144021	-0.0586319	1	0	1	0	1	2	0	1	1	0	1	2	1	1	1	2	2	1	1	0	1	1	2	1	1	1	0	2	1	2	2	0	1	1	1	1	1	1	2	1	1	2	2	1	1
1	70	71.9767	-0.130923	-0.0521421	1	0	1	0	1	2	0	2	1	0	1	2	1	1	1	2	2	1	1	1	1	1	2	1	1	1	0	2	1	2	2	0	1	1	1	1	1	1	2	1	1	2	2	1	1
1	71	72.9699	-0.12674	-0.180283	1	0	1	0	1	2	0	2	1	0	1	2	1	1	0	2	2	1	1	1	1	1	2	1	1	1	0	2	1	2	2	0	1	1	1	1	1	1	2	1	1	2	2	1	1
1	72	73.8421	-0.15221	-0.166218	1	0	1	0	1	2	0	2	1	0	1	2	1	1	0	2	2	1	1	1	1	1	2	1	1	1	0	2	1	2	2	0	1	1	1	1	1	1	2	1	1	2	2	1	1
1	73	74.5984	-0.101298	-0.106452	1	0	1	0	1	2	0	2	1	0	1	2	1	1	0	2	2	1	1	1	1	1	2	1	1	1	0	2	1	2	2	0	1	1	1	1	1	1	2	1	1	2	2	1	1
1	74	75.1388	-0.13921	-0.210293	1	0	1	0	1	2	0	2	1	0	1	2	1	1	0	2	2	1	1	1	1	1	2	1	1	1	0	2	1	2	2	0	1	1	1	1	1	1	2	1	1	2	2	1	1
1	75	76.4768	-0.194015	-0.25665	1	0	1	0	1	2	0	2	1	0	1	2	1	1	0	2	2	1	1	1	1	1	2	1	1	1	0	2	1	2	2	0	1	1	1	1	1	1	1	1	1	2	2	1	1
1	76	77.7058	-0.184865	-0.225085	1	0	0	0	1	2	0	2	1	0	1	2	1	1	0	2	2	1	1	1	1	1	2	1	1	1	0	2	1	2	2	0	1	1	1	1	1	1	1	1	1	2	2	1	1
1	77	78.1456	-0.158221	-0.225089	1	0	0	0	1	2	0	2	1	0	1	2	1	1	0	2	2	1	1	1	1	1	2	1	1	1	0	2	0	2	2	0	1	1	1	1	1	1	1	1	1	2	2	1	1
1	78	79.473	-0.161871	-0.169795	1	0	0	1	1	2	0	2	1	0	1	2	1	1	0	2	2	1	1	1	1	1	2	1	1	1	0	2	0	2	2	0	1	1	1	1	1	1	1	1	1	2	2	1	1
1	79	80.1294	-0.149487	-0.233437	1	0	0	1	1	2	0	2	1	0	1	2	1	1	0	2	2	1	1	1	1	1	2	1	1	1	0	2	0	2	2	0	1	1	1	1	1	1	1	1	1	2	2	1	1
1	80	81.2049	-0.22584	-0.0906607	1	0	0	1	1	2	0	2	1	0	1	2	1	1	0	2	2	1	1	1	1	0	2	1	1	1	0	2	0	2	2	0	1	1	1	1	1	1	1	1	1	2	2	1	1
1	81	81.9454	-0.208986	-0.108994	1	0	0	1	0	2	0	2	1	0	1	2	1	1	0	2	2	1	1	1	1	1	2	1	1	1	0	2	0	2	2	0	1	1	1	1	1	1	1	1	1	2	2	1	1
1	82	83.0136	-0.154049	-0.244926	1	0	0	1	0	2	0	2	1	0	1	2	1	1	0	2	2	1	1	1	1	1	2	1	1	1	0	2	0	2	1	0	1	1	1	1	1	1	1	1	1	2	2	1	1
1	83	84.4206	-0.177051	-0.255884	1	0	0	1	0	2	0	2	1	0	1	2	1	1	0	2	2	1	1	1	1	1	2	1	1	1	0	2	0	2	1	0	1	1	1	1	1	1	1	1	1	2	2	1	1
1	84	85.5099	-0.0866828	-0.121462	1	0	0	1	0	2	0	2	1	0	1	2	1	1	0	2	2	1	1	1	1	1	2	1	1	1	0	2	0	2	1	0	1	1	1	1	2	1	1	1	1	2	2	1	1
1	85	87.3809	-0.125506	-0.1629	1	0	0	1	0	2	0	2	1	0	1	1	1	1	0	2	2	2	1	1	1	1	2	0	1	1	1	2	0	2	1	0	1	1	1	1	2	1	1	1	1	2	2	1	1
1	86	88.9438	-0.206051	-0.0685085	1	0	0	1	0	2	0	2	1	0	1	1	1	1	0	2	2	2	1	1	1	1	2	0	1	1	1	2	0	2	1	0	1	1	1	1	2	1	1	1	1	2	2	1	1
1	87	89.8476	-0.237858	-0.0517408	1	0	0	1	0	2	0	2	1	0	1	1	1	1	0	2	2	2	1	1	1	1	2	0	1	1	1	2	0	2	1	0	1	1	1	1	2	1	1	1	1	2	2	1	1
1	88	90.9812	-0.264252	0.0157623	1	0	0	1	0	2	0	2	1	0	1	1	1	1	0	2	2	2	1	1	1	1	2	0	1	1	1	2	0	2	1	0	1	1	1	1	2	1	1	1	1	2	2	1	1
1	89	92.2505	-0.290586	0.146147	1	0	0	1	0	2	0	2	1	0	1	1	1	1	0	2	2	2	1	1	1	1	2	0	1	1	1	2	0	2	1	0	1	1	1	1	2	1	1	1	1	2	2	1	1
1	90	93.744	-0.209808	0.120901	1	0	0	1	0	2	0	2	1	0	1	1	1	1	0	2	2	2	1	1	1	1	2	0	1	1	1	2	0	2	1	0	1	1	1	1	2	1	1	1	1	2	2	1	1
1	91	95.4588	-0.186552	0.173696	1	0	0	1	0	2	0	2	1	0	1	1	1	1	0	2	2	2	1	1	1	1	2	0	1	1	1	2	1	2	1	0	1	1	1	1	2	1	1	1	1	2	2	0	1
1	92	96.1353	-0.219867	0.311633	1	0	0	1	0	2	0	2	2	0	1	1	1	1	0	2	2	2	1	1	1	1	2	0	1	1	1	2	1	2	1	0	1	1	1	1	2	1	1	1	1	2	2	0	1
1	93	97.2684	-0.152396	0.270949	1	0	0	1	0	2	0	2	2	0	1	1	1	1	0	2	2	2	1	1	1	1	2	0	1	1	1	2	1	2	1	0	1	1	1	1	2	1	1	1	1	2	2	0	1
1	94	98.1788	-0.12434	0.17891	1	0	0	1	0	2	0	2	2	0	1	1	1	1	0	2	2	2	1	1	1	1	2	0	1	1	1	2	1	2	1	0	1	1	1	1	2	1	0	1	1	2	2	1	1
1	95	98.8641	-0.0795952	0.0798231	1	0	0	1	0	2	0	2	2	0	1	1	1	1	0	2	2	2	1	1	1	1	2	0	1	1	1	2	1	2	1	0	1	1	1	1	2	1	0	1	1	2	2	1	1
1	96	100.002	-0.0603963	0.101433	1	0	0	1	0	2	0	2	2	1	1	1	1	1	0	2	2	2	1	1	1	1	2	0	1	1	1	2	1	2	1	0	1	1	0	1	2	1	0	1	1	2	2	1	1
1	97	100.903	-0.0467718	0.154595	1	0	0	1	0	2	0	2	2	1	1	1	1	1	0	2	2	2	1	1	1	1	2	0	1	1	1	2	1	2	1	0	1	1	0	1	2	1	0	1	1	2	2	1	1
1	98	101.461	-0.0575669	0.173924	1	0	0	1	0	2	0	2	2	1	1	1	1	1	0	2	2	2	1	1	1	1	2	0	1	1	1	2	1	2	1	0	1	1	0	1	2	1	0	1	1	2	2	1	1
1	99	102.351	-0.0651144	0.27103	1	0	0	1	0	2	0	2	2	1	1	1	1	1	0	2	2	2	1	1	1	1	2	0	1	1	1	2	1	2	1	0	1	1	0	1	2	1	0	1	1	2	2	1	1
1	100	103.699	-0.0607664	0.192568	1	0	0	1	0	2	0	2	2	1	1	1	1	1	0	2	2	2	1	1	1	1	2	0	1	1	1	2	1	2	1	0	1	1	0	1	2	1	0	1	1	2	2	1	1
2	0	0	0.0593009	-0.0571716	1	0	1	1	2	1	0	1	2	0	1	1	0	1	0	1	0	1	1	1	0	0	0	1	1	2	0	0	2	1	1	0	0	1	1	1	1	2	1	2	1	0	2	1	0
2	1	1.13384	0.0520874	-0.00150945	1	0	1	1	2	1	0	1	2	0	1	1	0	1	0	1	0	1	2	1	0	0	0	1	1	2	0	0	2	1	1	0	0	1	1	1	1	2	1	2	1	0	2	1	0
2	2	1.85052	0.0553113	-0.034352	1	0	1	1	2	1	0	1	2	0	1	1	0	1	0	1	0	1	2	1	0	0	0	1	1	2	0	0	2	1	1	0	0	1	1	1	1	2	1	2	1	0	2	1	0
2	3	3.71493	0.038994	0.0640426	1	0	1	1	2	1	0	1	2	0	1	1	0	1	0	1	0	1	2	1	0	1	0	1	1	2	0	1	2	1	1	0	0	1	1	1	1	2	1	2	1	0	1	1	0
2	4	5.03577	0.0828837	0.0382444	1	0	1	1	2	1	0	1	2	0	1	1	0	1	0	1	0	1	2	1	0	1	0	1	1	2	0	1	2	1	1	0	0	1	1	1	1	2	1	2	1	0	1	1	0
2	5	6.35129	0.0367486	-0.0189595	1	0	1	1	2	1	0	1	2	0	1	1	0	1	0	1	0	1	2	1	0	1	0	1	1	2	0	1	2	1	1	0	0	1	0	1	1	2	1	2	1	0	1	1	0
2	6	7.58003	0.12672	-0.0645261	1	0	1	1	2	1	0	1	2	0	1	1	0	1	0	1	1	1	2	1	0	1	0	1	1	2	1	1	2	1	1	0	0	1	0	1	1	2	1	2	1	0	1	1	0
2	7	9.12499	0.165946	-0.141652	1	0	1	1	2	1	0	1	2	0	1	1	0	1	0	1	1	1	2	1	0	1	0	1	1	2	1	1	2	1	1	0	0	1	0	1	1	2	1	2	1	0	1	1	0
2	8	10.6768	0.143624	-0.248132	1	0	1	1	2	1	0	1	2	0	1	1	0	1	0	1	1	1	2	1	0	1	0	1	1	2	1	1	2	1	1	0	0	1	0	1	1	2	1	2	1	1	1	1	0
2	9	11.7081	0.111631	-0.304892	1	0	1	1	2	1	0	1	2	0	1	1	0	1	0	1	1	1	2	1	0	1	0	1	1	2	1	1	2	1	1	0	0	1	0	1	1	2	1	2	1	1	1	1	0
2	10	12.522	0.164217	-0.13999	1	0	1	1	2	1	0	1	2	0	1	1	0	1	0	1	1	1	2	1	0	1	0	1	1	2	1	1	2	1	1	0	0	1	0	1	1	2	1	2	1	1	1	0	0
2	11	13.6467	0.113159	-0.138965	1	0	1	1	2	1	0	1	2	0	1	1	0	1	0	1	1	1	2	1	0	1	0	1	1	2	1	1	2	1	1	0	0	1	0	1	1	2	1	2	1	1	1	0	0
2	12	14.4657	0.0977429	-0.0641457	1	0	1	1	2	1	0	1	2	0	1	1	0	1	0	0	1	1	2	1	0	1	0	1	1	1	1	1	2	1	1	0	0	1	0	1	1	2	1	2	1	1	1	0	0
2	13	15.6084	0.0695983	-0.192797	1	0	1	1	2	1	0	1	2	0	1	1	0	1	0	0	1	1	2	1	0	1	0	1	1	1	1	1	2	1	1	0	0	1	0	1	1	1	1	2	1	1	1	0	0
2	14	16.4423	0.00931684	-0.142381	1	0	1	1	1	1	0	1	2	0	1	1	0	1	0	1	1	2	2	1	0	1	0	1	1	1	1	1	2	1	1	0	0	1	0	1	1	1	1	2	1	1	1	0	0
2	15	17.7085	-0.0386986	-0.233693	1	0	1	1	1	1	0	1	2	0	1	1	0	1	0	1	1	2	2	1	0	1	0	1	1	1	1	1	2	1	1	0	0	1	0	1	1	1	1	2	1	1	1	0	0
2	16	18.8692	-0.053131	-0.0886964	1	0	1	1	1	1	0	1	2	0	1	1	0	1	0	0	1	2	2	1	0	1	0	1	1	1	2	1	2	1	1	0	0	1	0	1	1	1	1	2	1	1	1	0	0
2	17	19.7174	-0.0181227	0.0398784	1	0	1	1	1	1	0	1	2	0	1	1	0	1	0	0	1	2	2	1	0	1	0	1	1	1	2	1	2	1	1	0	0	1	0	1	1	1	1	2	1	1	1	0	0
2	18	20.2471	-0.00196995	-0.0330163	1	0	1	1	1	1	0	1	2	0	1	1	0	1	0	0	1	2	2	1	0	1	0	1	1	1	2	1	2	1	1	0	0	1	0	1	1	1	1	2	1	1	1	0	0
2	19	20.8882	-0.0697514	-0.0112971	1	0	1	1	1	1	0	1	2	0	1	1	0	1	0	0	1	2	2	1	0	1	0	1	1	1	2	1	2	1	1	1	0	1	0	1	1	1	1	2	1	1	1	0	0
2	20	22.3962	-0.0840348	0.00919014	1	0	1	1	1	1	0	1	2	0	1	1	0	1	0	0	1	2	2	1	0	1	0	1	1	1	2	1	2	1	1	1	0	1	0	1	1	1	1	2	1	1	1	0	0
2	21	23.3582	-0.0446783	0.0721224	0	0	1	1	1	1	0	1	2	0	1	1	0	1	0	0	1	2	2	1	0	1	0	1	1	1	2	1	2	1	1	1	0	1	0	1	1	1	1	2	1	1	1	0	0
2	22	24.6453	-0.0384037	0.202588	0	0	1	1	1	1	0	1	2	0	1	1	0	1	0	0	1	2	2	1	0	1	0	1	1	1	2	1	2	1	1	1	0	1	0	1	1	1	1	2	1	1	1	0	0
2	23	25.7353	-0.0426775	0.223617	0	0	1	1	1	1	0	1	2	0	1	1	0	1	0	0	1	2	2	1	0	1	0	1	1	1	2	0	2	1	1	1	0	1	0	1	1	1	1	2	1	1	1	0	0
2	24	26.6216	-0.0440662	0.0960276	0	0	1	1	1	1	0	1	2	0	1	1	0	1	0	0	1	2	2	1	0	1	0	1	1	1	2	0	2	1	1	1	0	1	0	1	1	1	1	2	1	1	1	0	0
2	25	27.7006	-0.0237806	0.104161	0	0	1	1	1	1	0	1	2	0	1	1	0	1	0	0	1	2	2	1	0	1	0	1	1	1	2	0	2	1	1	1	0	1	0	1	1	1	1	2	1	1	1	0	0
2	26	28.876	-0.0467144	0.251516	0	0	1	1	1	1	0	1	2	0	1	1	0	1	0	0	1	2	2	1	0	1	0	1	1	1	2	0	2	1	1	1	0	1	0	1	1	1	1	2	1	2	1	0	0
2	27	30.4808	0.00527468	0.196948	0	0	1	1	1	1	0	1	2	0	1	1	0	1	0	0	1	2	2	1	0	1	0	1	1	1	2	0	2	1	1	1	0	1	0	1	1	1	1	2	1	2	1	0	0
2	28	31.7624	0.0233661	0.0642569	0	0	1	1	1	2	0	1	2	0	1	1	0	1	0	0	1	2	2	1	0	1	0	1	1	1	2	0	2	1	1	1	0	1	0	1	1	1	1	2	1	1	1	0	0
2	29	32.9156	0.00344069	-0.0476448	0	0	1	1	1	2	0	1	2	0	1	1	0	1	1	0	1	2	2	1	0	1	0	1	1	1	2	0	2	1	1	2	0	1	0	1	1	2	1	2	1	1	1	0	0
2	30	33.7587	0.00291463	0.00657801	0	0	1	1	1	2	0	1	2	0	1	0	0	1	1	0	1	2	2	1	1	1	0	1	1	1	2	0	2	1	1	2	0	1	1	1	1	2	1	2	1	1	1	0	0
2	31	34.2911	0.015494	0.147339	0	0	1	1	1	2	0	1	2	0	1	0	0	1	1	0	1	2	2	1	1	1	0	1	1	1	2	0	2	1	1	2	0	1	1	1	1	2	1	2	1	1	1	0	0
2	32	35.6732	-0.0378748	0.250691	0	0	1	0	1	2	0	1	2	0	1	0	1	1	1	0	1	2	2	1	1	1	0	1	1	0	2	0	2	1	1	2	0	1	1	1	1	2	1	2	1	1	1	0	0
2	33	36.0881	-0.00426984	0.310958	0	0	1	0	1	2	0	1	2	0	1	0	1	1	1	0	1	2	2	1	1	1	0	1	1	0	2	0	2	0	1	2	0	1	1	1	1	2	1	2	1	1	1	0	0
2	34	37.027	-0.00347479	0.376621	0	0	1	0	1	2	0	1	2	0	1	0	1	1	1	0	1	2	2	1	1	1	0	1	1	0	2	0	2	0	1	2	0	1	1	1	1	2	1	2	1	1	1	0	0
2	35	38.505	0.0830752	0.2082	0	0	1	0	1	2	0	1	2	0	1	0	1	1	1	0	1	2	2	1	1	1	0	1	1	0	2	0	2	0	1	2	0	1	1	1	1	2	1	2	1	1	1	0	0
2	36	39.8794	0.100941	0.10582	0	0	1	0	1	2	0	1	2	0	1	0	1	1	1	0	1	2	2	1	1	1	0	1	1	0	2	0	2	1	1	2	0	1	1	1	1	2	1	2	1	1	1	0	0
2	37	40.7196	0.088614	0.133752	0	0	1	0	1	2	0	1	2	0	1	0	1	1	1	0	1	2	2	1	1	1	0	1	1	0	2	0	1	1	1	2	0	1	1	1	1	2	1	2	1	1	1	0	0
2	38	41.4557	0.123567	0.116658	0	0	1	0	1	2	0	1	2	0	1	0	1	2	1	0	1	2	2	1	1	1	0	1	1	0	2	0	1	1	1	2	0	1	1	1	1	1	1	2	1	1	2	0	0
2	39	43.8351	0.0337871	-0.00252525	0	0	1	1	1	2	0	1	1	0	1	0	1	2	1	0	1	2	2	1	1	1	0	1	1	0	2	0	1	0	1	2	0	1	1	1	1	1	1	2	1	1	2	0	0
2	40	44.7911	0.08487	-0.120534	0	0	1	1	1	2	0	1	1	0	1	0	1	2	1	0	1	2	2	1	1	1	0	1	1	0	2	0	1	0	1	2	0	1	1	1	1	1	1	2	1	1	2	0	0
2	41	45.3224	0.057072	-0.111884	0	0	1	1	1	2	0	1	1	0	1	0	1	2	1	0	1	2	2	1	1	1	0	1	1	0	2	0	1	0	1	2	0	1	1	1	1	1	1	2	1	1	2	0	0
2	42	46.9338	0.097368	-0.131967	0	0	1	1	1	2	0	1	1	0	1	0	1	2	1	0	1	2	2	1	1	1	0	1	1	0	2	0	1	0	1	2	0	1	1	1	1	1	1	2	1	1	2	0	0
2	43	48.5352	0.153098	0.150749	0	0	1	1	1	2	0	1	1	0	1	0	1	2	1	0	1	2	2	1	1	1	0	1	1	0	2	0	1	0	1	2	0	1	1	1	1	1	1	2	1	1	2	0	0
2	44	49.6813	0.0631093	0.149952	0	0	1	1	1	2	0	1	1	0	1	0	1	2	1	0	1	2	2	1	1	1	0	1	1	0	2	0	1	0	1	2	0	1	1	1	1	1	1	2	1	1	2	0	0
2	45	49.9913	0.0779967	0.152257	0	0	1	1	1	2	0	1	1	0	1	0	1	2	1	0	1	2	2	1	1	1	0	1	1	0	2	0	1	0	1	2	0	1	1	1	1	1	1	2	1	1	2	0	0
2	46	50.9317	0.0862565	0.21329	0	0	1	1	1	2	0	1	1	0	1	0	1	2	1	0	1	2	2	1	1	1	0	1	1	0	2	0	1	0	0	2	0	1	1	1	1	1	1	2	1	1	2	0	0
2	47	51.6615	0.0377277	0.0716898	0	0	1	1	1	2	0	1	1	0	1	0	1	2	1	0	1	2	2	1	1	1	0	1	1	0	2	0	1	0	0	2	0	1	1	1	1	1	1	2	1	1	2	0	0
2	48	52.5979	0.0238924	0.0408351	0	0	1	1	1	2	0	1	1	0	1	0	1	2	1	0	1	2	2	1	1	1	0	1	1	0	2	0	1	0	0	2	0	1	1	1	1	1	1	2	1	1	2	0	0
2	49	53.946	0.0513926	-0.144121	0	0	1	1	1	2	0	1	1	0	1	0	1	2	1	0	1	2	2	1	1	1	0	1	1	0	2	0	1	0	0	2	0	1	1	1	1	1	1	2	1	1	2	0	0
2	50	54.6684	0.0898649	-0.117873	0	0	1	1	1	2	0	1	1	0	1	0	1	2	1	0	1	2	2	1	1	1	0	1	1	0	2	0	1	0	0	2	0	1	1	1	1	1	1	2	1	1	2	0	0
2	51	56.1295	0.0960368	-0.198381	0	0	1	1	1	2	0	1	1	0	1	0	1	2	1	0	1	2	2	1	1	1	0	1	1	0	2	0	1	0	0	2	0	1	1	1	1	1	1	2	1	1	2	0	0
2	52	57.3877	0.162962	-0.0948335	0	1	1	1	1	2	0	1	1	0	0	0	1	2	1	0	1	2	2	1	1	1	0	1	1	0	2	0	1	0	0	2	0	1	1	1	1	1	1	2	1	1	2	0	0
2	53	58.0163	0.168693	-0.171534	0	1	1	1	1	2	0	1	1	0	0	0	1	2	1	0	1	2	2	1	1	1	1	1	1	0	2	0	1	0	1	2	0	1	1	1	1	1	1	2	1	1	2	0	0
2	54	58.8438	0.195817	-0.101071	0	1	1	1	1	2	0	1	1	0	0	0	1	2	1	0	1	2	2	1	1	1	1	1	1	0	2	0	1	0	1	2	0	1	1	1	1	1	1	2	1	1	2	0	0
2	55	60.6375	0.166035	0.00289136	0	1	1	1	1	2	0	1	1	0	1	0	1	2	1	0	1	2	2	1	1	1	1	1	1	0	2	0	1	1	1	2	0	1	1	1	1	1	1	2	1	1	2	0	0
2	56	62.0441	0.0301941	-0.0188271	0	1	1	1	1	2	0	1	1	0	2	1	1	2	1	0	1	2	2	1	1	1	1	1	1	0	2	0	1	1	1	2	0	1	1	1	1	1	1	2	1	1	2	0	0
2	57	63.4562	0.062814	-0.112949	0	1	1	1	1	2	0	1	1	0	2	1	1	2	1	0	1	2	2	1	1	1	1	1	1	0	2	0	1	1	1	2	0	1	1	1	1	1	1	2	1	1	2	0	0
2	58	64.4294	0.0301064	-0.157197	0	1	1	1	1	2	0	1	1	0	2	1	1	2	1	0	1	2	2	1	1	1	1	1	1	0	2	0	1	1	1	2	0	1	1	1	1	1	1	2	1	1	2	0	0
2	59	65.5178	0.0749076	-0.0832177	0	1	1	1	1	2	0	1	1	0	2	1	1	2	1	0	1	1	2	1	1	1	1	1	1	0	2	0	1	1	1	2	0	1	1	1	1	1	1	2	1	1	2	0	0
2	60	66.6085	0.0455266	-0.155188	0	1	1	1	1	2	0	1	1	0	2	1	1	2	1	1	1	1	2	1	1	1	1	1	1	0	2	0	1	1	1	2	0	1	1	1	1	1	1	2	1	1	2	0	0
2	61	67.2579	0.068876	-0.113313	0	1	1	1	1	2	0	1	1	0	2	1	1	2	1	1	1	1	2	1	1	1	1	1	1	0	2	0	1	1	1	2	0	1	1	1	1	1	1	2	1	1	2	0	0
2	62	68.2307	0.0612874	-0.0420601	0	1	1	1	1	2	0	1	1	0	2	1	1	2	1	1	1	1	2	1	1	1	1	1	1	0	2	0	1	1	1	2	0	1	1	1	0	1	2	2	1	1	2	0	0
2	63	69.4095	0.0125643	0.106196	0	1	1	1	1	2	0	1	1	0	2	1	1	2	1	1	1	1	2	1	1	1	1	1	1	0	2	0	1	1	0	2	0	1	1	1	0	1	1	2	1	1	2	0	0
2	64	71.1337	0.0113233	-0.0433378	0	1	1	1	1	2	1	1	1	0	2	1	1	2	1	1	1	1	2	1	1	1	1	1	1	0	2	0	1	1	0	2	0	1	1	1	0	1	1	2	1	1	2	0	1
2	65	72.4143	-0.0516573	-0.17491	0	1	1	1	1	2	1	1	1	0	2	1	1	2	1	1	1	1	2	1	1	1	1	1	1	0	2	0	1	1	0	2	0	1	1	2	0	1	1	2	1	1	2	0	1
2	66	73.3562	-0.0958997	-0.205163	0	1	0	1	1	2	1	1	1	0	2	1	1	2	1	1	1	1	2	1	1	1	1	1	1	0	2	0	1	1	0	2	0	1	1	2	0	1	1	2	1	1	2	0	1
2	67	73.9771	-0.0899695	-0.180005	0	0	0	1	1	2	1	1	1	0	2	1	1	2	1	1	1	1	1	1	1	1	1	1	1	0	2	0	1	1	0	2	0	1	1	2	0	1	1	2	1	1	2	0	1
2	68	74.8108	-0.0520647	-0.124779	1	0	0	1	1	2	1	1	0	0	2	1	1	2	1	1	1	1	1	1	1	1	1	1	1	0	2	0	1	1	0	1	0	1	1	2	0	1	1	2	1	1	2	0	1
2	69	76.2804	-0.0409351	-0.281283	1	0	0	1	1	2	1	1	0	0	2	1	1	2	1	1	1	1	1	1	1	1	1	1	1	0	2	0	1	1	0	1	0	1	1	2	0	1	1	2	1	1	2	0	1
2	70	77.6311	0.0249783	-0.29959	1	0	0	1	1	2	1	1	0	0	2	1	1	2	1	1	1	1	1	1	1	1	1	1	1	0	2	0	1	1	0	1	0	1	1	1	0	1	1	2	1	1	2	0	1
2	71	78.5618	-0.0243592	-0.262546	1	0	0	1	1	2	1	1	0	0	2	1	1	2	1	1	1	1	1	1	1	1	1	1	1	0	2	0	1	1	0	1	0	1	1	1	0	1	1	2	1	1	2	0	1
2	72	79.5884	0.00548698	-0.195941	1	0	0	1	1	1	1	1	0	0	2	1	1	2	1	1	1	1	1	1	1	1	1	1	1	0	2	0	1	1	0	1	0	1	1	1	0	1	1	2	1	1	2	0	1
2	73	80.9364	-0.0622937	-0.252258	1	0	0	1	1	1	1	1	0	0	2	1	1	2	1	1	1	1	1	1	1	1	1	1	1	0	2	0	1	1	0	1	0	1	1	1	0	1	1	2	1	1	2	0	1
2	74	82.0841	-0.104477	-0.550748	1	0	0	1	1	1	1	1	0	0	2	1	1	2	1	1	1	1	1	1	1	1	1	0	1	0	2	0	1	1	0	1	0	1	1	1	0	1	1	2	1	1	2	0	1
2	75	83.4275	-0.150438	-0.623832	1	0	0	1	1	1	1	1	1	0	2	1	1	2	1	1	1	1	1	1	1	1	1	0	1	0	2	0	1	1	0	1	0	1	1	1	0	1	1	2	1	1	2	0	1
2	76	84.3596	-0.0798725	-0.507159	1	0	0	1	1	1	1	1	1	0	2	1	1	2	1	1	1	1	1	1	1	1	1	0	1	0	2	0	1	1	0	1	0	1	1	1	0	1	1	2	1	1	2	0	1
2	77	84.9761	-0.077039	-0.424625	1	0	0	1	1	1	1	1	1	0	2	1	1	2	1	1	1	1	1	1	1	1	1	0	1	0	2	0	1	1	0	1	0	1	1	1	0	1	1	2	1	1	2	0	1
2	78	85.99	0.0446459	-0.48176	1	0	0	1	1	1	1	1	1	0	2	1	1	2	1	1	1	1	1	1	1	1	1	0	1	1	2	0	1	1	0	1	0	1	1	1	0	1	1	2	1	1	2	0	1
2	79	86.591	0.0316737	-0.500565	1	0	0	1	1	1	2	1	1	0	2	1	1	2	1	1	1	1	1	1	1	1	1	0	1	1	2	0	1	1	0	1	0	1	1	1	0	1	1	2	1	1	2	0	1
2	80	87.4937	0.00899406	-0.505442	1	0	0	1	1	1	2	1	1	0	2	1	1	2	1	1	1	1	1	1	1	1	1	0	1	1	2	0	1	1	0	1	0	1	1	1	0	1	1	2	1	1	2	0	1
2	81	88.3877	0.0296912	-0.530043	1	0	0	1	1	1	2	1	1	0	2	1	1	2	1	1	1	1	1	1	1	1	1	0	1	1	2	0	1	1	0	1	0	1	1	1	0	1	1	2	1	1	2	0	1
2	82	89.5838	0.04395	-0.323193	1	0	0	1	1	1	2	1	1	0	2	1	1	2	1	1	1	1	1	1	1	1	1	0	1	1	2	0	1	1	0	1	1	1	1	1	0	1	1	2	1	1	2	0	1
2	83	90.7869	0.107371	-0.339703	1	0	0	1	1	1	2	1	1	0	2	1	1	1	1	1	1	1	1	1	1	1	1	0	1	1	2	0	1	1	0	1	1	1	1	1	0	1	1	2	1	1	2	0	1
2	84	91.7107	0.0636803	-0.283798	1	0	0	1	1	1	2	1	1	0	2	1	1	1	1	1	1	1	1	1	1	1	1	0	1	1	2	0	1	1	0	1	1	1	1	1	0	1	1	2	1	1	2	0	1
2	85	93.4342	0.0371044	-0.158801	1	0	0	1	1	1	2	1	1	0	2	1	1	1	1	1	1	1	1	1	1	1	1	0	1	1	2	0	1	1	0	1	1	1	1	1	0	1	1	2	1	1	2	0	1
2	86	94.6418	-0.00759503	-0.12764	1	0	0	1	1	1	2	1	1	0	2	1	1	1	1	1	1	1	1	1	1	1	1	0	1	1	2	0	1	1	0	1	1	1	1	1	0	1	1	2	1	1	2	0	1
2	87	95.2533	-0.0171186	-0.140598	1	0	0	1	1	1	2	1	1	0	2	1	1	1	1	1	1	1	1	1	1	1	1	0	1	1	2	0	1	1	0	1	1	1	1	1	0	1	1	2	1	1	1	0	1
2	88	95.6628	0.011978	-0.0959583	1	0	0	1	1	1	2	1	1	0	2	1	1	1	1	1	1	1	1	1	1	1	1	0	1	1	2	0	1	1	0	1	1	1	1	1	0	1	1	2	1	1	1	0	1
2	89	96.8029	0.0644679	0.0192512	1	0	0	1	1	1	2	1	1	0	2	1	1	1	1	1	1	1	1	1	1	1	1	0	1	1	2	0	1	1	0	1	1	1	1	1	0	1	1	2	1	1	1	0	1
2	90	98.2733	0.0735751	0.000302786	1	0	0	1	1	1	2	1	1	0	2	1	1	1	1	1	1	1	1	1	1	1	1	0	1	1	2	0	1	1	0	1	1	1	1	1	0	1	1	2	1	1	1	0	1
2	91	99.8355	0.0268684	-0.0623027	1	0	0	1	1	1	2	1	1	0	2	1	1	1	1	1	1	1	1	1	1	1	1	0	1	1	2	0	1	1	0	1	1	1	1	1	0	1	1	2	1	1	1	0	1
2	92	101.084	0.0268203	-0.0255367	1	0	0	1	1	1	2	1	1	0	2	1	1	1	1	1	1	1	1	1	1	1	1	0	1	1	2	0	1	1	0	1	1	1	1	1	0	1	1	2	1	1	1	0	1
2	93	102.343	-0.0265864	-0.0750977	1	0	0	1	1	1	2	1	1	0	2	1	1	1	1	1	1	1	1	1	1	1	1	0	1	1	2	0	1	1	0	1	1	1	1	1	0	1	1	2	1	1	1	0	1
2	94	102.878	-0.0120744	-0.0184692	1	0	0	1	1	1	2	1	1	0	2	1	1	1	1	1	1	1	1	1	1	1	1	0	1	1	2	0	1	1	0	1	1	1	1	1	0	1	1	2	1	1	1	0	1
2	95	103.526	-0.00311036	0.0134539	1	0	0	1	1	1	2	1	1	0	2	1	1	1	1	1	1	1	1	1	1	1	1	0	1	1	2	0	1	1	0	1	1	1	1	1	0	1	1	2	1	1	1	0	1
2	96	104.498	-0.0207506	-0.0139607	1	0	0	1	1	1	2	1	1	0	2	1	1	1	1	1	1	1	1	1	1	1	1	0	1	1	2	0	1	1	1	1	1	1	1	1	0	1	1	2	1	1	1	0	1
2	97	105.248	-0.0116539	-0.0874833	1	0	0	1	1	1	2	2	1	0	2	1	1	1	1	1	1	1	1	1	1	1	1	0	1	1	2	0	1	1	1	1	1	1	1	1	0	1	1	2	0	1	1	0	1
2	98	106.312	0.00446992	-0.147555	1	0	0	1	1	1	2	2	1	0	2	1	1	1	2	1	1	1	1	1	1	1	1	0	1	1	2	0	1	1	1	1	1	1	1	1	0	1	1	2	0	1	1	0	1
2	99	107.479	-0.0691655	-0.146152	1	0	0	1	1	1	2	2	1	0	2	1	1	1	2	1	1	1	1	1	1	1	1	0	1	1	2	0	1	2	1	0	1	1	1	1	0	1	1	2	0	1	1	0	1
2	100	109.406	-0.00711565	-0.0514763	1	0	0	1	1	1	2	2	1	0	2	1	1	1	2	1	0	1	1	1	1	1	1	0	1	1	2	0	1	2	1	0	1	1	1	1	0	1	0	2	0	1	1	0	1
3	0	0	0.389882	-0.167512	2	0	2	2	1	0	2	2	1	1	1	0	1	2	1	1	1	0	1	1	1	0	0	1	1	1	0	1	2	0	0	2	1	1	1	1	2	0	1	0	0	0	1	2	1
3	1	0.893899	0.243724	-0.238566	2	0	2	2	1	0	2	2	1	1	1	0	1	2	1	1	1	0	1	1	1	0	0	1	1	1	0	2	2	0	0	2	1	1	1	1	2	0	1	0	0	0	1	2	1
3	2	1.77831	0.244048	-0.287891	2	0	2	2	1	0	2	2	1	1	1	0	1	2	1	1	1	0	1	1	1	0	0	1	1	1	0	2	2	0	0	2	1	1	1	1	2	0	1	0	0	0	1	2	1
3	3	2.45887	0.214769	-0.285529	2	0	2	2	1	0	2	2	1	1	1	0	1	2	1	1	1	0	1	1	1	0	0	1	1	1	0	2	2	0	0	2	1	1	1	1	2	0	1	0	0	0	1	2	1
3	4	3.72768	0.30154	-0.28888	2	0	2	1	1	0	2	2	1	1	1	0	1	2	1	1	1	0	1	1	1	0	0	1	1	1	0	2	2	0	0	2	1	1	1	1	2	0	1	0	0	0	1	2	1
3	5	4.80954	0.269358	-0.310142	2	0	2	1	1	0	2	2	1	1	1	0	1	2	1	1	1	0	1	1	1	0	0	1	1	1	0	2	2	1	0	2	1	1	1	1	2	0	1	0	0	0	1	2	1
3	6	5.89277	0.259209	-0.344446	2	0	2	1	1	0	2	2	1	1	1	0	1	2	1	1	1	0	1	1	1	0	0	1	1	1	0	2	2	1	0	2	1	1	1	1	2	0	1	0	0	0	1	2	1
3	7	6.48584	0.230042	-0.279523	2	0	2	1	1	0	2	2	1	1	1	0	1	2	1	1	1	0	1	1	1	0	0	1	1	1	0	2	2	1	0	2	1	1	1	1	2	0	1	0	0	0	1	2	1
3	8	7.57734	0.140497	-0.185273	2	0	2	1	1	0	2	2	1	1	1	0	1	2	1	1	1	0	1	1	2	0	0	1	1	1	0	2	2	1	0	2	1	1	1	1	2	0	1	0	0	0	1	2	1
3	9	8.56874	0.111212	-0.102833	1	0	2	1	1	0	2	2	1	1	1	0	1	2	1	1	1	0	1	1	2	0	0	1	1	1	0	2	2	1	0	2	1	1	1	1	2	0	1	0	0	0	1	2	1
3	10	9.7749	0.156724	0.0112368	1	0	2	1	1	0	2	2	1	1	1	0	1	2	1	1	1	0	1	1	2	0	0	1	1	1	0	2	2	1	0	2	1	0	1	1	2	0	1	0	0	0	1	2	1
3	11	11.5998	0.175123	0.0747767	1	0	2	1	1	0	2	2	1	1	1	0	1	2	1	1	1	0	1	1	2	0	0	1	1	1	0	2	2	1	0	2	1	0	1	1	2	0	1	0	0	0	1	2	1
3	12	13.6301	0.193577	0.095856	1	0	2	1	1	0	2	2	1	1	1	0	1	2	1	1	1	0	1	1	2	0	0	1	1	1	0	2	2	1	0	2	1	0	1	1	2	0	1	0	0	0	1	2	1
3	13	14.9445	0.166324	0.128505	1	0	2	1	1	0	2	2	1	1	1	0	1	2	1	1	1	0	1	1	2	0	0	1	1	1	0	2	1	1	0	2	1	0	1	1	2	0	1	0	0	0	0	2	1
3	14	15.8571	0.13657	0.172701	1	0	2	1	1	0	1	2	1	1	1	0	1	2	1	1	1	0	1	1	2	0	0	1	1	1	0	2	1	1	0	2	1	0	1	1	2	0	1	0	0	0	0	2	1
3	15	16.6673	0.106261	0.26634	1	0	2	1	1	0	1	1	1	1	1	0	1	2	1	1	1	0	1	1	2	0	0	1	1	1	0	2	1	1	0	2	1	0	1	1	2	0	1	0	0	0	0	2	1
3	16	17.1691	0.0619588	0.323281	1	0	2	1	1	0	1	1	1	1	1	0	1	2	1	1	1	0	1	1	2	0	0	1	1	1	0	2	1	1	0	2	1	0	1	1	2	0	1	0	0	0	0	2	1
3	17	17.9749	0.0128151	0.395139	1	0	1	1	1	0	1	1	1	1	1	0	1	2	1	1	1	0	1	1	2	0	0	1	1	1	0	2	1	1	0	2	1	0	1	1	2	0	1	0	0	0	0	2	1
3	18	19.3958	0.0013259	0.283794	0	0	1	1	1	0	1	1	1	1	1	0	1	2	1	1	1	1	1	1	2	0	0	1	1	1	0	2	1	1	0	2	1	0	1	1	2	0	1	0	0	0	0	2	1
3	19	20.2008	-0.0200802	0.243768	0	0	1	1	1	0	1	1	1	1	1	0	1	2	1	1	1	1	1	1	2	0	0	1	1	1	0	2	1	1	0	2	1	0	1	1	2	0	1	0	0	0	0	2	1
3	20	21.5194	-0.0887766	0.294296	0	0	1	1	1	0	1	1	1	1	1	0	1	2	1	1	1	1	1	1	2	0	0	1	1	1	0	2	1	1	0	2	1	0	1	1	2	0	1	0	0	0	0	2	1
3	21	22.6517	-0.0775588	0.188268	0	0	1	1	1	0	1	1	1	1	1	0	1	2	1	1	1	1	1	1	2	0	0	1	1	1	0	2	1	1	0	2	1	0	1	1	2	0	1	0	0	0	0	2	1
3	22	23.4657	-0.0447195	0.177083	0	0	0	1	1	0	1	1	1	1	1	0	1	2	1	1	1	1	1	1	2	0	0	1	1	1	0	2	1	1	0	2	1	0	1	1	2	0	1	0	0	0	0	2	1
3	23	24.5914	-0.0749007	-0.000548731	0	0	0	1	1	1	1	1	1	1	1	0	1	2	1	1	1	1	1	1	2	0	0	1	1	1	0	2	1	1	0	2	1	0	1	1	2	0	1	1	0	0	0	2	1
3	24	25.4038	-0.038418	-0.00668211	0	0	0	1	1	1	1	1	1	1	1	0	1	2	1	1	1	1	1	1	2	0	0	1	1	1	0	2	1	1	0	2	1	0	1	1	2	0	1	1	0	0	0	2	1
3	25	26.212	-0.0202152	-0.0305859	0	0	0	1	1	1	1	1	1	1	1	0	1	2	1	1	1	1	1	1	2	0	0	1	1	1	0	2	1	1	0	2	1	0	1	1	2	0	1	1	0	0	0	2	1
3	26	27.2242	0.0147217	0.039333	0	0	0	1	1	1	1	1	1	1	1	0	0	2	1	1	1	1	1	1	2	0	0	1	1	1	0	2	1	1	0	2	1	0	1	1	2	0	1	1	0	0	0	2	1
3	27	27.9251	-0.00693406	-0.0766264	0	0	0	1	1	1	1	1	1	1	1	0	0	2	1	1	1	1	1	1	2	0	0	1	1	1	1	2	1	1	0	2	1	0	1	1	2	0	1	1	0	0	0	2	1
3	28	29.1397	-0.0148496	-0.230567	0	0	0	0	1	1	1	1	1	1	1	0	0	2	1	1	1	1	1	1	2	0	0	1	1	1	1	1	1	1	0	2	1	0	1	1	2	0	1	1	0	0	0	2	1
3	29	29.862	-0.0186595	-0.113161	0	0	0	0	1	1	1	1	1	1	1	0	0	2	1	1	1	0	1	1	2	0	0	1	1	1	1	1	1	1	0	2	1	0	1	1	2	0	1	1	0	0	0	2	1
3	30	31.4348	0.048145	-0.154174	0	0	0	0	1	1	1	1	1	1	1	0	0	2	1	1	1	0	1	1	2	0	0	1	1	1	1	1	1	1	0	2	1	0	1	1	2	0	1	1	0	0	0	2	1
3	31	32.4802	0.0962512	-0.13796	0	0	0	0	1	1	1	1	1	1	1	0	0	2	1	1	1	0	1	1	2	0	0	1	1	1	1	0	1	1	0	2	1	0	1	1	2	0	1	1	0	0	0	2	1
3	32	33.3027	0.0915083	-0.0782484	0	0	0	0	1	1	1	1	1	1	1	0	0	2	1	1	1	0	1	1	2	1	0	1	1	1	1	0	1	1	0	2	1	0	1	1	2	0	1	1	0	0	0	2	1
3	33	34.4234	0.111532	-0.13875	0	0	0	0	1	1	1	1	1	1	1	0	0	2	1	1	1	0	1	1	2	1	0	1	1	1	1	0	1	1	0	2	1	0	1	1	2	0	1	1	0	0	0	2	1
3	34	35.232	0.144783	-0.211135	0	0	0	0	1	1	1	1	1	1	1	0	0	2	1	1	1	0	1	1	2	1	0	1	1	1	1	0	1	1	0	2	1	0	1	1	2	0	1	1	0	0	0	2	1
3	35	36.0406	0.138063	-0.229945	0	0	0	0	1	1	1	1	1	1	1	0	0	2	1	1	1	0	1	1	2	1	0	1	1	0	1	0	1	1	0	2	1	0	1	1	2	0	1	1	0	0	0	2	1
3	36	37.2491	0.136072	-0.227272	0	0	0	0	1	1	1	2	1	1	1	0	0	2	1	1	1	0	1	1	2	1	0	2	1	0	1	0	1	1	0	2	1	0	1	1	2	0	1	1	0	0	0	2	1
3	37	38.0498	0.162938	-0.283488	0	0	0	0	1	1	0	2	1	1	1	0	0	2	1	1	1	0	1	1	2	1	0	2	1	0	1	0	1	1	1	2	1	0	1	1	2	0	1	1	0	0	0	2	1
3	38	39.2494	0.0340424	-0.416988	0	0	0	0	1	1	0	2	1	1	1	0	0	2	1	1	1	0	1	1	2	1	0	2	1	0	1	0	1	1	1	2	1	0	1	1	2	0	1	1	0	0	0	2	1
3	39	40.2386	-0.0176961	-0.396252	0	0	0	0	1	1	0	2	1	1	1	1	0	2	1	1	1	0	1	1	2	1	0	2	1	0	1	0	1	1	1	2	1	0	1	1	2	0	1	1	0	0	0	2	1
3	40	41.138	-0.0245195	-0.341566	0	0	0	0	1	1	0	2	1	1	1	1	0	1	1	1	1	0	1	1	2	1	0	2	1	0	1	0	1	1	1	2	1	0	1	1	2	0	1	1	0	0	0	2	1
3	41	42.2449	0.00689479	-0.369194	0	0	0	0	1	1	0	2	1	0	1	1	0	1	1	1	1	0	1	1	2	1	0	2	1	0	1	0	1	1	1	2	1	0	1	1	2	0	1	1	0	0	0	2	1
3	42	43.2493	0.0521102	-0.384034	0	0	0	0	1	1	0	2	1	0	1	1	0	1	1	1	1	0	1	1	2	1	0	2	1	0	1	0	1	1	1	2	1	0	1	1	2	0	1	1	0	0	0	2	1
3	43	44.8727	0.0695213	-0.384888	0	0	0	0	1	1	0	2	1	0	1	1	0	1	1	1	1	0	1	1	2	1	0	2	1	0	1	0	1	1	1	2	1	0	1	1	2	0	1	1	0	0	0	2	1
3	44	45.8774	0.035078	-0.408691	0	0	0	0	1	1	0	2	1	0	1	1	0	1	1	1	1	0	1	1	2	1	0	2	1	0	1	0	1	2	1	2	1	0	1	1	2	0	1	1	0	0	0	2	1
3	45	46.8886	0.0447061	-0.312247	0	0	0	0	1	1	0	2	1	0	1	1	0	1	1	1	1	0	1	1	2	1	0	2	1	0	1	0	1	2	1	2	1	0	1	1	2	0	1	1	0	0	0	2	1
3	46	47.7942	-0.0276498	-0.22138	0	0	0	0	1	1	0	2	1	0	1	2	0	1	1	1	1	0	1	1	2	1	0	2	1	0	1	0	1	2	1	2	1	0	1	0	2	0	1	1	0	0	0	2	1
3	47	48.5976	-0.0590474	-0.0684574	0	0	0	0	1	1	0	2	1	0	1	2	0	1	1	1	1	0	1	1	2	1	0	2	1	1	1	0	1	2	1	2	1	0	1	0	2	0	1	1	0	0	0	2	1
3	48	48.998	-0.0597813	-0.067141	0	0	0	0	1	1	0	2	1	0	1	2	0	1	1	1	1	0	2	1	2	1	0	2	1	1	1	0	1	2	1	2	1	0	1	0	2	0	1	1	0	0	0	2	1
3	49	49.7001	-0.0779533	-0.035162	0	0	0	0	1	1	0	2	1	0	1	2	0	1	1	1	1	0	2	1	2	1	0	2	1	1	1	0	1	2	1	2	1	0	1	0	2	0	2	1	0	0	0	2	1
3	50	50.7991	-0.0261451	0.0257084	0	0	0	0	1	1	0	2	1	0	1	2	0	1	1	1	0	0	2	1	2	1	0	2	1	1	1	0	1	2	1	2	1	0	1	0	2	0	2	1	0	0	0	2	1
3	51	51.2925	0.000770164	0.0739783	0	1	0	0	1	1	0	2	1	0	1	2	0	1	1	1	0	1	2	1	2	1	0	2	1	1	1	0	1	2	1	2	1	0	1	0	2	0	2	1	0	0	0	2	1
3	52	51.8799	-0.0308924	0.10886	0	1	0	0	1	1	0	2	1	0	1	2	0	1	0	1	0	1	2	1	2	1	0	2	1	1	1	0	1	2	1	2	1	0	1	0	2	0	2	1	0	0	0	2	1
3	53	52.5599	0.00444347	0.256471	0	1	0	0	1	1	0	2	1	0	1	2	0	1	0	1	0	1	2	1	2	1	0	2	1	1	1	0	1	2	1	2	1	0	1	0	2	0	2	1	0	0	0	2	1
3	54	53.431	0.0460923	0.189278	0	1	0	0	1	1	0	2	1	0	1	2	0	1	0	1	0	1	2	1	2	1	0	2	1	1	1	0	1	2	1	2	1	0	1	0	2	1	2	1	0	0	0	2	1
3	55	54.1129	0.00760724	0.183761	0	1	0	0	1	1	0	2	1	0	1	2	0	1	0	1	0	1	2	1	2	0	0	2	1	1	1	0	1	2	1	2	1	0	1	0	2	1	2	1	0	0	0	2	1
3	56	54.8016	-0.0733326	0.118931	0	1	0	0	1	1	0	2	1	0	1	2	0	1	0	1	0	1	2	1	2	0	0	2	1	1	1	0	1	2	1	1	1	0	1	0	2	1	2	1	0	0	0	2	1
3	57	55.8828	-0.13384	-0.00184183	0	1	0	0	1	1	0	2	1	0	1	2	0	1	0	1	0	1	2	1	2	0	0	2	1	1	1	0	1	2	1	1	0	0	0	0	2	1	2	1	0	0	0	2	1
3	58	56.6611	-0.0794516	0.0431184	0	1	0	0	1	1	0	2	1	0	1	2	0	1	0	1	0	1	2	1	2	0	0	2	1	1	1	0	1	2	1	1	0	0	0	0	2	1	2	1	0	0	0	2	1
3	59	57.84	-0.140946	0.121003	0	1	0	0	1	1	0	1	1	0	1	2	0	1	0	1	0	1	2	1	2	0	0	2	1	1	1	0	1	2	2	1	0	0	0	0	2	1	2	1	0	0	0	2	1
3	60	58.6262	-0.138474	0.124813	0	1	0	0	1	1	0	1	1	0	1	2	0	1	0	1	0	1	2	1	2	0	0	2	1	1	1	0	1	2	2	1	0	0	0	1	2	1	2	1	0	0	0	2	1
3	61	59.9249	-0.147554	0.0691428	0	1	0	0	1	1	0	1	1	0	1	2	0	1	0	1	0	1	2	1	2	0	1	2	1	1	1	0	1	2	2	1	0	0	0	1	2	1	2	1	0	0	0	2	1
3	62	60.7143	-0.156029	-0.0050083	0	1	0	0	1	1	0	1	1	0	1	2	0	1	0	1	0	1	2	1	2	0	1	2	1	1	1	0	1	2	2	1	0	0	0	1	2	1	1	1	0	0	0	2	1
3	63	61.8971	-0.0781483	0.0409906	0	1	0	0	1	1	0	1	1	0	1	2	0	1	0	1	0	1	2	1	2	1	1	2	1	1	1	0	1	2	2	1	0	0	0	1	2	1	1	1	0	0	0	2	1
3	64	63.0555	-0.116562	0.00277032	0	1	0	0	1	1	0	1	1	0	1	2	0	1	0	1	0	1	2	1	2	1	1	2	1	1	1	0	1	2	2	1	0	0	0	1	2	1	1	1	0	0	0	2	1
3	65	64.5933	-0.162225	-0.0137562	1	1	0	0	1	1	0	1	2	0	0	2	0	1	0	1	0	1	2	1	2	1	1	2	1	1	1	0	1	2	2	1	0	0	0	1	2	1	1	1	0	0	0	1	1
3	66	65.4543	-0.0862792	-0.0737264	1	1	0	0	1	1	0	1	1	0	0	2	0	1	0	1	0	1	2	1	2	1	1	2	1	1	1	0	1	2	2	1	0	0	0	1	2	1	1	1	0	0	0	1	1
3	67	65.8329	-0.043274	-0.0856949	1	1	0	0	1	1	0	1	1	0	0	2	0	1	0	1	0	1	2	1	2	1	1	2	1	1	1	0	1	2	2	1	0	0	0	1	2	1	1	1	0	1	0	1	1
3	68	66.9936	-0.0376085	0.0361974	1	1	0	0	1	1	0	1	1	0	0	2	0	1	0	1	0	1	2	1	2	1	1	2	1	1	1	0	1	2	2	1	0	0	0	1	2	1	1	1	0	1	0	1	1
3	69	67.8681	0.0193319	-0.0964324	1	1	0	0	1	1	0	1	1	0	0	2	0	1	0	1	0	1	2	1	2	1	1	2	1	1	1	0	1	2	2	1	0	0	0	1	2	1	1	1	0	1	0	1	1
3	70	68.7453	0.0145871	-0.0339953	1	1	0	0	1	1	0	1	1	1	0	2	0	1	0	1	0	1	2	1	2	1	1	2	1	1	1	0	1	2	2	1	0	0	0	1	2	1	1	1	0	1	0	1	1
3	71	69.7271	-0.00339648	0.0102708	1	1	0	1	1	1	0	1	1	1	0	2	0	1	0	1	0	1	2	1	2	0	1	2	1	1	1	0	1	2	2	1	0	0	0	1	2	1	1	2	0	1	0	1	1
3	72	70.2168	0.000237714	-0.0683273	1	1	0	1	1	1	0	1	1	1	0	2	0	1	0	1	0	1	2	1	2	0	1	2	1	1	1	0	1	2	2	1	0	0	0	1	2	1	1	2	0	1	0	1	1
3	73	71.1053	0.0099963	-0.033589	1	1	0	1	1	1	0	1	1	1	1	2	0	1	0	1	0	1	2	1	2	0	1	2	1	1	1	0	1	2	2	1	0	0	0	1	2	1	1	2	0	1	0	1	1
3	74	71.696	0.0926585	-0.101161	1	1	0	1	1	1	0	1	1	1	1	2	0	1	0	1	0	1	2	1	2	0	1	2	1	1	1	0	1	2	1	1	0	0	0	1	2	1	1	2	0	1	0	1	1
3	75	72.7954	0.134931	-0.138627	1	1	0	1	1	1	0	1	1	1	1	2	0	1	0	1	0	1	2	1	2	0	1	2	2	1	1	0	1	2	1	1	0	0	0	1	2	1	1	2	0	1	0	1	1
3	76	74.0021	0.101498	-0.12151	1	1	0	1	1	1	0	1	1	1	1	2	0	1	0	1	0	1	2	1	2	0	1	2	2	1	1	0	1	2	1	1	0	0	0	1	2	1	1	2	0	1	0	1	1
3	77	74.6083	0.136876	-0.137605	1	1	0	1	1	1	0	1	1	1	1	2	0	1	0	1	0	1	2	1	2	0	1	2	2	1	1	0	1	2	1	1	0	0	0	1	2	1	1	2	0	1	0	1	1
3	78	75.5223	0.114114	-0.0589802	1	1	0	1	1	1	0	1	1	1	1	2	0	1	0	1	0	1	2	1	2	0	1	2	2	1	1	0	1	2	1	1	0	0	0	1	2	1	1	2	0	1	0	1	1
3	79	76.3326	0.17649	0.015338	1	1	0	1	1	1	0	1	1	1	1	2	0	1	0	1	0	1	2	1	2	0	1	2	2	1	1	0	1	2	1	1	0	0	0	1	2	1	1	2	0	1	0	1	1
3	80	77.3468	0.150102	0.0456517	1	1	0	1	1	1	0	1	1	1	1	2	0	1	0	1	0	1	2	1	2	0	0	2	2	1	1	0	1	2	1	0	0	0	0	1	2	1	1	2	0	1	0	1	1
3	81	78.5722	0.126496	-0.0394893	1	1	0	1	1	1	0	1	1	1	1	2	0	1	0	1	0	1	2	1	1	0	0	2	2	2	1	0	1	2	1	0	0	0	0	1	2	1	1	2	0	1	0	1	1
3	82	79.7903	0.143661	-0.00109952	1	0	0	1	1	1	0	1	1	1	1	2	0	1	0	1	0	1	2	1	1	0	0	2	2	2	1	0	1	2	1	0	0	0	0	1	1	1	1	2	0	1	0	2	1
3	83	80.494	0.128042	0.10598	1	0	0	1	1	1	0	1	1	1	1	2	0	1	0	1	0	1	2	1	1	0	0	2	2	2	1	0	1	2	1	0	0	0	0	1	1	1	1	2	0	1	0	2	1
3	84	82.008	0.0502219	0.110555	1	0	0	2	1	1	0	1	1	1	1	2	0	1	0	1	0	1	2	1	0	0	0	2	2	2	1	0	1	2	1	0	0	0	0	1	1	1	1	2	1	1	0	2	1
3	85	82.8015	0.0701175	0.0580354	1	0	0	2	1	1	0	1	1	1	1	2	0	1	0	1	1	1	2	1	0	0	0	2	2	2	1	0	1	2	1	0	0	0	0	0	1	1	1	2	2	1	0	2	1
3	86	84.0853	0.0375154	0.0747411	1	0	0	2	1	1	0	1	1	1	1	2	0	1	0	1	1	1	2	1	0	0	1	2	2	2	1	0	1	2	1	0	0	0	0	0	1	1	1	2	2	1	0	2	1
3	87	84.7675	-0.00735049	0.0539283	1	1	0	2	1	1	0	1	1	1	1	2	0	1	0	1	1	1	2	1	0	0	1	2	2	2	1	0	1	2	1	0	0	0	0	0	1	1	1	2	2	1	0	2	1
3	88	86.1515	0.0321849	-0.00348453	1	1	0	2	1	1	0	1	1	1	1	2	0	1	1	1	1	1	2	1	0	0	1	2	2	2	1	0	1	2	1	0	0	0	0	0	1	2	1	2	2	1	0	2	1
3	89	87.2524	-0.0549515	0.0331114	1	1	0	2	1	1	0	1	1	1	1	2	0	1	1	1	1	1	2	1	0	0	1	2	1	2	1	0	1	2	1	0	0	0	0	0	1	2	1	2	2	1	0	2	1
3	90	88.6688	-0.0113932	-0.0143618	1	1	0	2	1	1	0	0	1	1	1	2	0	1	1	1	1	1	2	1	0	0	1	2	1	2	1	0	1	2	1	0	0	0	0	0	1	2	1	2	2	1	0	2	1
3	91	90.0069	-0.0462755	-0.0419929	1	1	0	2	1	1	0	0	1	1	1	2	0	1	1	1	1	1	2	1	0	0	1	2	1	2	1	0	1	2	1	1	0	0	0	0	1	2	1	2	2	1	0	2	1
3	92	90.9442	-0.055748	-0.133483	1	1	0	2	1	1	0	0	1	1	1	2	0	1	1	1	1	1	2	1	0	0	1	2	1	2	1	0	1	2	1	1	0	0	0	0	1	2	1	2	2	1	0	2	1
3	93	91.9922	-0.0268264	-0.125714	1	1	0	2	1	1	0	0	1	1	1	2	0	1	1	1	1	1	2	1	0	0	1	2	1	2	1	0	0	2	1	1	0	0	0	0	1	2	1	2	2	0	0	2	1
3	94	92.8236	-0.00389805	-0.0870651	1	1	0	2	1	1	0	0	1	1	1	2	0	1	1	1	1	1	2	1	0	0	1	2	1	2	1	0	0	2	1	1	0	0	0	0	1	2	1	2	2	0	0	2	1
3	95	93.9662	-0.105482	0.0291644	1	1	0	2	1	1	0	0	1	1	1	2	0	1	2	1	1	1	2	1	0	0	1	2	1	2	1	0	0	2	1	1	0	0	0	0	1	2	1	2	2	0	0	2	1
3	96	94.587	-0.0632502	-0.0406908	1	1	0	2	1	1	0	0	1	1	1	2	0	1	2	1	1	1	2	1	0	0	1	2	1	2	1	0	0	2	1	1	0	0	0	0	1	2	1	2	2	0	0	2	1
3	97	96.0519	-0.0642772	-0.0816232	1	1	0	2	1	1	0	0	1	1	1	2	0	1	2	1	1	1	2	1	0	0	1	2	1	2	1	0	0	2	1	1	0	0	0	0	1	2	1	2	2	0	0	2	1
3	98	97.0997	-0.173337	-0.180926	1	1	0	2	1	1	0	0	1	1	1	2	0	1	2	1	2	1	2	1	0	0	1	2	1	2	1	0	0	2	1	1	0	0	0	0	1	2	1	2	2	0	0	2	1
3	99	98.3605	-0.188794	-0.15389	1	1	1	2	1	1	0	0	1	1	1	2	0	1	2	1	2	1	2	1	0	0	1	2	1	2	1	0	0	2	1	1	0	0	0	0	1	2	1	2	2	0	0	2	1
3	100	98.9883	-0.116963	-0.118252	1	1	1	2	1	1	0	0	1	1	1	2	0	1	2	1	2	1	2	1	0	0	1	2	1	2	1	0	0	2	1	1	0	0	0	0	1	2	1	2	2	0	0	2	1
4	0	0	-0.189531	0.249465	2	0	2	0	1	2	1	1	2	1	2	1	2	1	0	1	1	1	2	0	0	0	1	1	1	2	2	1	0	1	0	0	1	1	2	0	1	1	0	1	1	1	0	2	2
4	1	1.18797	-0.162404	0.167102	2	0	2	0	1	2	1	1	2	1	2	1	2	1	0	1	1	1	2	0	0	0	1	1	1	2	2	1	0	1	0	0	1	1	2	0	1	1	0	1	1	1	0	2	2
4	2	2.87254	-0.21998	0.114647	2	0	2	0	1	2	1	1	2	1	2	1	2	1	0	1	1	1	2	0	0	0	1	1	1	2	2	1	0	1	1	0	1	1	2	0	1	1	0	1	1	1	0	2	2
4	3	3.65403	-0.1849	0.117603	2	0	2	0	1	2	1	1	2	1	2	1	2	1	0	1	1	1	2	0	0	0	1	1	1	2	2	1	0	1	1	0	1	1	2	0	1	1	0	1	1	1	0	2	2
4	4	4.94024	-0.234817	-0.114058	2	0	2	0	1	2	1	1	2	1	2	1	2	1	0	1	1	1	2	0	0	0	1	1	1	2	2	1	0	1	1	0	1	1	2	0	1	1	0	1	1	1	1	2	2
4	5	6.12448	-0.292381	-0.0443215	2	0	2	0	1	2	1	1	2	1	2	1	2	1	0	1	1	1	2	0	0	0	1	1	1	2	2	1	0	1	1	0	1	1	2	0	1	1	0	1	1	1	1	2	2
4	6	7.51801	-0.226014	-0.130597	2	0	2	0	1	2	1	1	1	1	2	1	2	1	0	1	1	1	2	1	0	0	1	1	1	2	2	1	0	1	1	0	1	1	2	0	1	1	0	1	1	1	1	2	2
4	7	8.31699	-0.280927	0.0023972	2	0	2	0	1	2	1	1	1	1	2	1	2	1	0	1	1	1	2	1	0	0	1	1	1	2	2	1	0	1	1	0	1	1	2	0	1	1	0	1	1	1	1	2	2
4	8	9.53303	-0.269915	0.0568334	2	0	2	0	1	2	1	1	1	1	2	1	2	1	0	1	1	1	2	0	0	0	1	1	1	2	2	1	0	1	1	0	1	1	2	0	1	0	0	1	1	1	1	2	2
4	9	10.7432	-0.239095	0.208495	2	0	2	0	1	2	1	1	2	1	2	1	2	1	0	0	1	1	2	0	0	0	1	1	1	2	2	1	0	1	1	0	1	1	2	0	1	0	0	1	1	1	2	2	2
4	10	11.6516	-0.289428	0.255803	1	0	2	0	1	2	1	1	2	1	2	1	2	1	0	1	1	1	2	0	0	0	1	1	1	2	2	1	0	1	1	0	1	1	2	0	1	0	0	1	1	1	2	2	2
4	11	13.1899	-0.326251	0.13315	1	0	2	0	1	2	1	1	2	1	1	1	2	1	0	1	1	1	2	0	0	0	1	1	1	2	2	1	0	1	1	1	1	1	2	0	1	0	0	1	1	1	2	2	2
4	12	14.1026	-0.251058	0.0126159	1	0	2	0	1	2	1	1	2	1	1	1	2	1	0	1	1	1	2	0	0	0	1	1	1	2	2	1	0	0	1	1	1	1	2	0	1	0	0	1	1	1	2	2	2
4	13	14.7137	-0.257189	-0.0431816	1	0	2	0	1	2	1	1	2	1	1	1	2	1	0	1	1	1	2	0	0	0	1	1	1	2	2	1	0	0	1	1	1	1	2	0	1	0	0	1	1	1	2	2	2
4	14	15.5344	-0.171935	-0.183117	1	0	2	0	1	2	1	1	2	1	1	1	2	1	0	1	1	1	2	0	0	0	1	1	1	2	2	1	0	0	1	1	1	1	2	0	1	0	0	1	1	1	2	2	2
4	15	16.2632	-0.0175715	-0.37152	1	0	2	0	1	2	1	1	2	1	1	1	2	1	0	1	1	1	2	0	0	0	1	1	1	2	1	1	0	0	1	1	1	1	2	0	1	0	0	1	1	1	2	2	2
4	16	17.2008	-0.0324122	-0.412916	1	0	2	0	1	2	1	1	2	1	1	1	2	1	0	1	1	1	2	0	0	0	1	1	1	2	1	1	0	0	1	1	1	1	2	0	1	0	0	1	1	1	2	2	2
4	17	18.8558	-0.0184609	-0.366343	1	0	2	0	1	2	1	1	2	1	1	1	2	1	0	1	1	1	2	0	0	1	1	1	1	2	1	1	0	0	1	1	1	1	2	0	1	0	0	1	1	1	2	2	1
4	18	20.7087	-0.0855115	-0.15979	1	0	2	0	1	2	1	1	2	1	1	1	2	1	0	1	1	1	2	0	0	1	1	1	1	2	1	1	0	1	1	1	1	2	2	0	1	0	0	1	1	1	2	2	1
4	19	21.7353	-0.083126	-0.196956	1	0	2	0	1	2	1	1	2	1	1	1	2	1	0	1	1	1	2	0	0	1	1	1	1	2	1	1	0	1	1	1	1	2	2	0	1	0	0	1	1	1	2	2	1
4	20	22.7793	-0.0565575	-0.0547958	1	0	2	0	1	1	1	1	2	1	1	1	2	1	0	1	1	1	2	0	0	1	1	1	1	2	1	1	1	1	1	1	1	2	2	0	1	0	0	1	1	1	2	2	1
4	21	23.6258	-0.055936	-0.0203888	1	0	2	0	1	1	1	1	2	1	1	1	2	1	0	1	1	1	2	0	0	1	1	1	1	2	1	1	1	1	0	1	1	2	2	0	1	0	0	1	1	1	2	2	1
4	22	24.57	-0.00371674	0.0822052	1	0	2	0	1	1	1	1	2	1	1	1	2	1	0	1	1	1	2	0	0	1	1	1	1	2	1	1	1	1	0	1	1	2	2	0	1	0	0	1	1	1	2	2	1
4	23	25.9376	-0.0805312	0.0548812	1	0	2	0	1	1	1	1	2	1	1	1	2	1	0	1	1	1	2	0	0	1	1	1	1	2	1	1	1	1	0	1	1	2	1	0	1	0	0	1	1	1	2	2	1
4	24	26.6696	-0.14554	0.0312621	1	0	2	0	1	1	1	1	2	1	1	1	2	1	0	1	1	1	2	0	0	1	1	1	1	2	1	1	1	1	0	1	1	2	1	0	1	1	0	1	1	1	2	2	1
4	25	28.0229	-0.155591	-0.0569121	1	0	2	0	1	1	1	1	2	1	1	1	2	1	0	1	1	1	2	0	0	1	1	1	1	2	1	1	1	1	0	1	1	2	1	0	1	1	0	1	1	1	2	2	1
4	26	28.7465	-0.152206	-0.0103485	1	0	2	0	1	1	1	1	2	1	1	1	2	1	0	1	2	1	2	0	0	1	1	1	1	2	1	1	0	1	0	1	2	2	1	0	1	1	0	1	1	1	2	2	1
4	27	29.7809	-0.141267	0.110492	1	0	2	0	1	1	1	1	2	1	1	1	2	1	0	1	2	1	2	0	0	1	1	1	1	2	1	1	0	1	0	1	2	2	1	0	1	1	0	1	1	1	2	2	1
4	28	30.9229	-0.15031	0.145875	1	0	2	0	1	1	1	1	2	1	1	1	2	1	0	1	2	1	2	0	0	1	1	1	1	2	1	1	0	1	0	1	2	2	1	0	1	1	0	1	1	1	2	2	1
4	29	32.2618	-0.0998249	0.290298	1	0	2	0	1	1	1	1	2	1	1	1	2	1	0	1	2	1	2	0	0	1	1	1	1	2	1	1	0	1	0	1	2	2	1	0	1	1	0	1	1	1	2	2	1
4	30	33.4875	-0.116787	0.286641	1	0	2	0	1	1	1	1	2	1	1	1	2	1	0	1	2	1	2	0	0	1	1	1	1	2	1	1	0	1	0	1	2	2	1	1	1	1	0	1	1	1	2	2	1
4	31	33.9984	-0.0769084	0.253319	1	0	2	0	1	1	1	1	2	1	1	1	2	1	0	1	2	1	2	0	0	1	1	1	1	2	1	1	0	1	0	1	2	2	1	1	1	1	0	1	1	1	2	2	1
4	32	34.4995	-0.104058	0.331545	1	0	2	0	1	1	1	1	2	1	1	1	2	1	0	1	2	1	2	0	0	1	1	1	1	2	1	1	0	1	0	1	2	2	1	1	1	1	0	1	1	1	2	2	1
4	33	35.8896	-0.206909	0.228328	1	0	2	0	1	1	1	1	2	1	1	1	2	1	0	1	2	1	2	0	0	1	1	1	1	2	1	1	0	1	0	1	2	2	1	1	1	1	0	1	1	1	2	2	1
4	34	36.6782	-0.123543	0.236682	1	1	2	0	1	1	1	1	2	1	1	1	2	1	0	1	2	1	2	0	0	1	1	1	1	2	1	1	0	1	0	1	2	2	1	1	1	1	0	1	1	1	2	2	1
4	35	37.366	-0.231209	0.231152	1	1	2	0	1	1	1	1	2	1	1	1	2	1	0	1	2	1	2	0	0	1	1	0	1	2	1	1	0	1	0	1	2	2	1	1	1	1	0	1	1	1	2	2	1
4	36	38.4551	-0.212611	0.0670184	1	1	2	0	1	1	1	1	1	1	1	1	2	1	0	1	2	1	2	0	0	1	1	0	1	2	1	1	0	1	0	1	2	2	1	1	1	1	0	1	1	1	2	2	1
4	37	39.4576	-0.176579	0.0820412	1	1	2	0	1	1	1	1	2	1	0	1	2	1	0	1	2	1	2	0	0	1	1	0	1	2	1	1	0	1	0	1	2	2	1	1	1	1	0	1	1	1	2	2	1
4	38	40.3724	-0.225395	0.0925645	1	1	2	0	1	1	1	1	2	1	0	1	2	1	0	1	2	1	2	0	0	1	1	0	1	2	1	1	0	1	0	1	2	2	1	1	1	1	0	1	1	1	2	2	1
4	39	41.1918	-0.197589	0.0150103	1	1	2	0	1	1	1	1	2	1	0	1	2	1	0	1	2	1	2	0	0	1	1	0	1	2	1	1	0	1	0	1	2	2	1	1	1	1	0	1	2	1	2	2	1
4	40	42.6407	-0.25739	-0.10148	1	1	2	0	1	1	1	1	2	1	0	1	2	1	1	1	2	1	2	0	0	1	1	0	1	2	1	1	0	1	0	1	2	2	1	1	1	1	0	1	2	1	2	2	1
4	41	43.6999	-0.221208	-0.200167	1	1	2	0	1	1	1	1	2	1	0	1	2	1	1	1	2	1	2	0	0	1	1	0	1	2	1	1	0	1	0	0	2	2	1	1	1	1	0	1	2	1	2	2	1
4	42	45.9407	-0.292491	-0.253632	1	1	2	0	0	1	1	1	2	1	0	1	2	1	1	1	2	1	2	0	0	1	1	0	1	2	1	1	0	1	0	0	2	2	1	1	1	1	0	1	2	1	2	2	1
4	43	46.892	-0.268986	-0.24417	1	1	2	0	0	1	1	1	2	1	0	1	2	1	1	1	2	1	1	0	0	1	1	0	1	2	1	1	0	1	0	0	2	2	1	1	1	1	0	1	2	1	2	2	1
4	44	48.4751	-0.186798	-0.240263	1	1	2	0	0	1	1	1	2	1	0	1	2	1	1	0	2	1	0	0	0	1	1	0	1	2	1	1	0	1	0	0	1	2	1	1	1	1	0	1	2	1	2	2	1
4	45	49.5218	-0.155462	-0.224252	1	1	2	0	1	1	1	1	2	1	0	1	2	1	1	0	2	1	0	0	0	1	1	0	1	2	1	1	0	1	0	0	1	2	1	1	1	1	0	1	2	1	2	2	1
4	46	50.7707	-0.151327	-0.156763	1	1	2	0	1	1	1	1	2	1	0	1	2	1	1	0	2	1	1	0	0	1	1	0	1	2	1	1	0	1	0	0	1	2	1	1	1	1	0	1	2	1	2	2	1
4	47	51.6008	-0.165407	-0.105007	1	1	2	0	1	1	1	1	2	1	0	1	2	1	1	0	2	1	1	0	0	1	1	0	1	2	1	1	0	1	0	0	1	2	1	1	1	1	0	1	2	1	2	2	1
4	48	52.8626	-0.188212	0.00242393	1	1	2	0	1	1	1	1	2	1	0	1	2	1	1	0	2	1	1	0	0	1	1	0	1	1	1	1	0	1	0	0	1	2	1	1	1	1	0	1	2	1	1	2	1
4	49	54.1101	-0.238964	-0.0347622	1	1	2	0	0	1	1	1	2	1	0	1	2	1	1	0	2	1	1	0	0	1	1	0	1	1	1	1	0	1	0	0	1	2	1	1	1	1	0	1	2	1	1	2	1
4	50	55.2573	-0.257907	-0.0877543	1	1	2	0	0	1	1	1	2	1	0	1	2	1	1	0	2	1	1	0	0	1	1	0	1	1	1	1	0	1	0	0	1	2	1	1	1	1	0	1	2	1	1	2	1
4	51	56.2896	-0.205086	-0.0567667	1	1	2	0	0	1	1	1	2	1	0	1	2	1	1	0	2	1	1	0	0	1	1	0	1	1	1	1	0	1	0	0	1	2	1	1	1	1	0	1	2	1	0	2	1
4	52	57.1164	-0.11191	-0.107895	1	1	2	0	0	1	1	1	2	1	0	1	2	1	1	0	2	1	1	0	0	1	1	0	1	1	1	1	0	1	0	0	1	1	1	1	1	1	0	1	2	1	0	2	1
4	53	58.1486	-0.0411207	-0.359806	1	1	2	0	0	1	1	1	2	1	0	1	2	1	1	0	2	1	1	0	0	1	1	0	1	1	1	1	0	1	0	0	1	1	1	1	1	1	0	1	2	1	0	2	1
4	54	59.1753	-0.00657371	-0.2048	1	2	2	0	0	1	1	1	2	1	0	1	2	1	1	0	2	1	1	0	0	1	0	0	1	1	1	1	0	1	0	0	1	1	1	1	1	1	1	1	2	1	0	2	1
4	55	60.193	-0.0741642	-0.170974	1	2	2	0	0	2	1	1	2	1	0	1	2	1	1	0	2	1	1	0	0	1	0	0	1	1	1	1	1	1	0	0	1	1	1	1	1	1	1	1	2	1	0	2	1
4	56	61.3126	-0.114009	-0.0218333	2	2	2	0	0	2	1	1	2	1	0	1	2	1	1	0	2	1	1	0	0	1	0	0	1	1	1	1	1	1	0	1	1	1	1	1	1	1	1	1	2	1	0	2	1
4	57	62.5371	-0.0198447	0.177826	2	2	2	0	0	2	1	1	2	1	0	1	2	1	1	0	2	1	1	0	0	1	0	0	1	1	1	1	1	1	0	1	1	1	1	1	2	1	1	1	2	1	0	2	1
4	58	63.0447	0.0107114	0.113602	2	2	2	0	0	2	1	1	2	1	0	1	2	1	1	0	2	1	1	0	0	1	0	0	1	1	1	1	1	1	0	1	1	1	1	1	2	1	1	1	2	1	0	2	1
4	59	64.4923	-0.0614521	0.0918703	2	2	2	0	0	2	2	1	2	1	0	1	2	1	1	0	2	1	1	0	1	1	0	0	1	1	1	1	1	1	0	1	1	1	2	1	2	1	1	1	2	1	0	2	1
4	60	65.6438	-0.00434212	0.100348	2	2	2	0	0	2	2	1	2	1	0	1	2	1	1	0	2	1	1	0	1	1	0	1	1	1	1	1	1	1	0	1	1	1	2	1	2	1	1	1	2	1	0	2	1
4	61	66.7014	-0.0192537	0.160876	2	2	2	0	0	2	1	1	2	1	0	1	2	1	2	0	2	1	1	0	1	1	0	1	1	1	1	1	1	1	0	1	1	1	2	1	2	1	1	1	2	1	0	2	1
4	62	68.2925	-0.0400262	0.095409	2	2	2	0	0	2	1	1	2	1	0	1	2	1	2	0	2	1	1	0	1	1	0	1	1	1	1	1	1	1	0	0	1	1	2	1	2	1	1	1	2	1	0	2	1
4	63	69.243	-0.110258	0.0860783	2	2	2	0	0	2	1	1	2	1	0	1	2	1	2	0	2	1	1	0	1	1	0	0	1	1	1	1	1	1	0	0	1	1	2	1	2	1	1	1	2	1	0	2	1
4	64	70.8386	-0.112148	0.269712	2	2	2	0	0	2	1	1	2	1	0	1	2	1	2	0	2	1	1	0	1	1	0	0	1	1	1	1	1	1	0	0	1	1	2	2	2	1	1	1	2	1	0	2	1
4	65	71.3617	-0.112891	0.229768	2	2	2	0	0	2	1	1	2	1	0	1	2	1	1	0	2	1	1	0	1	1	0	0	1	1	1	1	0	1	1	0	1	1	2	2	2	1	1	1	2	1	0	2	1
4	66	72.2093	0.00236496	0.0853401	2	2	2	0	0	2	1	1	2	1	0	1	2	1	1	0	2	1	1	0	1	1	0	0	1	1	1	1	0	1	1	0	1	1	2	2	2	1	1	1	2	0	0	2	1
4	67	73.161	0.0373068	0.0647189	2	2	2	0	0	2	1	1	2	1	0	1	2	1	1	0	2	1	1	0	1	2	0	0	1	1	1	1	0	1	1	0	1	1	2	2	2	1	1	1	2	0	0	2	1
4	68	73.7888	0.0298836	0.0291061	2	2	2	0	0	2	1	1	2	1	0	1	2	1	1	0	2	1	1	0	1	2	0	0	1	1	1	1	0	1	1	0	1	1	2	2	2	1	1	1	2	0	0	2	1
4	69	74.5147	0.0838038	0.0190109	2	2	2	0	0	1	1	1	2	1	0	1	2	1	1	0	2	1	1	0	1	2	0	0	1	1	1	1	0	1	1	0	1	1	2	2	2	1	1	1	2	0	0	2	1
4	70	75.7763	0.0112043	-0.169358	2	2	2	1	0	1	1	1	2	1	0	1	2	1	1	0	2	1	1	0	1	2	0	0	1	0	1	1	0	1	1	0	1	1	2	2	2	1	1	1	2	0	0	2	1
4	71	76.6137	-0.0304743	-0.245012	2	2	2	1	0	1	1	1	2	1	0	1	2	1	1	0	2	1	1	0	1	2	0	0	1	0	1	1	0	1	1	0	1	1	2	2	2	1	1	1	2	0	0	2	1
4	72	77.8573	-0.0138804	-0.146572	2	2	2	1	0	1	1	1	2	1	0	1	2	1	1	0	2	1	1	0	1	2	0	0	1	0	1	1	0	2	1	0	1	1	2	2	2	1	1	1	2	0	0	2	1
4	73	78.7828	-0.0461398	-0.177249	2	2	1	1	0	1	1	1	2	1	0	1	2	1	1	0	2	1	1	0	1	2	0	0	1	0	1	1	0	2	1	0	1	1	2	2	2	1	1	1	2	0	1	2	1
4	74	79.5023	-0.0348984	-0.252373	2	2	1	1	0	1	1	1	2	1	0	1	2	1	0	0	2	1	1	0	1	2	0	0	1	0	1	1	0	2	1	0	1	1	2	2	2	1	1	1	2	0	1	2	1
4	75	81.0605	-0.0128255	-0.365101	2	2	1	1	0	1	1	1	2	1	0	1	2	1	0	1	2	1	1	0	1	2	0	0	1	0	1	1	0	2	1	0	1	1	2	2	2	1	1	1	2	0	1	2	1
4	76	81.9847	0.0207923	-0.320147	2	2	1	1	0	1	1	1	2	1	0	1	2	1	0	1	2	1	1	0	1	2	0	0	1	1	1	1	0	2	1	0	1	1	2	2	2	1	1	1	2	0	1	2	1
4	77	82.9163	-0.0172973	-0.298603	2	2	1	1	0	1	1	1	2	1	0	1	2	1	0	1	2	1	1	0	1	2	0	0	1	1	1	1	0	2	1	0	1	1	2	2	2	1	1	1	2	0	1	2	1
4	78	83.9565	-0.0166681	-0.21886	2	2	1	1	0	1	1	1	2	1	0	1	2	1	0	1	2	1	1	0	1	2	0	0	1	1	1	1	0	2	1	0	1	1	2	2	2	1	1	1	2	0	1	2	1
4	79	84.6858	-0.0055861	-0.190502	2	2	1	1	0	1	1	1	2	1	0	1	2	1	0	1	2	1	1	0	1	2	0	0	1	1	1	1	0	2	1	0	1	1	2	2	2	1	1	1	1	0	1	2	1
4	80	85.4174	-0.0531753	-0.210383	2	2	1	1	0	1	1	1	2	1	0	1	2	1	0	1	2	1	1	0	1	2	0	0	1	1	1	1	0	2	2	0	1	1	2	2	2	1	1	1	1	0	1	2	1
4	81	86.2623	-0.0570482	-0.209011	2	2	1	1	0	1	1	1	2	1	0	1	2	1	0	1	2	1	1	0	1	2	0	0	1	1	1	1	0	2	2	0	1	1	2	2	2	1	1	1	1	0	1	2	1
4	82	87.5551	0.00259441	-0.192116	2	2	0	1	0	1	1	1	2	1	0	1	2	1	0	1	2	1	1	0	1	2	0	0	1	1	1	1	0	2	2	0	1	1	2	2	2	1	1	1	1	0	1	2	1
4	83	88.3144	-0.0217261	-0.148499	2	2	0	1	0	1	1	1	2	1	0	1	2	1	0	1	2	1	1	0	1	2	0	0	1	1	1	1	0	2	2	0	1	1	2	2	2	1	1	1	1	0	1	2	1
4	84	89.289	-0.0574938	-0.175568	2	2	0	1	0	1	1	1	2	1	0	1	2	1	0	1	2	1	1	0	1	2	0	0	1	1	1	1	0	2	2	0	1	1	2	2	2	1	1	1	1	0	1	2	1
4	85	90.0287	-0.068996	-0.232586	2	2	0	1	0	1	1	1	2	1	0	1	2	1	0	1	2	1	1	0	1	2	0	0	1	2	1	1	0	2	2	0	1	1	2	2	2	1	1	1	1	0	1	2	1
4	86	91.4048	-0.0901616	-0.279528	1	2	0	1	0	1	1	1	2	1	0	1	2	1	0	1	2	1	1	1	1	2	0	0	1	2	1	1	0	2	2	0	1	1	2	2	2	1	1	1	1	0	1	2	1
4	87	92.8917	-0.10246	-0.379993	1	2	0	1	0	1	1	1	2	1	0	1	2	1	0	1	2	1	1	1	1	2	0	0	1	2	1	1	0	2	2	0	1	1	2	2	2	1	1	1	1	0	1	2	1
4	88	93.4136	-0.0780335	-0.411843	1	2	0	1	0	1	1	1	2	1	0	1	2	1	0	1	2	1	1	1	1	2	0	0	1	2	1	1	1	2	2	0	1	1	2	2	2	1	1	1	1	0	1	2	1
4	89	94.2494	0.023772	-0.395864	1	2	0	1	0	1	1	1	2	1	0	1	2	1	0	1	2	1	1	1	1	2	0	0	0	2	1	1	1	2	2	0	2	1	2	2	2	1	1	1	1	0	1	2	1
4	90	95.1861	0.0549969	-0.443229	1	2	0	1	0	1	1	1	2	1	0	1	2	1	0	1	2	1	1	1	0	2	0	0	0	2	1	1	1	2	2	0	2	1	2	2	2	1	1	1	1	0	1	2	0
4	91	96.5201	0.082634	-0.487151	1	2	0	1	0	1	1	1	2	1	0	1	2	1	0	1	2	1	1	1	0	2	0	0	0	2	1	1	1	2	2	0	2	1	2	2	2	1	1	1	1	0	1	2	0
4	92	97.6374	0.228212	-0.391288	1	2	0	1	0	1	1	1	2	1	0	1	2	1	0	1	2	1	1	1	0	2	0	0	0	2	1	1	1	2	2	0	2	1	2	2	2	1	2	1	1	0	1	2	0
4	93	98.4473	0.19058	-0.351416	1	2	0	1	0	1	1	1	2	1	0	1	2	1	0	1	2	1	1	1	0	2	0	0	0	2	1	1	1	2	2	0	2	1	2	2	2	1	2	1	1	0	1	2	0
4	94	99.6747	0.196162	-0.302257	1	2	0	1	0	1	1	1	2	1	0	1	2	1	0	1	2	1	1	1	0	2	0	0	0	2	1	1	1	2	2	0	2	1	2	2	2	1	2	1	1	0	1	2	0
4	95	100.284	0.196454	-0.196406	1	2	0	1	0	1	1	1	2	1	0	1	2	1	0	1	2	1	1	1	0	2	0	0	0	2	1	1	1	2	2	0	2	1	2	2	2	1	2	1	1	0	1	2	0
4	96	101.389	0.266493	-0.302737	1	2	0	1	0	1	1	1	2	1	0	1	2	1	0	1	2	1	1	1	0	2	0	0	0	2	1	1	1	2	2	0	2	1	2	2	2	1	2	1	1	0	1	2	0
4	97	102.799	0.305157	-0.320596	1	2	0	1	0	1	1	1	2	1	0	1	2	1	0	1	2	1	1	1	0	2	0	0	0	2	1	1	1	2	1	0	2	1	1	2	2	1	2	1	1	0	1	2	0
4	98	104.335	0.364457	-0.340735	1	2	0	1	0	1	1	1	2	1	0	1	2	1	0	1	2	1	1	1	0	2	0	0	0	2	1	1	1	2	1	0	2	1	1	2	2	1	2	1	1	0	1	2	0
4	99	105.052	0.323041	-0.411883	1	2	0	1	0	1	1	1	2	1	0	1	2	1	0	1	2	1	1	1	0	2	0	0	0	2	1	1	1	2	1	0	2	1	1	2	2	1	2	1	1	0	1	2	0
4	100	106.302	0.272809	-0.354476	1	2	0	1	0	1	1	1	2	1	0	1	2	1	0	1	2	1	1	1	0	1	0	0	0	2	1	1	1	2	1	0	2	1	1	2	2	1	2	1	1	0	1	2	0
5	0	0	-0.164314	0.260268	0	1	2	2	0	1	0	1	1	1	2	2	2	0	2	2	0	1	1	1	1	1	1	1	1	0	2	2	1	1	1	0	1	1	2	2	2	0	1	0	1	1	1	1	1
5	1	1.04459	-0.202232	0.233774	0	1	2	2	0	1	0	1	1	1	2	2	2	0	2	2	0	1	1	1	1	1	1	1	1	0	2	2	1	1	1	0	1	1	2	2	2	0	1	0	1	1	1	1	1
5	2	2.1005	-0.141104	0.355082	0	1	2	2	0	1	0	1	1	1	2	2	2	0	2	2	0	1	1	1	1	1	1	1	1	0	2	2	1	1	1	0	1	1	2	2	2	0	1	0	1	1	0	1	1
5	3	3.69628	-0.168268	0.327193	0	1	2	2	0	1	0	1	1	0	2	2	2	0	2	2	0	1	1	1	1	1	1	1	1	0	2	2	1	1	1	0	1	1	2	2	2	0	1	0	1	1	0	1	1
5	4	5.17925	-0.150782	0.294574	0	1	2	2	1	1	0	1	1	0	2	2	2	0	2	2	1	1	1	1	1	1	1	1	1	0	2	2	1	1	1	0	1	1	2	2	2	0	1	0	1	1	0	1	1
5	5	5.81641	-0.0963251	0.272318	0	1	2	2	1	1	0	1	1	0	2	2	2	0	2	2	1	1	1	1	1	1	1	1	1	0	1	2	1	1	1	0	1	1	2	2	2	0	1	0	1	1	0	1	1
5	6	7.45229	-0.031906	0.226462	0	1	2	2	1	1	0	1	1	0	2	2	2	0	2	2	1	1	1	1	1	1	1	1	1	0	1	2	1	1	1	0	1	1	2	2	2	0	1	0	1	1	0	1	1
5	7	8.32217	-0.0238565	0.243888	0	1	2	2	1	1	0	1	1	0	2	2	2	0	2	2	1	1	1	1	1	1	1	1	1	0	1	2	1	1	1	0	1	0	2	2	2	0	1	0	1	1	0	1	1
5	8	9.52151	-0.0639214	-0.00117527	0	1	2	2	1	1	0	1	1	0	2	2	2	0	2	2	1	1	1	1	1	1	1	1	1	0	1	2	1	1	1	0	1	0	2	2	2	0	1	0	1	1	0	1	1
5	9	10.4988	-0.0671113	-0.0144285	0	1	2	2	1	1	0	1	1	0	2	2	2	0	2	2	1	1	1	1	1	1	1	1	1	0	1	2	1	1	1	1	1	0	2	2	2	0	1	0	1	1	0	1	1
5	10	11.5721	-0.0889859	0.0252175	0	1	2	2	1	0	0	1	1	0	2	2	2	0	2	2	1	1	1	1	1	1	1	1	1	0	1	2	1	1	1	2	1	0	2	2	2	0	1	0	1	1	0	1	1
5	11	12.7331	-0.0346588	-0.00383953	0	1	2	2	1	0	0	1	1	0	2	1	2	0	2	2	1	1	1	1	1	1	1	1	1	0	1	2	1	1	1	2	1	0	2	2	2	0	1	0	1	1	0	1	1
5	12	14.0009	-0.0306294	-0.0168084	0	1	2	2	1	0	1	1	1	0	1	1	2	0	2	2	1	1	1	1	1	1	1	1	1	0	1	2	1	1	1	2	0	0	2	2	2	0	1	0	1	1	0	1	1
5	13	15.5779	-0.107474	-0.154162	0	1	2	2	1	0	1	1	1	0	1	2	2	0	2	2	1	1	1	1	1	1	1	1	1	0	1	2	2	1	1	2	0	0	2	2	2	0	1	0	1	1	0	1	1
5	14	16.8216	-0.0463199	-0.109667	0	1	2	2	1	0	1	1	1	0	1	2	2	0	2	2	1	1	1	1	1	1	1	1	1	0	1	2	2	1	1	2	0	0	2	2	2	0	1	0	1	1	0	1	1
5	15	17.868	0.0169329	-0.086671	0	1	2	2	1	0	1	1	1	0	1	2	2	0	2	2	1	1	1	1	1	1	1	1	1	0	1	2	2	1	1	2	0	0	2	2	2	0	1	0	1	1	0	1	1
5	16	18.733	0.0152265	-0.0924053	0	1	2	1	1	0	1	1	1	0	1	2	2	0	2	2	1	1	1	1	1	1	1	1	1	0	1	2	2	1	1	2	0	0	2	2	2	0	1	0	1	1	0	1	1
5	17	20.0449	0.0722886	0.10304	0	1	2	1	1	0	1	1	1	0	1	2	2	0	2	2	1	1	1	1	1	1	1	1	1	0	1	2	2	1	1	2	0	0	2	2	2	0	1	1	1	1	0	1	1
5	18	21.2357	0.035616	-0.0159058	0	1	2	1	1	0	1	1	1	0	1	2	2	0	2	2	1	1	1	1	1	1	1	1	1	0	1	2	2	1	1	2	0	0	2	2	2	0	1	1	1	1	0	1	1
5	19	21.9955	-0.0426076	-0.0787926	0	1	2	1	1	0	1	1	1	0	1	2	1	0	2	2	1	1	1	1	1	1	1	1	1	0	1	2	2	1	1	2	0	0	2	2	2	0	1	1	1	1	0	1	1
5	20	23.2052	-0.00862951	-0.225842	0	1	2	1	1	0	1	1	1	0	1	2	1	0	2	2	1	1	1	1	1	1	1	1	1	0	1	2	2	1	1	2	0	0	2	2	2	1	1	1	1	1	0	1	1
5	21	24.3165	0.0603112	-0.179378	0	1	2	1	1	0	1	1	1	0	1	2	1	0	2	2	1	1	1	1	1	1	1	1	1	0	1	2	2	1	1	2	0	0	2	2	2	1	1	1	1	1	0	1	1
5	22	25.65	-0.00349502	-0.0807438	0	1	2	1	1	0	1	1	1	1	1	2	1	0	2	2	1	1	1	1	1	1	1	1	1	0	1	2	2	1	1	2	0	0	2	2	2	1	1	1	1	1	0	1	1
5	23	26.8595	-0.0142932	-0.120333	0	1	2	1	1	0	1	1	1	1	1	2	1	0	1	2	1	1	1	1	1	1	1	1	1	0	1	2	2	1	1	2	0	0	2	2	2	1	1	1	1	1	0	1	1
5	24	28.067	0.0316641	-0.0382605	0	1	2	1	1	0	1	1	1	1	1	2	1	0	1	2	1	1	1	1	1	1	1	1	1	0	1	2	2	1	1	2	0	0	2	2	2	1	1	1	1	1	0	1	1
5	25	29.3896	0.0118583	0.0592203	0	1	2	1	1	0	1	1	1	1	1	2	0	0	1	2	1	1	1	1	1	1	1	1	1	0	1	2	2	1	1	2	0	0	2	2	2	1	1	1	1	1	0	1	1
5	26	30.6159	-0.0310905	-0.0364736	0	1	2	2	1	0	1	1	1	1	1	1	0	0	1	2	1	1	1	1	1	1	1	1	1	0	1	2	2	1	1	2	0	0	2	2	2	1	1	1	1	1	0	1	1
5	27	31.6509	-0.0724965	-0.0649119	0	1	2	2	1	0	1	1	1	2	1	1	0	0	1	2	1	1	1	1	1	1	1	1	1	0	1	2	2	1	1	2	0	0	2	2	2	1	1	1	1	1	0	1	1
5	28	32.807	-0.0250427	-0.0173333	0	1	2	2	1	0	1	1	1	2	1	1	0	0	1	2	1	1	1	1	1	1	1	1	1	0	1	2	2	1	1	2	0	0	2	2	2	1	1	1	1	1	0	1	1
5	29	33.8434	0.0548505	0.0371185	0	1	2	2	1	0	1	1	1	2	1	1	0	0	1	2	1	1	1	1	1	1	1	1	1	1	1	2	2	1	1	2	0	0	2	2	2	1	1	1	1	1	0	1	1
5	30	35.0981	0.0381062	-0.0138757	0	1	2	2	1	0	1	1	1	2	1	1	0	0	1	2	1	1	1	1	1	1	1	1	1	1	1	2	2	1	1	2	0	0	2	2	2	1	1	1	1	1	0	1	1
5	31	36.2128	0.0143155	-0.092188	0	1	2	2	1	0	1	0	1	2	1	1	0	0	1	2	1	1	1	1	1	1	1	1	1	1	1	2	2	1	1	2	0	0	2	2	2	1	1	1	1	1	0	1	1
5	32	37.4068	0.0434845	-0.13929	0	1	2	2	1	0	1	0	1	2	1	1	0	0	1	2	1	1	1	1	1	0	1	1	1	1	1	2	2	1	1	2	0	0	2	2	2	1	1	2	1	1	0	1	1
5	33	38.0508	0.0661932	-0.0442461	1	1	2	2	1	0	1	1	1	2	1	1	0	0	1	2	1	1	1	1	1	0	1	1	1	1	1	2	2	1	1	2	0	0	2	2	2	1	1	2	1	1	0	1	1
5	34	39.1369	0.0168454	-0.0213256	1	1	2	2	1	0	1	1	1	2	1	1	0	0	1	2	1	1	1	1	1	0	1	1	1	1	1	2	2	1	1	2	1	0	2	2	2	1	1	2	1	1	0	1	1
5	35	39.8984	-0.00572318	-0.0751216	1	1	2	2	1	0	1	1	1	2	1	1	0	0	1	2	1	1	1	1	1	0	1	1	1	1	1	2	2	1	1	2	1	0	2	2	2	1	1	2	1	1	0	1	1
5	36	40.8667	0.0243833	-0.134073	1	1	2	2	1	0	1	1	1	2	1	1	0	0	1	2	1	1	1	1	1	0	1	1	1	1	1	2	2	1	1	2	1	0	2	2	2	2	1	2	1	1	0	1	1
5	37	41.822	-0.0183489	-0.148481	1	1	2	2	1	0	1	1	1	2	1	2	0	0	1	2	1	1	1	1	1	0	1	1	1	1	1	2	2	1	1	2	2	0	2	2	2	2	1	2	1	1	0	1	1
5	38	42.7637	0.0413759	-0.124079	1	1	2	2	1	0	1	1	1	2	1	2	0	0	1	2	1	0	1	1	1	1	1	1	1	1	1	2	2	1	1	2	2	0	2	2	2	2	1	2	1	1	0	1	1
5	39	43.3876	0.0356267	-0.0711945	1	1	2	2	1	0	1	1	1	2	1	2	0	0	1	2	1	0	1	1	1	1	1	1	1	1	1	2	2	1	1	2	2	0	2	2	2	2	1	2	1	1	0	1	1
5	40	45.253	0.0161185	-0.346324	1	1	2	2	1	1	1	0	2	2	1	2	0	0	1	2	1	0	1	1	1	1	1	1	1	1	1	2	2	1	1	2	2	0	2	2	2	2	1	2	2	2	0	1	1
5	41	45.9637	-0.0511075	-0.277322	1	1	2	2	1	1	1	0	2	2	1	2	0	0	1	2	1	0	1	1	1	1	1	1	1	1	1	2	2	1	1	2	2	0	2	2	2	2	1	2	2	2	0	1	1
5	42	46.7799	-0.0276186	-0.243283	1	1	2	2	1	1	1	0	2	2	1	2	0	0	1	2	1	0	1	1	1	1	1	1	1	1	1	2	2	1	1	2	2	0	1	2	2	2	1	2	2	2	0	1	1
5	43	48.1251	0.0355699	-0.171289	1	1	2	2	1	1	2	0	2	2	1	2	0	0	1	2	1	0	1	1	1	1	1	1	1	1	1	2	2	1	1	2	2	0	1	2	2	2	1	2	2	2	0	1	1
5	44	49.0488	-0.00175683	-0.187027	1	1	2	2	1	1	2	0	2	2	1	2	0	0	1	2	1	0	1	1	1	1	1	1	1	1	1	2	2	1	1	2	2	0	1	2	1	2	1	2	2	2	0	1	2
5	45	49.662	-0.0676073	-0.03364	1	1	2	2	1	1	2	0	2	2	1	2	0	0	1	2	1	0	1	1	1	1	1	1	1	1	1	2	2	1	1	2	2	0	1	2	1	2	1	2	2	2	0	1	2
5	46	50.1714	-0.0587919	-0.075944	1	1	2	2	1	1	2	0	2	2	1	2	0	0	1	2	1	0	1	1	1	1	1	1	1	1	1	2	2	1	1	2	2	0	1	2	2	2	1	2	2	2	0	1	2
5	47	51.0864	-0.028516	-0.133401	1	1	2	2	1	1	2	0	2	2	1	2	0	0	1	2	1	0	1	1	1	1	1	1	1	1	1	2	2	1	1	2	2	0	1	2	2	2	1	2	2	2	0	1	2
5	48	52.3985	0.00729734	-0.177957	1	1	2	2	1	1	2	0	2	2	1	2	0	0	1	2	1	0	1	1	1	1	1	1	1	1	1	2	2	1	1	2	2	0	1	2	2	2	1	2	2	2	0	1	2
5	49	53.4995	0.0489208	-0.100492	1	1	2	2	1	1	2	0	2	2	1	2	0	0	1	2	1	0	1	1	1	1	1	1	1	1	1	2	2	1	1	2	2	0	1	2	2	1	1	2	2	2	0	1	2
5	50	54.0959	0.054626	0.0218807	1	1	2	2	1	1	2	0	2	1	1	2	0	0	1	2	1	0	1	1	1	1	1	1	1	1	1	2	2	1	1	2	2	0	1	2	2	1	1	2	2	2	0	1	2
5	51	55.1905	0.0969228	0.0455007	1	1	2	2	1	1	2	0	2	1	1	2	0	0	1	2	1	0	1	1	1	1	1	1	1	1	1	2	2	1	1	2	2	0	1	2	2	1	1	2	2	2	0	1	2
5	52	55.9839	0.0859613	0.117776	1	1	2	2	1	1	2	0	2	1	1	2	0	0	1	2	1	0	1	1	1	1	1	1	1	1	1	2	2	1	1	2	2	0	1	2	2	1	1	2	2	2	0	1	2
5	53	57.4198	0.101096	0.152782	1	1	2	2	1	1	2	0	2	1	1	2	0	0	1	2	1	0	1	1	1	1	1	1	1	1	1	2	2	1	1	2	2	0	1	2	2	1	1	2	2	2	0	1	2
5	54	58.4675	0.0857542	0.271591	1	1	2	2	1	1	2	0	2	1	1	2	0	0	1	2	1	0	1	1	1	1	2	1	1	1	1	2	2	1	1	2	2	0	1	2	2	1	1	2	2	2	0	1	2
5	55	59.5156	0.0357358	0.306094	1	1	2	2	1	1	2	0	2	1	1	2	0	0	1	2	1	0	1	1	1	1	2	1	1	1	1	2	2	1	1	2	2	0	1	2	2	1	1	2	2	2	0	1	2
5	56	60.7761	-0.0527627	0.236154	1	1	2	2	1	1	2	0	2	1	1	2	0	0	1	2	1	0	1	1	1	1	2	1	1	1	1	2	2	1	1	2	2	1	1	2	2	1	1	2	2	2	0	1	2
5	57	61.7071	-0.0674889	0.255807	1	1	2	2	1	1	2	0	2	1	1	2	0	0	1	2	1	0	1	1	1	1	1	1	1	1	1	2	2	1	1	2	2	1	1	2	2	1	1	2	2	2	0	1	2
5	58	63.2562	-0.135571	0.242282	1	1	2	2	1	1	2	0	2	1	1	2	0	0	1	2	1	0	1	1	1	1	1	1	1	1	1	2	1	1	1	2	2	1	1	2	2	1	1	2	1	1	0	1	2
5	59	64.2814	-0.139055	0.242854	1	1	2	2	1	1	2	0	2	1	1	2	0	0	1	2	1	0	1	1	1	1	1	1	1	1	2	2	1	1	1	2	2	1	1	2	2	1	1	2	1	1	0	1	2
5	60	65.4146	-0.206488	0.335027	1	1	2	2	1	2	2	0	2	1	1	2	0	1	1	2	1	0	1	1	1	1	1	1	1	1	2	2	1	1	1	2	2	1	1	2	2	1	1	2	1	1	0	1	2
5	61	67.371	-0.229559	0.251599	1	1	2	2	1	2	2	0	2	1	1	2	0	1	1	2	1	0	1	1	1	1	1	1	1	1	2	2	1	1	1	2	2	1	1	2	2	1	1	2	1	1	0	1	2
5	62	68.701	-0.164247	0.284937	1	1	2	2	1	2	2	0	2	1	2	2	0	2	1	2	1	0	1	1	1	1	1	1	1	1	2	2	1	1	1	2	2	1	1	2	2	1	1	2	1	1	0	1	2
5	63	69.5036	-0.24623	0.286791	1	1	2	2	1	2	2	0	2	1	2	2	0	2	1	2	1	0	1	1	1	1	1	1	1	1	2	2	1	1	1	2	2	1	1	2	2	1	1	2	1	1	0	1	2
5	64	70.4133	-0.228226	0.363254	1	1	2	2	1	2	2	0	2	1	2	2	0	2	1	1	2	0	1	1	1	1	1	1	1	1	2	2	1	1	1	2	2	1	1	2	2	1	1	2	1	1	0	1	2
5	65	71.211	-0.223158	0.430055	1	1	2	2	1	2	2	0	2	1	2	2	0	2	1	1	2	0	2	0	1	1	1	1	1	1	2	2	1	1	1	2	2	1	1	2	2	1	1	2	1	1	0	1	2
5	66	71.8996	-0.198093	0.389099	1	1	2	2	1	2	2	0	2	1	2	2	0	2	1	1	2	0	2	0	1	1	1	1	1	1	2	2	2	1	1	2	2	1	1	2	2	1	1	2	1	1	0	1	2
5	67	73.187	-0.107739	0.144632	1	1	2	2	1	2	2	0	2	1	2	2	0	2	1	1	2	0	2	0	1	1	1	1	1	1	2	2	2	1	1	2	2	1	1	2	2	1	1	2	1	1	0	1	2
5	68	74.1687	-0.08725	0.0797557	1	1	2	2	1	2	2	0	2	1	2	2	0	2	1	1	2	0	2	0	1	1	1	1	1	1	2	2	2	1	1	2	2	1	1	2	2	1	1	2	1	1	0	1	2
5	69	74.9495	-0.0675622	0.0950392	1	1	2	2	1	2	2	0	2	1	2	2	0	2	1	1	2	0	2	0	1	1	1	1	1	1	2	2	2	1	1	2	2	1	1	2	2	1	1	2	1	1	0	1	2
5	70	75.8324	-0.0596244	0.128174	1	1	2	2	1	2	2	0	2	1	2	2	0	1	1	1	2	0	2	0	1	1	1	1	1	1	2	2	2	1	1	2	2	1	1	2	2	1	1	2	1	1	0	1	2
5	71	76.9306	-0.0629871	0.0985892	1	1	2	2	1	2	2	0	2	1	2	2	0	1	1	1	2	0	2	0	1	1	1	1	1	1	2	2	2	1	1	2	2	1	1	2	2	1	1	2	1	1	0	1	2
5	72	78.0226	-0.072568	0.0703836	1	1	2	2	1	2	2	0	2	1	2	2	0	1	1	1	2	0	2	0	1	1	1	1	1	1	2	2	2	0	1	2	2	2	1	2	2	1	1	2	1	1	0	1	2
5	73	79.1116	-0.0865905	0.0959206	1	1	2	2	1	2	2	0	2	1	2	2	0	1	1	1	1	0	2	0	1	1	1	1	1	1	2	2	2	0	1	2	2	2	1	2	2	1	1	2	1	1	0	1	2
5	74	79.5118	-0.0959018	0.129035	1	1	2	2	1	2	2	0	2	1	2	2	0	1	1	1	1	0	2	0	1	1	1	1	1	1	2	2	2	0	1	2	2	2	1	2	2	1	1	2	1	1	0	1	2
5	75	80.4174	-0.0615593	0.20227	1	1	2	2	1	2	2	0	2	0	2	2	0	1	1	1	1	0	2	0	1	1	1	1	1	1	2	2	2	0	1	2	2	2	1	2	2	1	1	2	1	1	0	1	2
5	76	81.9892	-0.034081	0.117529	1	2	2	1	1	2	2	0	2	0	2	2	0	1	1	1	1	0	2	0	1	1	1	1	1	1	2	2	2	0	1	2	2	2	1	2	2	1	2	2	1	1	0	1	2
5	77	82.3727	-0.0310569	0.171605	1	2	2	1	1	2	2	0	2	0	2	2	0	1	1	1	1	0	2	0	1	1	1	1	2	1	2	2	2	0	1	2	2	2	1	2	2	1	2	2	1	1	0	1	2
5	78	83.7887	-0.140431	0.316125	2	2	2	1	1	2	2	0	2	0	2	2	0	1	1	1	2	0	2	0	1	1	1	1	2	1	2	2	2	0	1	2	2	2	1	2	2	1	2	2	1	1	0	1	2
5	79	84.5253	-0.127757	0.288658	2	2	2	1	1	2	2	0	2	0	2	2	0	1	1	1	2	0	2	0	1	1	1	1	2	1	2	2	2	0	1	2	2	2	1	2	2	1	2	2	1	1	0	1	2
5	80	85.4451	-0.0592193	0.225393	2	2	2	1	1	2	2	0	2	0	2	2	1	1	1	1	2	0	2	0	1	1	1	1	2	1	1	2	2	0	1	2	2	2	1	2	2	1	2	2	1	1	0	1	2
5	81	86.0843	-0.0714881	0.256818	2	2	2	1	1	2	2	0	2	0	2	2	1	1	1	1	2	0	2	0	1	1	1	1	2	1	1	2	2	0	1	2	2	2	1	2	2	1	1	2	1	1	0	0	2
5	82	87.0109	-0.0536788	0.285377	2	2	2	1	1	2	2	0	2	0	2	2	1	1	1	1	2	0	2	0	1	1	1	1	2	1	1	2	2	0	1	2	2	2	1	2	2	1	1	2	1	1	0	0	2
5	83	87.9427	-0.00118664	0.275169	2	2	2	1	1	2	2	0	2	0	2	2	1	1	1	1	2	0	2	0	2	1	1	1	2	1	1	2	2	0	1	2	2	2	1	2	2	1	1	2	1	1	0	0	2
5	84	88.6767	0.0213546	0.271022	2	2	2	1	1	2	2	0	2	0	2	2	1	1	1	1	2	0	1	0	2	1	1	1	2	1	1	2	2	0	1	2	2	2	1	2	2	1	1	2	1	1	0	0	2
5	85	89.3203	0.0540466	0.197034	2	2	2	1	1	2	2	0	2	0	2	2	1	1	1	1	2	0	1	0	2	1	1	1	1	1	1	2	2	0	1	2	2	2	1	2	2	1	1	2	1	1	0	0	2
5	86	89.7807	0.0331787	0.180761	2	2	2	1	1	2	2	0	2	0	2	2	1	1	1	1	2	0	1	0	2	1	1	1	1	1	1	2	2	0	1	2	2	2	1	2	2	1	1	2	1	1	0	0	2
5	87	90.8907	0.0364149	0.0932838	2	2	2	1	1	2	2	0	2	0	2	2	1	1	1	1	2	0	1	0	2	1	1	1	1	1	1	2	2	0	1	2	2	2	1	2	2	1	1	2	1	2	0	0	2
5	88	91.8037	0.0165186	0.0641468	2	2	2	1	1	2	2	0	2	0	2	2	1	1	1	1	2	0	1	0	2	1	1	1	1	1	1	2	2	0	1	2	2	2	1	2	2	1	1	2	1	2	0	0	2
5	89	92.6212	0.0468118	-0.104723	2	2	2	1	1	2	2	0	2	0	2	2	1	1	1	1	2	0	1	0	2	1	1	1	1	1	1	2	2	0	1	2	2	2	1	2	2	1	1	2	1	2	0	0	2
5	90	93.4417	-0.0244797	0.0562809	2	2	2	1	1	2	2	0	2	0	2	2	1	1	1	1	2	0	1	0	2	1	1	1	1	1	1	2	2	0	1	2	2	2	1	2	2	1	1	2	1	2	1	0	2
5	91	94.377	0.00254724	-0.0577243	2	2	2	1	1	2	2	0	2	0	2	2	1	1	1	1	2	0	1	0	2	1	1	1	1	1	1	2	2	0	1	2	2	2	2	2	2	1	1	2	1	2	1	0	2
5	92	94.8502	-0.0371386	-0.10221	2	2	2	1	1	2	2	0	2	0	2	2	1	1	1	1	2	0	1	0	2	1	1	1	1	1	1	2	2	0	1	2	2	2	2	2	2	1	1	2	1	2	1	0	2
5	93	96.459	-0.0510023	-0.0796031	2	2	2	1	1	2	1	0	2	0	2	2	1	1	1	1	2	0	1	0	2	1	1	1	1	0	1	2	2	0	1	2	2	2	2	2	2	1	1	2	1	2	1	0	2
5	94	97.2193	-0.133428	-0.066814	2	2	2	1	1	2	1	0	2	0	2	2	1	1	1	1	2	0	1	0	2	1	1	1	1	0	1	2	2	1	1	2	2	2	2	2	2	1	1	2	1	2	1	0	2
5	95	98.1806	-0.139962	-0.0182356	2	2	2	2	1	2	1	0	2	0	2	2	1	1	1	1	2	0	1	0	2	1	1	1	1	0	1	2	2	1	1	2	2	2	2	2	2	1	1	2	1	2	1	0	2
5	96	98.5602	-0.102935	0.0166517	2	2	2	2	1	2	1	0	2	0	2	2	1	1	1	1	2	0	1	0	2	1	1	1	1	0	1	2	2	1	1	2	2	2	2	2	2	1	1	2	1	2	1	0	2
5	97	99.7108	-0.0635912	0.018715	2	2	2	2	1	2	1	0	2	0	2	2	1	1	1	2	2	0	1	0	2	1	1	1	1	0	1	2	2	1	1	2	2	2	2	2	2	1	1	2	1	2	1	0	2
5	98	100.672	-0.0722307	-0.0553667	2	2	2	2	1	2	1	0	2	0	2	2	1	1	1	2	2	0	1	0	2	1	1	1	1	0	1	2	2	1	1	2	2	2	2	2	2	1	1	2	1	2	1	1	2
5	99	102.031	-0.0936891	-0.0684118	2	2	2	2	1	2	1	0	2	0	2	2	1	1	1	2	2	0	1	0	2	1	1	1	1	0	1	2	2	1	1	2	2	2	2	2	2	1	1	2	1	2	1	0	2
5	100	102.913	-0.10491	0.0826857	2	2	2	2	1	2	1	0	2	0	2	2	1	1	1	1	2	0	1	0	2	1	1	1	1	0	1	2	2	1	1	2	2	2	2	2	2	1	1	2	1	2	1	0	2
6	0	0	0.0846544	-0.265664	1	1	2	1	1	0	2	1	2	1	2	0	1	0	0	2	0	2	0	1	1	1	1	2	1	1	2	0	0	0	1	1	0	1	1	2	1	0	1	1	0	1	0	1	2
6	1	2.06442	0.0302444	-0.13805	1	1	2	1	1	0	2	1	2	1	2	0	1	0	0	2	0	2	0	1	1	1	1	1	1	1	2	0	0	0	1	1	0	1	1	2	0	0	1	1	0	1	0	1	2
6	2	3.60929	0.0552189	-0.119133	2	1	2	1	1	0	2	1	2	1	2	0	1	0	0	2	0	2	0	1	1	1	1	1	1	1	2	0	0	0	1	1	0	1	1	2	0	0	1	1	0	1	0	0	2
6	3	4.57232	-0.0331053	-0.275663	2	1	2	1	1	0	2	1	2	1	2	0	1	0	0	2	0	2	1	1	1	1	1	1	1	1	2	0	0	0	1	1	0	1	1	2	0	0	1	1	0	1	0	0	2
6	4	5.54372	-0.0149936	-0.206952	2	1	2	1	1	0	2	1	2	1	2	0	1	0	0	2	0	2	1	2	1	1	1	1	1	1	2	0	0	0	1	1	0	1	1	2	0	0	1	1	0	1	0	0	2
6	5	6.31618	0.11676	-0.279775	2	1	2	1	1	0	2	2	2	1	2	0	1	0	0	2	0	2	1	2	1	1	1	1	1	1	2	0	0	0	1	1	0	1	1	2	0	0	1	1	0	1	0	0	2
6	6	6.99288	0.152108	-0.249427	2	1	2	1	1	0	2	2	2	1	2	0	1	0	0	2	0	2	1	2	1	1	1	1	1	1	2	0	0	0	1	1	0	1	1	2	0	0	1	1	0	1	0	0	2
6	7	7.57863	0.122125	-0.211778	2	1	2	1	1	0	2	2	2	1	2	0	1	0	0	2	0	2	1	2	1	1	1	1	1	1	2	0	0	0	1	1	0	1	1	2	0	0	1	1	0	1	0	0	2
6	8	8.74315	0.0553294	-0.207129	2	1	2	1	2	0	2	2	2	1	2	0	1	0	0	2	0	2	1	2	1	1	1	1	1	1	2	0	0	0	2	1	0	1	1	2	0	0	1	1	0	1	0	0	2
6	9	9.90767	0.0678024	-0.137726	2	1	2	1	2	0	2	2	2	1	2	0	1	0	0	2	0	2	1	2	1	1	1	1	1	1	2	0	0	0	2	1	0	1	1	1	0	0	1	1	0	1	0	0	2
6	10	10.9917	0.068221	-0.221217	2	1	1	1	2	0	2	2	1	1	2	0	1	0	0	2	0	2	1	2	1	1	1	1	1	1	2	0	0	0	2	1	0	1	1	1	0	0	1	1	0	1	0	0	2
6	11	11.9741	0.0163098	-0.214891	2	1	1	1	2	0	2	2	1	1	2	1	1	0	0	2	0	2	1	2	1	1	1	1	1	1	2	0	0	0	2	1	0	1	1	1	0	0	1	1	0	1	0	0	2
6	12	12.7519	-0.00992755	-0.368159	2	1	1	1	2	0	2	2	1	1	2	1	1	0	0	2	0	2	1	2	1	1	1	1	1	1	2	0	0	0	2	1	0	1	1	1	0	0	1	1	0	1	0	0	2
6	13	13.2315	-0.02706	-0.285488	2	1	1	2	2	0	2	2	1	1	2	1	1	0	0	2	0	2	1	2	1	1	1	1	1	1	2	0	0	0	2	1	0	1	1	1	0	0	1	1	0	1	0	0	2
6	14	14.0989	-0.0287714	-0.310958	2	1	1	2	2	0	2	2	1	1	2	1	1	0	0	2	0	2	1	2	1	1	1	1	1	1	2	0	0	0	2	1	0	1	1	1	0	0	1	1	0	1	0	0	2
6	15	15.7498	-0.122657	-0.297559	2	1	1	2	2	0	2	2	1	1	2	1	1	0	0	2	0	2	1	2	1	1	1	1	1	1	2	0	0	0	2	1	0	1	1	1	0	0	1	1	0	1	0	0	2
6	16	16.7131	-0.118084	-0.222362	2	1	1	2	2	0	2	2	1	1	2	1	1	0	0	2	0	2	1	2	1	1	0	1	1	1	2	0	0	0	2	1	0	1	1	1	0	0	2	1	0	1	0	0	2
6	17	17.7747	-0.114577	-0.367	2	0	1	2	2	0	2	2	1	1	2	1	1	0	0	2	0	2	1	2	1	1	0	1	1	1	2	0	0	0	2	1	0	1	1	1	0	0	2	1	0	1	0	0	2
6	18	19.2387	-0.0884747	-0.465213	2	0	1	2	2	0	2	2	2	1	2	1	1	0	0	2	0	2	1	2	1	1	0	1	1	1	2	0	0	0	2	1	0	1	1	1	0	0	2	1	0	1	0	0	2
6	19	20.1989	-0.104664	-0.475397	2	0	1	2	2	0	2	2	2	1	2	1	2	0	0	2	0	2	0	2	1	1	0	1	1	1	2	0	0	0	2	1	0	1	1	2	0	0	2	1	0	1	0	0	2
6	20	21.2612	-0.0886792	-0.297517	2	0	1	2	2	0	2	2	2	1	2	1	2	0	0	2	0	2	0	1	1	1	0	1	1	1	1	0	0	0	2	1	0	1	1	2	0	0	2	1	0	1	0	0	2
6	21	22.43	-0.20091	-0.0960948	2	0	1	2	2	0	2	2	2	1	2	1	2	0	0	2	0	2	0	1	1	1	0	1	1	1	1	0	0	0	2	1	0	1	1	2	0	0	2	1	0	1	0	0	2
6	22	23.1114	-0.209828	-0.217381	2	0	1	2	2	0	2	2	2	1	2	1	2	0	0	2	1	2	0	1	1	1	0	1	1	1	1	0	0	0	2	1	0	1	1	2	0	0	2	1	0	1	0	0	2
6	23	23.7911	-0.242337	-0.291351	2	0	1	2	2	0	2	2	2	1	2	1	2	0	0	2	1	2	0	1	1	1	0	1	1	1	1	0	0	0	2	1	0	1	1	2	0	0	2	1	0	1	0	1	2
6	24	24.7753	-0.286846	-0.462002	2	0	0	2	2	0	2	2	2	1	2	1	2	0	0	2	1	2	0	1	1	1	0	1	1	1	1	0	0	0	2	1	0	1	1	2	0	0	2	1	0	1	0	1	2
6	25	26.1561	-0.279297	-0.473451	2	0	0	2	2	0	2	2	2	1	2	1	2	0	0	2	1	2	0	1	1	1	0	1	1	1	1	0	0	0	1	1	0	1	1	2	0	0	2	1	0	1	0	1	2
6	26	26.8442	-0.293741	-0.385325	2	0	0	2	2	0	2	2	2	1	2	1	2	0	0	2	1	2	0	1	1	1	0	1	1	1	1	0	0	0	1	1	0	1	1	2	0	0	2	1	0	1	0	1	2
6	27	28.1446	-0.314356	-0.211589	2	0	0	2	2	0	2	2	2	1	2	1	2	0	0	2	1	2	0	1	1	1	0	1	1	1	1	0	0	0	1	1	0	1	1	2	0	0	2	1	0	1	0	1	2
6	28	29.1475	-0.306491	-0.223559	2	0	0	2	2	0	2	1	2	1	2	1	2	0	0	2	1	2	0	1	1	1	0	1	1	1	1	0	0	0	1	1	0	1	1	2	0	0	2	1	0	0	0	1	2
6	29	29.8492	-0.267442	-0.287197	2	0	0	2	2	0	2	1	2	1	2	1	2	0	0	2	1	2	0	1	1	1	0	1	1	1	1	0	0	0	1	1	0	1	1	2	0	0	2	1	0	0	0	1	2
6	30	30.6516	-0.258565	-0.184818	2	0	0	2	2	0	2	1	2	1	2	1	2	0	0	2	1	2	0	1	1	1	0	1	1	1	1	0	0	0	1	1	0	1	1	2	0	0	2	1	0	0	0	1	2
6	31	31.5561	-0.246669	-0.183163	2	0	0	2	2	0	1	1	2	1	2	1	2	0	0	2	1	2	0	1	1	1	0	1	1	1	1	0	0	0	1	1	0	1	1	2	0	0	2	1	0	0	0	1	2
6	32	32.6754	-0.166305	-0.150398	2	0	0	2	1	0	1	1	2	1	2	1	2	0	0	2	1	2	0	1	1	1	0	1	1	1	1	0	0	0	1	1	0	1	1	2	0	0	2	1	0	0	1	1	2
6	33	33.8009	-0.177214	-0.107386	2	0	0	2	1	0	1	1	2	2	2	1	2	0	0	2	1	2	0	1	1	1	0	1	1	1	1	0	0	0	1	1	0	1	1	2	0	0	2	1	0	0	1	1	2
6	34	34.6182	-0.147217	-0.142161	2	0	0	2	1	0	1	1	2	2	2	1	2	0	0	2	1	2	0	1	1	1	0	1	1	1	1	0	0	1	1	1	0	1	1	2	0	0	2	1	1	0	1	1	2
6	35	35.4469	-0.117159	-0.218427	2	0	0	2	1	0	1	1	2	2	2	1	2	0	0	2	1	2	0	1	1	1	0	1	1	1	1	0	0	1	1	1	0	1	1	2	0	0	2	1	1	0	1	1	2
6	36	37.1139	-0.170042	-0.290384	2	0	0	2	1	0	1	1	2	2	2	1	2	0	0	2	1	2	1	1	1	1	0	1	1	1	1	0	0	1	1	1	0	1	1	2	0	0	2	1	1	0	1	1	2
6	37	38.059	-0.1498	-0.365269	2	0	0	2	1	0	0	1	2	2	2	1	2	0	0	2	1	2	1	1	1	1	0	1	1	1	1	0	0	1	1	1	0	1	1	2	0	0	2	1	1	0	1	1	2
6	38	39.1054	-0.183012	-0.434236	2	0	0	2	1	0	0	1	2	2	2	1	2	0	0	2	1	2	1	1	1	1	0	1	1	1	0	0	0	1	1	2	0	1	1	2	0	0	2	1	1	0	1	1	2
6	39	40.1469	-0.150881	-0.356221	2	0	0	1	1	0	0	1	2	2	2	1	2	0	0	2	1	2	1	1	1	1	0	1	1	1	0	0	0	1	1	2	0	1	1	2	0	0	2	1	1	0	1	1	2
6	40	40.9737	-0.126912	-0.410932	2	0	0	1	1	0	0	1	2	2	2	1	2	0	0	2	1	2	1	1	1	1	0	1	1	1	0	0	0	1	1	2	0	1	1	2	0	0	2	1	1	0	1	1	2
6	41	41.692	-0.0506838	-0.255817	2	1	0	1	1	0	0	1	2	2	2	1	2	0	0	2	1	2	1	1	1	1	0	1	1	1	0	0	0	1	1	2	0	1	1	2	0	0	2	1	1	0	1	1	2
6	42	43.0326	-0.0781697	-0.239234	2	1	0	1	1	0	0	1	2	2	2	1	2	0	0	2	1	2	1	1	1	1	0	1	1	1	0	0	0	1	1	2	0	1	1	2	0	0	2	1	1	0	1	1	2
6	43	43.645	-0.0727195	-0.194086	2	1	0	1	1	0	0	1	2	2	2	1	2	0	0	2	1	2	1	1	1	1	0	1	1	1	0	0	0	1	1	2	0	1	1	2	0	0	2	1	1	0	1	1	2
6	44	45.0858	-0.0592941	-0.156834	2	1	0	1	1	0	0	1	2	2	2	1	2	0	1	2	1	2	1	1	1	1	0	1	1	1	0	0	0	1	1	2	0	1	1	2	0	0	2	1	1	0	1	1	2
6	45	46.4363	-0.139852	-0.10988	2	1	0	1	1	0	0	1	2	2	2	1	2	0	1	2	1	2	1	1	1	1	0	1	1	1	0	0	0	1	1	2	0	1	1	2	1	0	2	1	1	0	1	1	2
6	46	47.6742	-0.161895	0.0152393	2	1	0	1	1	0	0	1	2	2	2	1	2	0	1	2	1	2	1	1	1	1	0	1	1	1	0	0	0	1	1	2	0	1	1	2	1	0	2	1	1	0	1	1	2
6	47	48.8	-0.1368	-0.000407322	2	1	0	1	1	0	0	1	2	2	2	1	2	0	1	2	1	2	1	1	1	1	0	1	1	1	0	0	0	1	1	2	0	1	1	2	1	0	2	1	1	0	1	1	2
6	48	49.6119	-0.0703951	0.0239649	2	1	0	1	1	0	0	1	2	2	2	1	2	0	1	2	1	2	1	1	1	1	0	1	1	1	0	0	0	1	1	2	0	1	1	2	0	0	2	1	1	0	1	1	2
6	49	50.322	-0.0221462	-0.0046391	2	1	0	1	1	0	0	1	2	2	2	1	2	0	1	2	1	2	1	1	1	1	0	1	1	1	0	0	0	1	1	2	0	1	1	2	0	0	2	1	1	0	1	2	2
6	50	51.4339	-0.0997746	-0.0126297	2	1	0	1	1	0	0	1	2	2	2	1	2	0	1	2	1	2	1	1	1	1	0	1	1	1	0	0	0	1	1	2	0	1	1	2	0	0	2	1	1	0	1	2	2
6	51	52.2329	-0.0435288	-0.0349114	2	1	0	1	1	0	0	1	2	2	2	1	2	0	1	2	1	2	1	1	1	1	0	1	1	1	0	0	0	1	1	2	0	1	1	2	0	0	2	1	1	0	1	2	2
6	52	53.631	0.0655899	-0.0840966	2	1	0	1	1	0	0	1	2	2	2	1	2	0	1	2	1	2	1	1	1	1	0	1	1	1	1	0	0	1	1	2	0	1	1	2	0	0	2	1	2	0	1	2	2
6	53	54.5297	0.0939462	-0.0305397	2	1	0	1	1	0	0	1	2	1	2	1	2	0	1	2	1	2	1	1	1	1	0	1	1	1	2	0	0	1	1	2	0	1	1	2	0	0	2	1	2	0	1	2	2
6	54	55.9325	0.0053097	0.0435112	2	1	0	1	1	0	0	1	2	1	2	1	2	0	1	2	1	2	1	1	1	1	0	1	1	1	2	0	0	1	1	2	0	1	1	2	1	0	1	1	2	0	1	2	2
6	55	56.625	-0.0208104	-0.0188699	2	1	0	1	1	0	0	1	2	1	1	1	2	0	1	2	1	2	1	1	1	1	0	1	1	1	2	0	0	1	1	2	0	1	1	2	1	0	1	1	2	0	1	2	2
6	56	57.9215	-0.0294994	0.0274094	2	1	0	1	1	0	0	1	2	1	1	1	2	0	1	2	1	2	1	1	1	1	0	1	1	1	2	0	0	1	1	2	0	1	1	2	1	0	1	1	2	0	1	2	2
6	57	58.5199	-0.0270295	-0.0111697	2	1	0	1	1	0	0	1	2	1	1	1	2	0	1	2	1	2	1	1	1	1	0	1	1	1	2	0	0	1	1	2	0	1	1	2	1	0	1	1	2	0	1	2	2
6	58	59.0161	-0.0695869	-0.0808794	2	1	0	1	1	0	0	1	2	1	1	1	2	0	1	2	1	2	1	1	1	1	0	1	1	1	2	0	0	1	1	2	0	1	1	2	1	0	1	1	2	0	1	2	2
6	59	60.0115	-0.0529001	-0.0548556	2	1	0	1	1	0	0	1	2	1	1	1	2	0	1	2	0	2	1	1	1	1	0	1	1	1	2	0	0	1	1	2	0	1	1	2	1	0	1	1	2	0	1	2	2
6	60	60.6038	-0.0171959	-0.156138	2	1	0	1	1	0	0	1	2	1	1	1	2	0	1	2	0	2	1	1	1	1	0	1	1	1	2	0	0	1	1	2	0	1	1	2	1	0	1	1	2	0	1	2	2
6	61	61.1968	-0.00593051	-0.188867	2	1	0	1	1	0	0	1	2	1	1	1	2	0	1	2	0	2	1	1	1	1	0	1	1	1	2	0	0	1	1	2	0	1	1	2	1	0	1	1	2	0	1	2	2
6	62	62.4032	0.0204894	-0.104575	2	1	0	1	1	0	0	1	2	0	1	1	2	0	1	2	0	2	1	1	1	1	0	1	1	1	1	0	0	0	1	1	0	1	1	2	1	0	1	1	2	0	1	2	2
6	63	63.1061	0.112497	-0.164379	2	1	0	1	1	0	0	1	2	0	1	1	2	0	1	2	0	2	1	1	1	1	0	1	1	1	1	0	0	0	1	1	0	1	1	2	1	0	1	1	2	0	1	2	2
6	64	64.4216	0.0851642	-0.137792	2	1	0	1	1	0	0	1	1	0	1	1	2	0	1	2	0	2	1	2	1	1	0	1	1	1	1	0	0	0	1	1	0	1	1	2	1	0	1	1	2	0	1	2	2
6	65	65.1166	0.0737675	-0.0027574	2	1	0	1	1	0	0	1	1	0	1	1	2	0	1	2	0	2	1	2	1	1	0	1	1	1	1	0	0	0	1	1	0	1	1	2	1	0	1	1	2	0	1	2	2
6	66	66.4025	0.0331664	0.15196	2	1	0	1	1	0	0	1	1	0	1	1	2	0	1	2	0	2	1	2	1	0	0	1	1	1	1	0	0	0	1	1	0	1	1	2	1	0	1	1	2	0	1	2	2
6	67	67.5934	0.019521	0.172785	2	1	0	1	2	0	0	1	1	0	1	1	2	0	1	2	0	2	1	2	1	0	0	1	1	1	1	0	0	0	1	1	0	1	1	2	1	0	1	1	2	0	1	2	2
6	68	68.7978	0.0351866	0.131212	2	1	1	1	2	0	0	1	1	0	1	1	2	0	1	2	0	1	1	2	1	0	0	1	1	1	1	0	0	0	1	1	0	1	1	2	1	0	1	1	2	0	1	2	2
6	69	69.402	0.076567	0.133071	2	1	1	1	2	0	0	1	1	0	1	1	2	0	1	2	0	1	1	2	1	0	0	1	1	1	1	0	0	0	1	1	0	1	1	2	1	0	1	1	2	0	1	2	2
6	70	70.4087	0.126458	0.140361	2	1	1	1	2	0	0	1	1	0	1	1	2	0	1	2	0	1	1	2	1	0	0	1	1	1	1	0	0	0	1	1	0	1	1	2	1	0	0	1	2	0	1	2	2
6	71	71.4926	0.0266344	0.168122	2	1	1	1	2	0	0	1	1	0	1	1	2	0	1	2	0	1	1	2	1	0	0	1	1	1	1	0	0	0	1	1	0	1	1	2	1	0	0	1	2	0	1	2	2
6	72	72.1718	0.0735439	0.167304	2	1	1	1	2	0	0	1	1	0	1	1	2	0	1	2	0	1	1	2	1	0	0	1	1	1	1	0	0	0	1	1	0	1	1	2	1	0	0	1	2	0	1	2	2
6	73	73.8381	0.226876	0.132664	2	1	1	1	2	0	0	1	1	0	1	1	2	0	1	2	0	1	1	2	1	0	0	1	1	1	1	0	0	0	1	1	0	1	1	2	1	0	0	1	2	0	1	1	2
6	74	74.8053	0.221111	0.210695	2	1	1	1	2	0	0	1	1	0	1	1	2	0	1	2	0	1	1	2	1	0	0	1	1	1	1	0	0	0	1	1	0	1	1	2	1	0	0	1	2	0	1	1	2
6	75	75.6693	0.201137	0.077365	2	1	1	1	2	0	0	1	1	0	1	1	2	0	1	2	0	1	1	2	1	0	0	0	1	1	1	0	0	0	1	1	0	1	1	2	1	0	0	1	2	0	1	1	2
6	76	76.1461	0.196029	0.0951656	2	1	1	1	2	0	0	1	1	0	1	1	2	0	1	2	0	1	1	2	1	0	0	0	1	1	1	0	0	0	1	1	0	1	1	2	1	0	0	1	2	0	1	1	2
6	77	77.3069	0.0975417	0.0979292	2	1	1	1	2	1	0	1	1	0	1	1	2	0	2	2	0	1	1	2	1	0	0	0	1	1	1	0	0	0	1	1	0	1	1	2	1	0	0	1	2	0	1	1	2
6	78	78.1644	0.00536186	0.0612779	2	1	2	1	2	1	0	1	1	0	1	1	2	0	2	2	0	1	1	2	1	0	0	0	1	1	1	0	0	0	1	1	0	1	1	2	2	0	0	1	2	0	1	1	2
6	79	79.3113	0.0690083	0.0664407	2	1	2	1	2	1	0	1	1	0	1	1	2	0	2	2	0	1	1	2	1	0	0	0	1	1	1	0	0	0	1	1	0	1	1	2	2	0	0	1	2	0	1	1	2
6	80	79.8908	0.110245	0.0149163	2	1	2	1	2	1	0	1	1	0	1	1	2	0	2	2	0	1	1	2	1	0	0	0	1	1	1	0	0	0	1	1	0	1	1	2	2	0	0	1	2	0	1	1	2
6	81	80.9697	0.198198	0.087595	2	1	2	1	2	1	0	1	1	0	1	1	2	0	2	2	0	1	1	2	1	0	0	0	1	1	1	0	0	0	1	1	0	1	1	2	2	0	0	1	2	0	1	1	2
6	82	82.3488	0.140697	0.0155183	2	1	2	1	2	1	0	1	1	0	1	1	2	0	2	2	0	1	1	2	1	0	0	0	1	1	1	0	0	0	1	1	0	1	1	2	2	0	0	1	2	1	1	1	2
6	83	83.1355	0.133575	-0.0270116	2	1	2	1	2	1	0	1	1	0	1	1	2	0	2	2	0	1	1	2	1	0	0	0	1	1	1	0	0	0	1	1	0	1	1	2	2	0	0	1	2	1	1	1	2
6	84	84.1209	0.194513	-0.0493164	2	1	2	1	2	1	0	1	1	0	1	1	2	0	2	2	0	1	1	2	1	0	0	0	1	1	1	0	1	0	1	1	0	1	1	2	2	0	0	1	2	1	1	1	2
6	85	85.0998	0.219407	-0.0872198	2	1	2	1	2	1	0	1	1	0	1	1	2	0	2	2	0	1	1	2	1	0	0	0	0	1	1	0	1	0	1	1	0	1	1	2	2	0	0	1	2	1	1	1	2
6	86	86.4774	0.270137	0.0691837	2	1	2	1	2	1	0	1	1	0	1	1	2	0	2	2	0	1	1	2	1	0	1	0	0	1	1	0	1	0	1	1	1	1	1	2	2	0	0	1	1	1	1	1	2
6	87	87.866	0.346618	0.211669	2	1	2	1	2	1	0	1	1	0	1	1	2	0	2	2	0	1	1	2	1	0	1	1	0	1	1	0	1	0	1	1	1	1	1	2	2	0	0	1	1	1	1	1	2
6	88	89.56	0.34934	0.238902	2	1	2	1	2	1	0	1	1	0	1	1	2	1	2	2	0	1	1	2	1	0	1	1	0	1	1	0	1	0	1	1	1	1	1	2	2	0	0	1	1	1	1	1	2
6	89	90.7503	0.432699	0.297888	2	1	2	1	2	1	0	1	1	0	1	1	2	1	2	1	0	1	1	2	1	0	1	1	0	1	1	0	1	0	1	1	1	1	1	2	2	0	0	1	1	1	1	1	2
6	90	91.9404	0.432988	0.300534	2	1	2	1	2	1	0	1	1	0	1	1	2	1	2	1	0	1	1	2	1	0	1	1	0	1	1	0	1	0	1	1	1	1	1	2	2	0	0	1	1	1	1	1	2
6	91	92.93	0.317861	0.324109	2	1	2	1	2	1	0	1	1	0	1	1	2	1	2	1	0	1	1	2	1	0	1	1	0	1	1	0	1	0	1	1	2	1	1	2	2	0	0	1	1	1	1	1	2
6	92	93.7945	0.297289	0.34407	2	1	2	1	2	1	0	1	1	0	1	1	2	1	2	1	0	1	1	2	1	0	1	1	0	1	1	0	1	0	1	1	2	1	1	2	2	0	0	1	1	1	1	1	2
6	93	94.6674	0.252014	0.267264	2	1	2	1	2	1	0	1	1	0	1	1	2	1	2	1	0	1	1	2	1	0	0	1	0	1	1	0	1	0	1	1	2	1	1	2	2	0	0	1	1	1	1	1	2
6	94	95.1441	0.234901	0.300985	2	1	2	1	2	1	0	1	1	0	1	1	2	1	2	1	0	1	1	2	1	0	0	1	0	1	1	0	1	0	1	1	2	1	1	2	2	0	0	1	1	1	1	1	2
6	95	96.0975	0.23431	0.18465	2	1	2	1	2	1	0	1	1	0	1	1	2	1	2	1	0	1	1	2	1	0	0	1	0	1	1	0	1	0	1	1	2	1	1	2	2	0	0	1	1	1	1	1	2
6	96	97.0586	0.247162	0.101319	2	1	2	1	2	1	0	1	1	0	1	1	2	1	2	1	0	1	1	2	1	0	0	1	0	1	1	0	1	0	1	1	2	1	1	2	2	0	0	1	1	1	1	1	2
6	97	97.8132	0.195205	0.16054	2	1	2	1	2	1	0	1	1	0	1	1	2	1	2	1	0	1	1	2	1	0	0	1	0	1	1	0	1	0	1	1	2	1	1	2	2	0	0	1	1	1	1	1	2
6	98	98.9498	0.230417	0.0307258	2	1	2	1	2	1	0	1	1	0	1	1	2	1	2	1	0	1	1	2	1	0	0	1	0	1	1	0	1	0	1	1	2	1	1	1	2	0	0	1	1	1	1	1	2
6	99	99.4239	0.252342	0.0647011	2	1	2	1	2	1	0	1	1	0	1	1	2	1	2	1	0	1	1	2	1	0	0	1	0	1	1	0	1	0	1	1	2	1	1	1	2	0	0	1	1	1	1	1	2
6	100	100.486	0.191244	0.0286857	2	1	2	1	2	1	0	1	1	0	1	1	2	1	2	1	0	1	1	2	1	0	0	1	0	1	1	0	1	0	1	1	2	1	1	1	2	0	0	1	1	1	1	1	2
7	0	0	-0.0161164	0.0329408	1	2	1	1	2	1	1	0	1	2	2	1	2	1	1	2	2	1	1	1	2	1	1	1	0	1	0	0	0	1	0	2	1	1	2	0	2	1	2	0	1	1	1	1	2
7	1	0.603217	-0.0183056	-0.102092	1	2	1	1	2	1	1	0	1	2	2	1	2	1	1	2	2	1	1	1	2	1	1	1	0	1	0	0	0	1	0	2	1	1	2	0	2	1	2	0	1	1	1	1	2
7	2	1.40756	0.0140761	-0.0738938	1	1	1	1	2	1	2	0	1	2	2	1	2	1	1	2	2	1	1	1	2	1	1	1	0	1	0	0	0	1	0	2	1	1	2	0	2	1	2	0	1	1	1	1	2
7	3	2.62354	-0.0431102	-0.0153045	1	1	1	1	2	1	2	0	1	2	2	1	2	1	1	2	2	1	1	1	2	1	1	1	0	1	0	0	0	1	0	2	1	2	2	1	2	1	2	0	1	1	1	1	2
7	4	3.63338	-0.087093	-0.0228499	1	1	1	1	2	1	2	0	1	2	2	1	2	1	1	2	2	1	1	1	2	1	1	1	0	1	0	0	0	1	0	2	1	2	2	1	2	1	2	0	1	1	1	1	2
7	5	4.95384	-0.0944028	-0.0107054	1	1	1	1	2	1	2	0	1	2	2	1	2	1	1	2	2	1	2	1	2	1	1	1	0	1	0	0	0	1	0	2	1	2	2	1	2	1	2	0	1	1	1	1	2
7	6	5.76656	-0.110243	-0.00880556	1	1	1	1	2	1	2	0	1	2	2	1	2	1	1	2	2	1	2	1	2	1	1	1	0	1	0	0	0	1	0	2	1	2	2	1	2	1	2	0	1	1	1	1	2
7	7	6.68866	-0.0425761	-0.0373868	1	1	1	1	2	1	2	0	1	2	2	1	2	1	1	2	2	1	2	1	2	1	1	1	0	1	0	0	0	1	0	2	1	2	2	1	2	1	2	0	1	1	1	1	2
7	8	7.71093	-0.0482308	0.057757	1	1	1	1	2	1	2	0	1	2	2	1	2	1	1	2	2	1	2	1	2	1	1	1	0	1	0	0	0	1	0	2	1	2	2	1	2	1	2	0	1	1	1	1	2
7	9	8.6243	-0.0729727	0.0987796	1	1	1	1	2	1	2	0	1	1	2	1	2	1	1	2	2	1	2	1	2	1	1	1	0	1	0	0	0	1	0	2	1	2	2	1	2	1	1	0	1	1	1	1	2
7	10	9.75232	-0.0774811	0.112661	1	2	1	1	2	1	2	0	1	1	2	1	2	1	1	2	2	1	2	1	2	1	1	1	0	1	0	0	0	1	0	2	1	2	2	1	2	1	1	0	1	1	1	1	2
7	11	10.9767	-0.0301101	0.0385014	1	2	1	0	2	1	2	0	1	2	2	1	2	1	1	2	2	1	2	1	2	1	1	1	0	1	0	0	0	1	0	2	2	2	2	1	2	1	1	0	1	1	1	1	2
7	12	11.5843	0.0150052	-0.0774037	1	2	1	0	2	1	2	0	1	2	2	1	2	1	1	2	2	1	2	1	2	1	1	1	0	1	0	1	0	1	0	2	2	2	2	1	2	1	1	0	1	1	1	1	2
7	13	12.8222	0.0738409	-0.055151	1	2	1	0	2	0	2	0	1	2	2	1	2	1	1	2	2	1	2	1	2	1	1	1	0	1	0	1	0	1	0	2	2	2	2	1	2	1	1	0	1	1	1	1	2
7	14	13.5477	0.148793	-0.0756839	1	2	1	0	2	0	2	0	1	2	2	1	2	1	1	2	2	1	2	1	2	1	1	1	0	1	0	1	0	1	0	2	2	2	2	1	2	1	1	0	1	1	1	1	2
7	15	13.9654	0.160623	-0.117295	1	2	1	0	2	0	2	0	1	2	2	1	2	0	1	2	2	1	2	1	2	1	1	1	0	1	0	1	0	1	0	2	2	2	2	1	2	1	1	0	1	1	1	1	2
7	16	14.7043	0.168973	-0.185592	1	2	1	0	2	0	2	0	1	2	2	1	2	0	1	2	2	1	2	1	2	1	1	1	0	1	0	1	0	1	0	2	2	2	2	1	2	1	1	0	1	1	1	1	2
7	17	15.9743	0.125145	-0.281727	1	2	1	0	2	0	2	0	1	2	2	1	2	0	1	2	2	1	2	1	2	1	1	1	0	1	0	1	0	1	0	2	2	2	2	1	2	1	1	0	1	1	1	1	2
7	18	16.7094	0.0347564	-0.317361	1	2	1	0	2	0	2	0	1	2	2	1	2	0	1	2	2	1	2	1	2	1	1	1	0	1	0	1	0	1	0	2	2	2	2	1	2	1	1	0	1	1	1	1	2
7	19	18.0972	-0.0441153	-0.346903	1	2	1	0	2	0	2	0	1	2	2	1	2	0	1	2	2	1	2	1	2	1	1	1	0	1	0	1	0	1	0	2	2	2	2	1	2	1	1	0	1	1	1	1	2
7	20	19.3799	-0.0113212	-0.212212	1	2	1	0	2	0	2	0	0	2	2	1	2	0	1	2	2	1	2	1	2	1	1	1	0	1	0	1	0	1	0	2	2	2	2	1	2	1	1	0	1	1	1	1	2
7	21	20.2239	0.00877415	-0.174229	1	2	1	1	2	0	2	0	0	2	2	1	2	0	1	2	2	1	2	1	2	1	1	1	0	1	0	1	0	1	0	2	2	2	2	1	2	1	1	0	1	1	1	1	2
7	22	21.5924	0.148382	-0.172066	1	2	1	1	2	0	2	0	0	2	2	1	2	0	1	2	2	1	1	1	2	1	1	1	0	1	0	1	0	1	0	2	2	2	2	1	2	1	1	0	1	1	1	1	2
7	23	22.2179	0.179033	-0.246034	1	2	1	1	2	0	2	0	0	2	2	1	2	0	1	2	2	1	1	1	2	1	1	1	0	1	0	1	0	1	0	2	2	2	2	1	2	1	1	0	1	1	1	1	2
7	24	22.847	0.208501	-0.25768	1	2	1	1	2	0	2	0	0	2	2	1	2	0	1	2	2	1	1	1	2	1	1	1	0	1	0	1	0	1	0	2	2	2	2	1	2	1	1	0	1	1	1	1	2
7	25	24.0125	0.194699	-0.194084	1	2	1	1	2	0	2	0	0	2	2	1	2	0	1	2	2	1	1	1	2	1	1	1	0	1	0	1	0	1	0	2	2	2	2	1	2	0	1	0	1	1	1	1	2
7	26	24.959	0.220154	-0.156109	1	2	1	1	2	0	2	0	0	2	2	1	2	0	1	2	2	1	1	1	2	1	1	1	0	1	0	1	0	1	0	2	2	2	2	1	2	0	1	0	1	1	1	1	2
7	27	25.7001	0.253972	-0.266642	1	2	1	1	2	0	2	0	0	2	2	0	2	0	1	2	1	1	1	1	2	1	1	1	0	1	0	1	0	1	0	2	2	2	2	1	2	0	1	0	1	1	1	1	2
7	28	26.3412	0.14961	-0.307389	1	2	1	1	2	0	2	0	0	2	2	0	2	0	1	2	1	1	1	1	2	1	1	1	0	1	0	1	0	1	0	2	2	2	2	1	2	1	1	0	1	1	1	1	2
7	29	27.7043	0.241095	-0.493385	1	2	1	1	2	0	2	0	0	2	2	0	2	0	1	2	1	1	1	1	2	1	1	1	0	1	0	1	0	1	0	2	2	2	2	1	2	1	1	0	1	1	1	1	2
7	30	28.6665	0.291907	-0.469356	1	2	1	1	2	0	2	0	0	2	2	0	2	0	1	2	1	1	1	1	2	1	1	1	0	1	0	1	0	1	1	2	2	2	2	1	2	1	1	0	1	1	1	1	2
7	31	29.821	0.264414	-0.49603	1	2	1	1	2	0	1	0	0	2	2	0	2	0	1	2	1	1	1	1	2	1	1	1	0	1	0	0	0	1	0	2	2	2	1	1	2	1	1	0	1	1	1	1	2
7	32	30.6498	0.30099	-0.524124	0	2	1	1	2	0	1	0	0	2	2	0	2	0	1	2	1	1	1	1	2	1	1	1	0	1	0	0	0	1	0	2	2	2	1	1	2	1	1	0	1	1	1	1	2
7	33	31.9845	0.250086	-0.49508	0	2	1	1	2	0	1	0	0	2	2	0	2	0	1	2	1	2	1	1	1	1	1	1	0	1	0	0	0	1	0	2	2	2	1	1	2	1	1	0	1	1	1	1	2
7	34	32.8971	0.20135	-0.516778	0	2	1	1	2	0	1	0	0	2	2	0	1	0	1	2	1	2	1	1	1	1	1	1	0	1	0	0	0	1	0	2	2	2	1	1	2	1	1	0	1	1	1	1	1
7	35	34.5362	0.25532	-0.379683	0	2	1	1	2	0	1	0	0	2	2	0	1	0	1	2	1	2	1	1	1	1	1	1	0	1	0	0	0	1	0	2	2	2	1	1	2	1	1	0	1	1	1	1	1
7	36	35.5338	0.194203	-0.283263	0	2	1	1	2	0	1	0	0	2	2	0	1	0	1	2	1	2	1	1	1	1	1	1	0	1	0	0	0	1	0	2	2	2	1	1	2	0	1	0	1	0	1	1	1
7	37	36.9651	0.190412	-0.122171	0	2	1	1	2	0	1	0	0	2	2	0	1	0	1	2	1	2	1	1	1	1	1	1	0	1	0	0	0	1	0	2	2	2	0	1	2	0	1	0	1	0	1	1	1
7	38	38.393	0.178843	-0.00525303	0	2	1	1	2	0	1	0	0	2	2	0	1	0	1	2	1	2	1	1	1	1	1	1	0	1	0	0	0	1	0	2	2	2	0	1	2	0	1	0	1	0	1	1	1
7	39	40.1377	0.13708	0.00387812	0	2	1	1	2	0	1	0	0	2	2	0	1	0	1	2	1	2	1	1	1	1	1	1	0	1	0	0	0	1	0	2	2	2	0	1	2	1	1	0	1	0	1	1	1
7	40	41.3636	0.134993	-0.0342386	0	2	1	1	2	0	1	0	0	2	2	0	1	0	1	2	1	2	1	1	1	1	1	1	0	1	0	1	0	1	0	2	2	2	0	1	2	1	1	0	1	0	1	1	1
7	41	41.9648	0.0948253	0.0715941	0	2	1	1	2	0	1	0	0	2	2	0	1	0	1	2	1	2	1	1	1	1	1	1	0	1	0	1	0	1	0	2	2	2	0	1	2	1	1	0	1	0	1	1	1
7	42	43.4786	0.0870195	0.011062	0	2	1	1	2	0	1	0	0	2	2	0	1	0	1	2	1	2	1	1	1	1	1	1	1	1	0	1	0	1	0	2	2	2	0	1	2	1	1	0	1	0	1	1	1
7	43	44.6097	0.102704	0.0551498	0	2	1	1	2	0	1	0	0	2	2	0	1	0	1	2	1	2	1	1	1	1	1	1	1	1	0	1	0	1	0	2	2	2	0	1	2	1	1	0	1	0	1	1	1
7	44	45.331	0.0615703	0.0450717	0	2	1	0	2	0	1	0	0	2	2	0	1	0	1	2	1	2	1	1	1	1	1	1	1	1	0	1	0	1	0	2	2	2	0	1	2	1	1	0	1	0	1	1	1
7	45	45.9404	0.0416986	0.0850929	0	2	1	0	2	0	1	0	0	2	1	0	1	0	1	2	1	2	1	1	1	1	1	1	1	1	0	2	0	1	0	2	2	2	0	1	2	1	1	0	1	0	1	1	1
7	46	47.1616	0.0758675	0.143785	0	2	1	0	2	0	1	0	0	2	1	0	1	0	1	2	1	2	1	1	1	1	1	1	1	1	0	2	0	1	1	2	2	2	0	1	2	1	1	0	1	0	1	1	1
7	47	48.4702	0.10445	0.035275	0	2	1	0	2	0	1	0	0	2	1	0	1	0	1	2	1	2	1	1	1	0	1	1	1	1	0	2	0	1	1	2	2	2	0	1	2	1	1	0	1	0	1	1	1
7	48	49.5719	0.18853	-0.0317135	0	2	1	0	2	0	1	0	0	2	1	0	1	0	1	2	1	2	1	1	1	0	1	1	1	1	0	1	0	1	1	2	2	2	0	1	2	1	1	0	1	0	1	1	1
7	49	50.1752	0.180623	-0.0458932	0	2	1	0	2	0	1	0	0	2	1	0	1	0	1	2	1	2	1	1	1	0	1	1	1	1	0	1	0	1	1	2	2	2	1	1	2	1	1	0	1	0	1	1	1
7	50	51.9145	0.212323	-0.205036	0	2	1	0	2	0	1	1	0	2	1	0	1	0	1	2	1	2	1	1	1	0	1	1	1	1	0	1	0	1	1	2	2	2	1	1	2	1	1	1	1	0	1	1	1
7	51	52.8347	0.1944	-0.230856	0	2	1	0	2	0	1	1	0	2	1	0	1	0	1	2	1	2	1	1	1	0	1	1	1	1	0	1	0	1	1	2	2	2	1	1	2	1	1	1	1	0	1	1	1
7	52	52.9363	0.157855	-0.165318	0	2	1	0	2	0	1	1	0	2	1	0	1	0	1	2	1	2	1	1	1	0	1	1	1	1	0	1	0	1	1	2	2	2	1	1	2	1	1	1	1	0	1	1	1
7	53	53.9614	0.10423	-0.142663	0	2	1	0	2	0	1	1	0	2	1	0	1	0	1	2	1	2	1	1	1	0	1	1	1	1	0	1	0	1	1	2	2	2	1	1	2	1	1	1	1	0	1	1	1
7	54	54.8729	0.0920161	-0.0743639	0	2	1	0	2	0	1	1	0	2	1	1	1	0	1	2	1	2	1	1	1	0	1	1	1	1	0	1	0	1	1	2	2	2	1	1	2	1	1	2	1	0	1	1	1
7	55	55.9929	0.103659	-0.0460802	0	2	1	0	2	0	1	1	0	2	1	1	1	0	1	2	1	2	1	1	1	0	1	1	1	1	0	1	0	1	1	2	2	2	1	1	2	1	1	2	1	0	1	1	1
7	56	57.2368	0.0963364	-0.0148277	0	2	1	0	2	0	1	1	0	2	1	1	1	0	2	2	1	2	1	1	1	0	1	1	1	1	0	1	0	1	1	2	2	2	1	1	2	1	1	2	1	0	1	1	1
7	57	58.5957	0.17769	-0.0294238	0	2	1	0	1	0	1	1	0	2	1	1	1	0	1	2	1	2	1	1	1	1	1	1	1	1	0	1	0	1	1	2	2	2	1	1	2	1	1	2	1	0	1	1	1
7	58	59.6519	0.16586	-0.00224528	1	2	1	0	1	0	1	1	0	2	1	1	1	0	1	2	1	2	1	1	1	1	1	1	1	1	0	1	0	1	1	2	2	2	1	1	2	1	1	2	1	0	1	1	1
7	59	60.5847	0.112065	-0.0685534	1	2	0	0	1	0	1	1	0	2	1	1	1	0	1	2	1	2	1	1	1	1	1	1	1	1	0	1	0	1	1	2	2	2	1	1	2	1	1	2	1	0	1	1	1
7	60	62.2455	0.106684	-0.178821	1	2	0	1	1	0	1	1	0	2	1	1	1	1	1	2	1	2	1	1	1	1	1	0	1	0	0	1	0	1	1	2	2	2	1	1	2	1	1	2	2	0	1	1	1
7	61	63.0546	0.144723	-0.159655	1	2	0	1	1	0	1	1	0	2	1	1	1	1	1	2	1	2	1	1	1	1	1	0	1	0	0	1	0	1	1	2	2	2	1	1	2	1	1	2	2	0	1	1	1
7	62	63.7568	0.154029	-0.10518	1	2	0	1	1	0	1	1	0	2	1	1	1	1	1	2	1	2	1	1	1	1	1	0	1	0	0	1	0	1	1	2	2	2	1	1	2	1	1	2	2	0	1	1	1
7	63	64.4744	0.134444	0.0491273	1	2	0	1	1	0	1	1	0	2	1	1	1	1	1	2	1	2	1	1	1	1	1	0	1	1	0	1	0	1	1	2	2	2	1	1	2	1	1	2	2	0	1	1	1
7	64	65.9044	0.150774	0.0867957	1	2	0	1	1	0	1	1	0	2	1	1	1	1	1	2	1	2	1	1	1	1	1	0	1	1	1	1	0	1	1	2	2	2	1	1	2	1	1	2	2	0	1	1	1
7	65	66.6966	0.105688	0.121726	1	2	0	1	1	0	1	1	0	2	1	1	1	1	1	2	1	2	1	1	1	1	1	0	1	1	1	1	0	1	1	2	2	2	1	1	2	1	1	2	2	0	1	1	1
7	66	67.9824	0.0584619	-0.0363541	1	2	0	1	1	0	1	1	0	2	1	1	1	1	1	2	1	2	1	1	1	1	0	0	1	1	0	1	1	1	1	2	1	2	1	1	2	1	1	2	2	0	1	1	1
7	67	68.6709	0.0766186	-0.0255659	1	2	0	1	1	0	1	1	0	2	1	1	1	1	1	2	1	2	0	1	1	1	0	0	1	1	0	1	1	1	1	2	1	2	1	1	2	1	1	2	2	0	1	1	1
7	68	69.7652	0.0113107	0.0776562	1	2	0	1	1	0	1	1	0	2	1	1	1	1	1	2	1	2	0	1	1	1	0	0	1	1	0	1	1	1	1	2	1	2	1	1	2	1	1	2	2	0	1	1	1
7	69	70.7507	-0.0138172	0.0782884	1	2	0	1	1	0	1	1	0	2	1	1	1	1	1	2	1	2	0	1	1	1	0	0	1	1	0	1	1	1	1	2	1	2	1	1	2	1	1	2	2	0	1	1	1
7	70	71.2314	0.0474007	0.0672867	1	2	0	1	1	0	1	1	0	2	1	1	1	1	1	2	1	2	0	1	1	1	0	0	1	1	0	1	1	1	1	2	1	2	1	1	2	1	1	2	2	0	1	0	1
7	71	72.0066	0.0196923	0.0540315	1	2	0	1	1	0	1	1	0	2	1	1	1	1	1	2	1	2	0	1	1	1	0	0	1	1	0	1	1	1	1	2	1	2	1	1	2	1	1	2	2	0	1	0	1
7	72	72.6906	0.00330279	0.0685104	1	2	0	1	1	0	1	1	0	2	1	1	1	1	1	2	1	2	0	1	1	1	0	0	1	1	0	1	1	1	1	2	1	2	1	1	2	1	1	2	2	0	1	0	1
7	73	73.5793	-0.0019578	0.116784	1	2	0	1	1	0	1	1	0	2	1	1	1	1	1	2	1	2	0	1	1	1	0	0	1	1	1	1	1	1	1	2	1	2	1	1	2	1	1	2	2	0	1	0	1
7	74	74.1779	0.0357512	0.0880897	1	2	0	1	1	0	1	1	0	2	1	1	1	1	0	2	1	2	0	1	1	1	0	0	1	1	1	1	1	1	1	2	1	2	1	1	2	1	1	2	2	0	1	0	1
7	75	75.2971	0.118897	0.0157485	1	2	0	1	1	0	1	1	0	1	1	1	1	1	0	2	1	2	0	1	1	1	0	0	1	1	1	1	1	1	1	2	1	2	1	1	2	1	1	2	2	0	1	0	1
7	76	76.1168	0.114747	0.0364681	1	1	0	1	1	0	1	1	0	1	1	1	1	1	0	2	1	2	0	1	1	1	0	0	1	1	1	1	1	1	1	2	1	2	1	1	2	1	1	2	2	0	1	0	1
7	77	77.4434	0.0509688	0.173357	1	1	0	1	1	0	1	1	0	1	1	1	1	1	0	2	1	2	0	1	1	1	0	0	1	1	1	1	1	1	1	2	1	2	1	1	2	1	1	2	2	0	1	0	1
7	78	78.261	0.0165268	0.196144	1	1	0	1	1	0	1	1	0	1	1	2	1	1	0	2	1	2	0	1	1	1	0	0	1	1	1	1	1	1	1	2	1	2	1	1	2	1	1	2	2	0	1	0	1
7	79	79.1837	0.0036715	0.240574	1	1	0	1	1	0	1	1	0	1	1	2	1	1	0	2	1	2	0	1	1	1	0	0	1	1	1	1	1	1	1	2	1	2	1	1	2	1	1	2	2	0	1	0	1
7	80	80.4247	0.114615	0.301022	1	1	0	1	1	0	1	1	0	1	1	2	1	1	0	2	1	2	0	1	1	1	0	0	1	1	1	1	1	1	1	2	1	2	1	1	2	1	1	2	2	0	1	0	1
7	81	80.9404	0.120226	0.306203	1	1	0	1	1	0	1	1	0	1	1	2	1	1	0	2	1	2	0	1	1	1	0	0	1	1	1	1	1	1	1	2	1	2	1	1	2	2	1	2	2	0	1	0	1
7	82	82.1771	0.144187	0.238977	1	1	0	0	1	0	1	1	0	1	1	2	1	1	0	2	1	2	0	1	1	1	0	0	1	1	1	1	1	1	1	2	1	2	1	1	2	2	1	2	2	0	1	0	1
7	83	83.225	0.142097	0.153765	1	1	0	0	1	0	1	1	0	1	1	2	1	1	0	2	1	2	0	1	1	1	0	0	1	1	1	1	1	1	1	2	1	2	1	1	2	2	1	2	2	0	1	0	1
7	84	85.0137	0.195333	0.150787	1	1	0	0	1	0	1	1	0	1	1	2	1	1	0	2	1	2	0	1	1	1	0	0	1	1	1	1	1	1	1	2	1	1	1	1	2	2	1	2	2	0	1	0	1
7	85	85.7403	0.22169	0.146736	1	1	0	0	1	0	1	1	0	1	1	2	1	0	0	2	1	2	0	1	1	1	0	0	1	1	1	1	1	1	1	2	1	1	1	1	2	2	1	2	2	0	1	0	1
7	86	87.3924	0.217313	0.215435	1	1	0	0	1	0	1	1	0	1	1	2	1	0	0	2	1	2	0	1	1	1	0	0	1	0	1	1	1	1	1	2	1	1	1	1	2	2	1	2	2	0	1	0	1
7	87	89.1672	0.175182	0.114262	1	1	0	0	1	0	1	1	0	1	1	1	1	1	0	2	1	2	0	1	1	1	0	0	1	0	1	1	1	1	1	2	1	1	1	1	2	2	1	2	2	0	1	0	1
7	88	89.691	0.162345	0.0152051	1	1	0	0	1	0	1	1	0	1	1	1	1	1	0	2	1	2	0	1	1	1	0	0	1	0	1	1	1	1	1	2	1	1	1	1	2	2	1	2	2	0	1	0	1
7	89	90.8537	0.106136	-0.042276	1	1	0	0	1	0	1	1	0	1	1	1	1	1	0	2	1	2	0	1	1	1	0	0	1	0	1	1	1	1	1	2	1	1	1	1	2	2	1	2	1	0	1	0	1
7	90	92.2316	0.0242248	0.00463886	1	1	0	0	1	0	1	1	0	1	1	1	1	1	0	2	1	2	0	1	1	1	0	0	1	0	1	1	1	1	1	2	1	1	1	1	2	2	1	2	1	0	1	0	1
7	91	93.1825	-0.0397449	-0.10653	1	1	0	0	1	0	1	1	0	1	1	1	1	1	0	2	1	2	0	1	1	1	0	0	1	0	1	1	1	1	1	2	1	1	1	1	2	2	1	2	1	0	1	0	1
7	92	94.46	-0.0935756	-0.193999	1	1	0	0	1	0	1	1	0	1	1	1	1	1	0	2	1	2	0	1	1	1	0	0	1	0	1	1	1	2	1	2	1	1	1	1	2	2	1	2	1	0	1	0	1
7	93	95.3008	-0.112153	-0.0995883	1	1	0	0	1	0	1	1	0	1	1	1	1	1	0	2	1	2	0	1	1	1	0	0	1	0	1	1	1	1	1	2	1	1	1	1	2	2	1	2	1	0	1	0	1
7	94	96.3397	-0.0704358	-0.0239987	1	2	0	0	1	0	1	1	0	1	1	1	1	1	0	2	1	2	0	1	1	1	0	0	1	0	1	1	1	1	1	2	1	1	1	1	2	2	1	2	1	0	1	0	1
7	95	97.4872	-0.0849561	-0.119375	1	2	0	0	1	0	1	1	0	1	1	1	1	1	0	2	1	2	0	1	1	1	0	0	1	0	1	1	1	1	1	2	1	1	1	1	2	2	1	2	1	0	1	0	1
7	96	98.6488	-0.0305653	-0.260686	1	2	0	0	1	0	1	1	0	0	1	1	1	1	0	2	1	2	0	1	1	1	0	0	1	0	1	1	1	1	1	2	1	1	1	1	2	2	1	2	1	0	1	0	1
7	97	99.063	-0.0689845	-0.230984	1	2	0	0	1	0	1	1	0	0	1	1	1	1	0	2	1	2	0	1	1	1	0	0	1	0	1	1	1	1	1	2	1	1	1	1	2	2	1	2	1	0	1	0	1
7	98	100.085	-0.0793047	-0.18269	2	2	0	0	1	0	1	1	0	0	1	1	1	1	0	2	1	2	0	1	1	1	0	0	1	0	1	1	1	1	1	2	1	1	1	1	2	2	1	2	1	0	1	0	1
7	99	101.615	-0.152078	-0.233039	1	2	0	0	1	0	1	1	1	0	1	1	1	1	0	2	1	2	0	1	1	1	0	0	1	0	1	1	1	1	1	2	1	1	1	1	2	2	1	2	1	0	1	0	1
7	100	102.721	-0.151119	-0.347105	1	2	0	0	1	0	1	1	1	0	1	1	1	1	0	2	1	2	0	1	2	1	0	0	1	0	1	1	1	1	1	2	0	1	1	1	2	2	1	2	1	0	1	0	1
8	0	0	-0.0164125	0.142916	1	0	0	2	2	2	2	1	1	1	1	1	1	1	0	0	0	0	1	1	0	0	1	0	0	2	0	1	0	2	1	1	1	1	0	1	0	1	1	1	1	0	0	0	2
8	1	0.754307	0.0219757	0.0284207	1	0	0	2	2	2	2	1	1	1	1	1	2	1	0	0	0	0	1	1	0	0	1	0	0	2	0	1	0	2	1	1	1	1	0	1	0	1	1	1	1	0	0	0	2
8	2	2.16645	0.00957287	0.183359	1	0	0	2	2	2	2	1	1	1	1	1	2	1	0	0	0	0	1	1	0	0	1	0	0	2	0	1	0	2	1	1	1	1	0	1	0	1	1	1	1	0	0	0	2
8	3	2.80516	0.029329	0.134571	1	0	0	2	2	2	2	1	1	1	1	1	2	1	0	0	0	0	1	1	0	0	1	0	0	2	0	1	0	2	1	1	1	1	0	1	0	1	1	1	1	0	0	0	2
8	4	4.29106	0.0653202	0.212462	1	0	0	2	2	2	2	1	1	1	1	1	2	1	0	0	0	0	1	1	0	0	1	0	0	2	0	1	0	2	0	1	1	1	0	1	0	1	1	1	1	0	0	0	2
8	5	5.13414	0.0882344	0.0675592	1	0	0	2	2	2	2	1	1	1	1	1	2	1	0	0	0	0	1	1	0	0	2	0	0	2	0	1	0	2	0	1	1	1	0	1	0	1	1	1	1	0	0	0	2
8	6	5.96771	0.127596	0.0627556	1	0	1	2	2	2	2	1	1	1	1	1	2	1	0	0	0	0	1	1	0	0	2	0	0	2	0	1	0	2	0	1	1	1	0	1	0	1	1	1	1	0	0	0	2
8	7	7.11845	0.110357	0.16616	1	0	1	2	2	2	2	1	1	1	1	1	2	1	0	0	0	0	1	1	0	0	2	0	0	2	0	1	0	2	0	1	1	1	0	1	0	1	1	1	1	0	0	0	2
8	8	8.26393	0.132417	0.18104	1	0	1	2	2	2	2	1	1	1	1	1	2	1	0	1	0	0	1	2	0	0	2	0	0	2	0	1	0	2	0	1	1	1	0	1	0	1	1	1	1	0	0	0	2
8	9	9.28011	0.150017	0.207597	1	0	1	2	2	2	2	1	1	1	1	1	2	1	0	1	0	0	1	2	0	0	2	0	0	2	0	1	0	2	0	1	1	1	0	1	0	0	1	1	1	0	0	0	2
8	10	10.3901	0.0680937	0.192381	1	0	1	2	2	2	2	1	1	1	1	1	2	1	0	1	0	0	1	2	0	0	2	0	0	2	0	1	0	2	0	1	1	1	0	1	0	0	0	1	1	0	0	0	2
8	11	11.3013	0.126307	0.168336	1	0	1	2	2	2	2	1	1	1	1	1	2	1	0	1	0	0	1	2	0	0	2	0	0	2	0	1	0	2	0	1	1	1	1	1	0	0	0	1	1	0	0	0	2
8	12	12.2185	0.16315	0.285022	1	0	1	2	2	2	2	1	1	1	1	0	2	1	0	1	0	0	1	2	0	0	2	0	0	2	0	1	0	2	0	1	1	1	1	1	0	0	0	1	1	0	0	0	2
8	13	13.5528	0.20838	0.186871	1	0	1	2	2	2	2	1	1	1	1	0	2	1	0	1	0	0	1	1	0	0	2	0	0	2	0	1	0	2	0	1	1	1	1	1	0	0	0	1	1	0	0	0	2
8	14	14.0688	0.18703	0.246417	1	0	1	2	2	2	2	1	1	1	1	0	2	1	0	1	0	0	1	1	0	0	2	0	0	2	0	1	0	2	0	1	1	1	1	1	0	0	0	1	1	0	0	0	2
8	15	15.9396	0.146017	0.139263	1	0	1	2	2	2	2	1	1	1	1	0	2	1	1	1	0	0	1	1	0	0	2	0	0	2	0	1	0	2	0	1	1	1	1	1	0	0	0	1	1	0	0	0	2
8	16	16.7646	0.160406	0.243183	1	0	1	2	2	2	2	1	1	1	1	0	2	1	1	1	0	0	1	1	0	0	2	0	0	2	0	1	0	2	0	1	1	1	1	1	0	0	0	1	1	0	0	0	2
8	17	17.705	0.175814	0.300225	1	0	1	1	2	2	2	1	1	1	1	0	2	1	1	1	0	0	1	1	0	0	2	0	0	2	0	1	0	2	0	1	1	1	1	1	0	0	0	1	1	0	0	0	1
8	18	18.4397	0.157018	0.255117	1	0	1	1	2	2	2	1	1	1	1	0	2	1	1	1	0	0	1	1	0	0	2	0	0	2	1	1	0	2	0	1	1	1	1	1	0	0	0	1	1	0	0	0	1
8	19	19.482	0.0632009	0.157164	1	0	1	1	2	2	2	1	1	1	1	0	2	1	1	1	0	0	1	1	0	0	2	0	0	2	1	1	0	2	0	1	1	1	1	2	0	0	0	1	1	0	0	0	1
8	20	20.7143	0.0559988	0.154085	1	0	1	1	2	2	2	1	1	1	1	0	2	1	1	1	0	0	1	1	0	0	2	0	0	2	1	1	0	2	0	1	1	1	1	2	0	0	0	1	1	0	0	0	1
8	21	22.3603	0.153761	0.330791	1	0	1	1	2	2	2	1	1	1	1	0	2	1	1	1	0	0	1	1	0	0	2	0	0	2	1	1	0	2	0	1	1	1	1	2	0	0	0	1	1	0	0	0	1
8	22	23.5917	0.172828	0.376067	1	0	1	1	2	2	2	1	1	1	0	0	2	1	1	1	0	0	1	1	0	0	2	0	0	2	1	1	0	2	0	1	1	1	1	2	0	0	0	1	1	0	0	0	1
8	23	24.4165	0.191184	0.256925	1	0	1	1	2	2	1	1	1	1	0	0	2	1	1	1	0	0	1	1	0	0	2	0	0	2	1	1	0	2	0	1	1	1	1	2	0	0	0	1	1	0	0	0	1
8	24	25.0415	0.172487	0.398068	1	0	1	1	2	2	1	1	1	1	0	0	1	1	1	1	0	0	1	1	0	0	2	1	1	2	1	1	0	2	0	1	1	1	1	2	0	0	0	1	1	0	0	0	1
8	25	25.8842	0.246837	0.473347	1	0	1	1	2	2	1	1	1	1	0	0	1	1	1	1	0	0	1	1	0	0	2	1	1	2	1	1	0	2	0	1	1	1	1	2	0	0	0	1	1	0	0	0	1
8	26	27.0433	0.188327	0.420711	1	0	1	1	2	2	1	1	1	1	0	0	1	1	1	1	0	0	1	1	0	0	2	1	1	2	1	1	0	2	0	1	1	1	1	2	0	0	0	1	1	0	0	0	1
8	27	28.5101	0.0741494	0.386814	1	0	1	1	2	2	1	1	1	1	0	0	1	1	1	1	0	0	1	1	0	0	2	1	1	2	1	1	0	2	0	1	1	1	1	2	0	0	0	1	1	0	0	0	1
8	28	29.6571	0.0691417	0.374678	1	0	1	1	2	2	1	1	1	1	0	0	1	1	1	1	0	0	1	1	0	0	2	1	1	2	1	1	0	2	0	1	1	1	1	2	0	0	0	1	1	0	0	0	1
8	29	30.3892	-0.0540892	0.383856	1	0	1	1	2	2	1	1	1	1	0	0	1	1	1	1	1	0	1	1	0	0	2	1	1	2	1	1	0	2	0	1	1	1	1	2	0	0	0	1	1	0	0	0	1
8	30	31.5495	-0.119296	0.221731	1	0	1	1	2	2	1	1	1	1	0	0	1	1	1	1	1	0	1	1	0	0	2	1	1	2	1	1	0	2	1	1	1	1	1	2	0	0	0	1	1	0	0	0	1
8	31	32.8127	-0.0429581	0.32922	1	0	1	1	2	2	1	1	1	1	0	0	1	1	1	1	1	0	1	1	0	0	2	1	1	2	1	1	0	2	1	2	1	1	2	2	0	0	0	1	1	0	0	0	1
8	32	33.441	-0.0486473	0.401816	1	0	1	1	2	2	2	1	1	1	0	0	1	1	1	1	1	0	1	1	0	0	2	1	1	2	1	1	0	2	1	2	1	1	2	2	0	0	0	1	1	0	0	0	1
8	33	34.1812	-0.107004	0.43908	1	0	1	1	2	2	2	1	1	1	0	0	1	1	1	1	1	0	1	1	0	0	2	1	1	2	1	1	0	2	1	2	1	1	2	2	0	0	0	1	1	0	0	0	1
8	34	35.3768	-0.157682	0.308382	1	0	1	1	2	2	2	1	1	1	0	0	1	1	1	1	1	0	1	1	0	0	2	1	1	2	1	1	0	2	1	2	1	1	2	2	0	1	0	1	1	0	0	0	1
8	35	36.4671	-0.200478	0.300706	1	0	1	1	1	2	2	1	1	1	0	1	1	1	1	1	1	0	1	1	0	0	2	1	1	2	1	1	0	2	1	2	1	1	2	2	0	1	0	1	1	0	0	0	1
8	36	38.002	-0.25169	0.350014	2	0	1	1	1	2	2	1	2	1	0	1	1	1	1	1	1	0	1	1	0	0	2	1	1	1	1	1	0	2	1	2	1	1	2	2	0	1	0	1	1	0	0	0	1
8	37	39.52	-0.224125	0.297801	2	0	1	1	1	2	2	1	2	1	0	1	1	1	1	1	1	0	1	1	0	0	2	1	1	2	1	1	0	2	2	2	1	1	2	2	0	1	0	1	1	0	1	0	1
8	38	40.8198	-0.166926	0.227868	2	0	1	1	1	2	2	1	2	1	0	1	1	1	1	1	1	0	1	1	0	0	2	1	1	2	1	1	0	2	2	2	1	1	2	2	0	1	0	1	1	0	1	0	1
8	39	42.1297	-0.14487	0.229923	2	0	1	1	1	2	2	1	2	1	0	1	1	1	1	1	1	0	1	1	0	0	2	1	2	2	1	1	0	2	2	2	1	1	2	2	0	1	0	1	1	0	1	0	1
8	40	42.7837	-0.181999	0.344477	2	0	1	0	1	2	2	1	2	1	0	1	1	1	1	1	1	0	1	1	0	0	2	1	2	2	1	1	0	2	2	2	1	1	2	2	0	1	0	1	1	0	1	0	1
8	41	43.5527	-0.172385	0.34734	2	0	1	0	1	2	2	1	2	1	0	1	1	1	1	1	1	0	0	1	0	0	2	1	2	2	1	1	0	2	2	2	1	1	2	1	0	1	0	1	1	0	1	0	1
8	42	44.7509	-0.0951331	0.258244	2	0	1	0	1	2	2	1	2	1	0	1	1	1	1	1	1	0	0	0	0	0	2	1	2	2	1	1	0	2	2	2	1	1	1	1	0	1	0	1	1	0	1	0	1
8	43	45.6043	-0.0673539	0.272414	2	0	1	0	1	2	2	2	2	1	0	1	1	1	1	1	1	0	0	0	0	0	2	1	2	2	1	1	0	2	2	2	1	1	0	1	0	1	0	0	1	0	1	0	1
8	44	46.7634	-0.0685814	0.278081	2	0	1	0	1	2	2	2	2	1	0	1	1	1	1	1	1	0	0	0	0	0	2	2	2	1	1	1	0	2	2	2	1	1	0	1	0	1	0	0	1	0	1	0	1
8	45	47.6004	-0.0160192	0.26723	2	0	1	0	1	2	2	2	2	1	0	1	1	1	1	1	1	0	0	0	0	0	2	2	2	1	1	1	0	2	1	2	1	1	0	1	0	1	0	0	1	0	1	0	1
8	46	48.9631	-0.0599523	0.235911	2	0	1	0	1	2	2	2	2	1	0	1	1	1	1	1	1	0	0	0	0	0	2	1	2	1	1	1	0	2	1	2	1	1	0	1	0	1	0	0	1	0	1	0	1
8	47	50.4422	-0.0542591	0.125597	2	0	1	0	1	2	2	2	2	1	0	1	1	1	1	1	1	0	0	0	0	0	2	1	2	1	1	1	0	2	1	2	1	1	0	1	0	1	0	0	1	0	1	0	1
8	48	52.0306	-0.124152	0.0642747	2	0	1	0	1	2	2	2	2	1	0	1	1	1	1	1	1	0	0	1	0	0	2	1	2	0	1	1	0	2	1	2	1	1	0	1	0	1	0	0	1	0	1	0	1
8	49	53.3933	-0.0380921	0.161751	2	0	1	0	1	2	2	2	2	1	0	1	1	2	1	1	1	0	0	1	0	0	2	1	2	0	1	1	0	2	1	2	1	1	0	1	0	1	0	0	1	0	1	0	1
8	50	54.1112	-0.0782045	0.107528	2	0	1	0	1	2	2	2	2	1	0	1	1	2	1	1	1	0	0	1	0	0	1	1	1	0	1	1	0	2	1	2	1	2	0	1	0	1	0	0	1	0	1	0	1
8	51	55.2369	-0.0445282	0.0785562	2	0	1	0	1	2	2	2	2	1	0	1	1	2	1	1	1	0	0	1	0	0	1	1	1	0	1	1	0	2	1	2	1	2	0	1	0	1	0	0	1	0	1	0	1
8	52	56.6617	-0.0678831	0.076259	2	0	1	0	1	2	2	2	2	1	0	1	1	2	1	1	1	0	0	1	0	0	1	1	1	0	1	1	0	2	1	2	1	2	0	1	0	1	0	0	1	1	1	0	1
8	53	57.1602	-0.0416475	0.000458471	2	0	1	0	1	2	2	2	2	1	0	1	1	2	1	1	1	0	0	1	0	0	1	1	1	0	1	1	0	2	1	2	1	2	0	1	0	1	0	0	1	1	1	0	1
8	54	57.7498	-0.0761705	0.104846	2	0	1	0	1	2	2	2	2	1	0	1	1	2	1	1	1	0	0	1	0	0	1	1	1	0	1	1	0	2	1	2	1	2	0	1	0	1	0	0	1	1	1	0	1
8	55	58.5364	-0.0379766	0.106489	2	0	1	0	1	2	2	2	2	1	0	1	1	2	1	1	1	0	0	1	0	0	1	1	1	0	1	1	0	2	1	2	1	2	0	1	0	1	0	0	2	1	1	0	1
8	56	59.229	-0.054146	0.0517863	2	0	1	0	1	2	2	2	2	1	0	1	1	2	0	1	1	1	0	1	0	0	1	1	1	0	1	1	0	2	1	2	1	2	0	1	0	1	0	0	2	1	1	0	1
8	57	59.8236	-0.0855792	0.086151	2	0	1	0	1	2	2	2	2	1	0	1	1	2	0	1	1	1	0	2	0	0	1	1	1	0	1	1	0	2	1	2	1	2	0	1	0	1	0	0	2	1	1	0	1
8	58	60.6169	-0.0401018	0.0141944	2	0	1	0	1	2	2	2	2	2	0	1	1	2	0	1	1	1	0	2	0	0	1	1	1	0	1	1	0	2	1	2	1	2	0	1	0	1	0	0	2	1	1	0	1
8	59	61.9008	-0.00374039	0.0200052	1	0	1	0	1	2	2	2	2	2	0	1	1	2	0	1	1	1	0	2	0	0	1	1	1	0	1	1	0	2	1	2	1	2	0	1	0	1	0	0	2	1	1	0	1
8	60	63.0717	-0.0313112	0.050519	1	0	1	0	1	2	2	2	2	2	0	1	1	2	0	1	1	1	0	2	0	0	1	1	1	0	1	1	0	2	1	1	1	2	0	1	0	1	0	0	2	1	0	0	1
8	61	64.1335	-0.0645745	-0.139243	1	0	1	0	1	2	2	2	2	2	0	1	1	2	0	1	1	1	0	2	0	0	1	0	1	0	1	1	0	2	1	1	1	2	0	1	0	1	0	0	2	1	0	0	1
8	62	64.9942	-0.0496493	-0.0973016	1	0	1	0	1	2	2	2	2	2	0	1	1	2	0	1	1	1	0	2	0	0	1	0	1	0	1	1	0	2	1	1	1	2	0	1	0	1	0	0	2	2	0	0	1
8	63	65.9423	-0.0464646	-0.111377	1	0	1	0	1	2	2	2	2	2	0	1	1	2	0	1	1	1	0	2	0	0	1	0	1	0	1	1	0	2	1	1	1	2	0	1	0	1	0	0	2	2	0	1	1
8	64	66.6033	-0.0503985	-0.0699657	1	0	1	0	1	2	2	2	2	2	0	1	1	2	0	1	1	1	0	2	0	0	1	0	1	0	1	1	0	2	1	1	1	2	0	1	0	1	0	0	2	2	0	0	1
8	65	68.2391	-0.00680697	-0.166941	1	0	1	0	1	2	2	2	2	2	0	1	1	2	0	1	1	1	0	2	0	0	1	0	1	0	1	1	0	1	1	1	1	2	0	1	0	1	0	0	2	2	0	0	1
8	66	69.402	-0.0828293	-0.0526086	1	0	1	0	1	2	2	2	2	2	0	1	1	2	0	1	1	1	0	2	0	0	1	0	1	0	1	1	0	1	1	1	1	2	0	1	0	1	0	0	2	2	0	0	1
8	67	70.0676	-0.0290425	0.0899672	0	0	1	0	1	2	2	2	2	2	0	1	1	2	0	1	1	1	0	2	0	0	1	0	1	0	1	1	0	1	1	1	1	2	0	1	0	1	0	0	2	2	0	0	1
8	68	70.5439	-0.0496765	0.0529623	0	0	1	0	1	2	2	2	2	2	0	1	1	2	0	1	1	1	0	2	0	0	1	0	1	0	1	1	0	1	1	1	1	2	0	1	0	1	0	0	2	2	0	0	1
8	69	71.4009	-0.0424886	-0.124023	0	0	1	0	1	2	2	2	2	2	0	1	1	2	0	1	1	1	0	2	0	0	1	0	1	0	1	1	0	1	1	1	1	2	0	1	0	1	0	0	2	2	0	0	1
8	70	72.4474	0.02344	-0.0994279	0	0	1	0	1	2	2	2	2	2	0	1	1	2	0	1	1	2	0	2	0	0	1	0	1	0	1	1	0	1	1	1	1	2	0	1	0	1	0	0	2	2	0	0	1
8	71	73.5037	-0.00248166	-0.148197	0	0	2	0	1	2	2	2	2	2	0	1	1	1	0	1	1	2	0	2	0	0	1	0	1	0	1	1	0	1	1	1	1	2	0	1	1	1	0	0	2	2	0	0	1
8	72	74.7613	-0.0270952	-0.216374	0	0	2	0	1	2	2	2	2	2	0	1	1	1	0	1	1	2	0	2	0	0	1	0	1	0	1	1	0	1	1	1	1	1	0	1	1	1	0	0	2	2	1	0	1
8	73	76.2089	0.0520262	-0.0963281	0	0	2	0	1	2	2	2	2	2	0	1	1	1	0	1	1	2	0	2	0	0	1	0	1	0	0	1	0	1	1	1	1	1	0	1	1	1	0	0	2	2	1	0	1
8	74	77.0791	0.0898999	-0.0928667	0	0	2	0	1	1	2	2	2	2	0	1	1	1	0	1	1	2	0	2	0	0	1	0	1	0	0	1	0	1	1	1	1	1	0	1	1	1	0	0	2	2	1	0	1
8	75	78.2503	0.0666056	-0.0306642	0	0	2	0	1	1	2	2	2	2	0	1	1	1	0	1	1	2	0	2	0	0	1	0	1	0	0	1	0	1	1	1	1	1	0	1	1	1	0	0	2	2	1	0	1
8	76	79.1231	0.0741798	0.0102723	0	0	2	0	1	1	2	2	2	2	0	1	1	1	0	1	1	2	0	2	0	0	1	0	1	0	0	1	0	1	1	1	1	1	0	1	1	1	0	0	2	2	1	0	1
8	77	80.7771	0.139703	-0.0465688	0	0	2	0	1	1	2	2	2	2	0	1	1	1	0	1	1	2	0	1	0	1	1	0	1	0	0	1	0	1	1	1	1	1	0	1	1	1	0	0	2	2	1	0	1
8	78	81.6484	0.130677	-0.0624658	0	0	2	0	1	1	1	2	2	2	0	1	1	1	0	1	1	2	0	1	0	1	1	0	1	0	0	1	0	1	1	1	1	1	0	1	1	1	0	0	2	2	1	0	1
8	79	82.1336	0.109488	-0.105139	0	0	2	0	1	1	1	2	2	2	0	1	1	1	0	1	1	2	0	1	0	1	1	0	1	0	0	1	0	1	1	1	1	1	0	1	1	1	0	0	2	2	1	0	1
8	80	83.6181	0.0134534	-0.0284076	0	0	2	0	1	1	1	2	2	2	0	1	1	1	0	1	1	2	0	1	0	1	2	0	1	0	0	1	0	1	1	1	1	1	0	1	1	1	0	0	2	2	1	0	1
8	81	84.6134	-0.0116111	-0.0825071	0	0	2	0	1	1	1	2	2	2	0	1	1	1	0	1	1	2	0	1	0	1	2	0	1	0	0	1	0	1	1	1	1	1	0	1	1	1	0	0	2	2	1	1	1
8	82	85.5159	-0.0166274	-0.238116	0	0	2	0	1	1	0	2	2	2	0	1	1	1	0	1	1	2	0	1	0	1	1	0	1	0	0	1	0	1	1	1	1	1	0	1	1	1	0	0	2	2	0	1	1
8	83	87.1237	0.00140319	-0.333515	0	0	2	0	1	1	0	2	2	2	0	1	1	1	0	1	1	2	0	1	0	1	1	0	1	0	0	1	0	1	1	1	1	1	1	1	1	1	0	0	2	2	0	1	1
8	84	88.4412	0.00585861	-0.422553	0	0	2	0	1	1	0	2	2	2	0	1	1	2	0	1	1	2	0	1	0	1	1	0	1	0	0	1	0	1	1	1	1	1	0	1	1	1	0	0	2	2	0	1	1
8	85	89.6473	-0.00136247	-0.391695	0	0	2	0	1	1	0	2	2	2	0	1	1	2	0	1	1	2	0	1	0	1	1	0	1	0	0	1	0	1	1	1	1	1	0	1	1	1	0	0	2	2	0	1	1
8	86	90.7474	0.088015	-0.178986	0	0	2	0	1	0	0	2	2	2	0	1	1	2	0	1	1	2	0	1	0	1	1	0	1	1	0	1	0	1	1	1	1	1	0	1	1	1	0	0	2	2	1	1	1
8	87	91.4367	0.10917	-0.162575	0	0	2	0	1	0	0	2	2	2	0	1	1	2	0	1	1	2	0	1	0	1	1	0	1	1	0	1	0	1	1	1	1	1	0	1	1	2	0	0	2	2	1	1	1
8	88	92.5275	0.142667	0.00151632	0	0	2	0	1	0	0	2	2	2	0	1	1	2	0	1	1	2	0	1	0	1	1	0	1	1	0	1	0	1	1	1	1	1	0	1	1	2	0	0	2	2	1	1	1
8	89	93.6444	0.0896012	0.0106773	0	0	2	0	1	0	0	2	2	2	0	1	1	2	0	1	1	2	0	1	0	1	1	0	1	1	0	1	0	1	1	1	1	1	0	1	1	2	0	0	2	2	1	1	1
8	90	94.3572	0.05924	0.0301543	0	0	2	0	1	0	0	2	2	2	0	1	1	2	0	1	1	2	0	1	0	1	1	0	1	1	0	2	0	1	1	1	1	1	0	1	1	2	0	0	1	2	1	1	1
8	91	95.579	-0.00233638	0.061374	0	0	2	0	1	0	0	2	2	2	0	1	1	2	0	1	1	2	0	1	0	1	1	0	1	1	0	2	0	1	1	1	1	1	0	1	1	2	0	0	1	2	1	1	1
8	92	96.3814	0.00703969	0.160576	0	0	2	0	1	0	0	2	2	2	0	1	1	2	0	2	1	2	0	1	0	1	1	0	1	1	0	2	0	1	1	1	1	1	0	1	1	2	0	0	1	2	1	1	1
8	93	97.4743	0.0443328	0.136132	0	0	2	0	1	0	0	2	2	2	0	1	1	2	0	2	1	1	0	1	0	1	1	0	1	1	0	2	0	1	1	1	1	1	0	1	1	2	0	0	1	2	1	1	1
8	94	98.4631	0.0614411	0.112428	0	0	2	0	1	0	0	2	2	2	0	1	1	2	0	2	1	1	0	1	0	1	1	0	1	1	0	2	0	1	1	1	1	1	0	1	1	2	0	1	1	2	1	1	0
8	95	99.5571	0.0390201	0.0655738	0	0	2	0	1	0	0	2	2	2	0	1	1	2	0	2	1	1	0	1	0	1	1	0	0	1	0	2	0	1	1	1	1	1	0	1	1	2	0	1	1	2	1	1	0
8	96	100.552	0.108538	0.0836607	0	0	2	0	1	0	0	2	2	2	0	1	1	2	0	2	1	1	0	1	0	1	1	0	0	1	0	2	0	1	1	1	1	1	0	1	1	2	0	1	1	2	1	1	0
8	97	101.141	0.112725	0.111554	0	0	2	0	1	0	0	2	2	2	0	1	1	2	0	2	1	1	0	1	0	1	1	0	0	1	0	2	0	1	1	1	1	1	0	1	1	2	0	1	1	2	1	1	0
8	98	101.631	0.138846	0.180823	0	0	2	0	1	0	0	2	2	2	0	1	1	2	0	2	1	1	0	1	0	1	1	0	0	1	0	2	0	1	1	1	1	1	0	1	1	2	0	1	1	2	1	1	0
8	99	102.422	0.0918618	0.266868	0	0	2	0	1	0	0	2	2	2	0	1	1	2	0	2	1	1	0	1	0	1	1	0	0	1	0	2	0	1	1	1	1	1	0	1	1	2	0	1	1	2	1	1	0
8	100	103.627	0.0321318	0.287564	0	0	2	0	1	0	0	2	2	2	0	2	1	2	0	2	1	1	0	1	0	1	1	0	0	1	0	2	0	1	1	1	1	1	0	1	1	2	0	1	1	2	1	1	0
9	0	0	-0.208976	-0.335544	2	0	1	1	0	1	0	1	0	1	1	1	1	1	2	2	1	1	1	0	0	2	1	1	2	1	0	1	2	0	1	2	1	1	2	1	1	0	0	1	1	1	0	2	2
9	1	0.938534	-0.131941	-0.168599	2	0	1	1	0	1	0	1	0	1	1	1	1	1	2	2	1	1	1	0	0	2	1	1	2	1	0	1	2	0	1	2	1	1	2	1	1	0	0	1	1	1	0	2	2
9	2	1.66267	-0.131709	-0.132301	2	0	1	1	0	1	0	1	0	1	1	1	1	1	2	2	1	1	1	0	0	2	1	1	2	1	0	1	2	0	1	2	1	1	2	1	1	0	0	1	1	1	0	2	2
9	3	2.60039	-0.103666	-0.161922	2	0	1	1	0	1	0	1	0	1	1	1	1	1	2	2	1	1	1	0	0	2	1	1	2	1	0	1	2	1	1	2	1	1	2	1	1	0	0	1	1	1	0	2	1
9	4	3.55272	-0.0542426	-0.121318	2	0	1	1	0	1	0	1	0	1	1	1	1	1	2	2	1	1	1	0	0	2	1	1	2	1	0	1	2	1	1	2	1	1	2	1	1	0	0	1	1	1	0	2	1
9	5	5.26281	-0.0476482	-0.127172	2	0	1	1	0	2	0	1	0	1	1	1	1	1	2	2	1	1	1	1	0	2	1	1	2	1	0	1	2	1	1	2	1	1	2	1	1	0	0	1	1	1	0	2	1
9	6	6.65541	-0.0622438	-0.0292148	2	0	1	1	0	2	0	1	0	1	1	1	1	1	2	2	1	1	1	1	0	2	1	1	2	1	0	1	2	1	1	2	1	1	2	1	1	0	0	1	1	1	0	2	1
9	7	7.62	-0.115982	-0.0324955	2	0	1	1	0	2	0	1	0	1	1	1	1	1	2	2	1	1	1	1	0	2	1	1	2	1	0	1	2	1	1	2	1	1	2	1	1	0	0	1	1	1	0	2	1
9	8	8.67653	-0.106865	-0.160757	2	0	1	1	0	2	0	1	0	1	1	1	1	1	2	2	1	1	1	0	0	2	1	1	2	2	0	1	2	1	1	2	1	1	2	1	1	0	0	1	1	1	0	2	1
9	9	9.20089	-0.112421	-0.0820894	2	0	1	1	1	2	0	1	0	1	1	1	1	1	2	2	1	1	1	0	0	2	1	1	2	2	0	1	2	1	1	2	1	1	2	1	1	0	0	1	1	1	0	2	1
9	10	10.2572	-0.112674	-0.0683527	2	0	1	1	1	2	0	1	0	1	1	1	1	1	2	2	1	1	1	0	0	2	1	1	2	2	0	1	2	1	1	2	1	1	2	1	1	0	0	1	1	1	0	2	1
9	11	11.9512	-0.142562	0.0291149	2	0	1	1	0	2	0	1	0	1	1	1	1	1	2	2	1	1	1	0	0	2	1	1	2	2	0	1	2	1	1	2	1	1	2	1	1	0	0	1	1	1	0	2	1
9	12	13.6208	-0.184114	0.0503072	2	0	1	1	0	2	0	1	0	1	1	2	1	1	2	2	1	1	1	0	1	2	1	1	2	2	0	1	2	1	1	2	1	1	2	1	1	0	0	1	1	1	0	2	1
9	13	14.3437	-0.18792	0.0476175	2	0	1	1	0	2	0	1	0	1	1	2	1	1	2	2	1	1	1	0	1	2	1	1	2	2	0	1	2	1	1	2	1	1	2	1	1	0	0	1	1	1	0	2	1
9	14	15.3976	-0.143029	0.180566	2	0	1	1	0	2	0	1	0	1	1	2	1	1	2	1	1	1	1	0	1	2	1	1	2	2	0	1	2	1	1	2	1	1	2	1	0	0	0	1	1	1	0	2	1
9	15	16.3481	-0.16147	0.193477	2	0	1	1	0	2	0	1	0	1	1	2	1	1	2	1	1	1	1	0	1	2	1	1	2	2	0	1	2	1	1	2	1	1	2	1	0	0	0	1	1	1	0	2	1
9	16	17.7186	-0.101832	-0.0481671	2	0	1	1	0	2	0	1	0	1	1	2	0	1	2	1	1	1	1	0	1	2	1	1	2	2	0	1	2	1	1	2	2	1	2	1	0	0	0	1	1	1	0	2	1
9	17	18.9769	-0.0743929	0.00246328	2	0	1	0	0	2	0	1	0	1	1	2	0	1	2	1	1	1	1	0	1	2	1	1	2	2	0	1	2	1	1	2	2	1	2	1	0	0	0	1	1	1	0	2	1
9	18	19.5983	-0.0321371	0.0492771	2	0	1	0	0	2	0	1	0	1	1	2	0	1	2	1	1	1	1	0	1	2	1	1	2	2	0	1	2	1	1	2	2	1	2	1	0	0	0	1	1	1	0	2	1
9	19	20.5463	-0.103128	0.0876683	2	0	1	0	0	2	0	1	0	1	1	2	0	1	2	1	1	1	1	0	1	2	1	1	2	2	0	1	2	1	1	2	2	1	2	1	0	0	0	1	1	0	0	2	1
9	20	21.4985	-0.072593	0.159165	2	0	1	0	0	2	0	1	0	1	1	2	0	1	2	1	1	1	1	0	1	2	1	1	2	2	0	1	2	1	1	2	2	1	2	1	0	0	0	1	1	0	0	2	1
9	21	22.8749	-0.0891077	0.190621	2	0	1	0	0	2	0	1	0	1	1	2	0	1	2	1	1	1	1	0	1	2	1	1	2	2	0	1	2	1	1	2	2	1	2	1	0	0	0	1	1	0	0	2	1
9	22	23.7144	-0.0833557	0.14575	2	0	1	0	0	2	0	2	0	1	1	2	0	1	2	1	1	1	1	0	1	2	1	1	2	2	0	1	2	1	1	2	2	1	2	1	0	0	0	1	1	0	0	2	1
9	23	24.3412	-0.119623	0.228959	2	0	1	0	0	2	0	2	0	1	1	2	0	1	2	1	1	1	1	0	1	2	1	1	2	2	0	1	2	1	1	2	2	1	2	1	0	0	0	1	1	0	0	2	1
9	24	25.9318	-0.113494	0.159641	2	0	1	0	0	2	0	2	0	1	1	2	0	1	2	1	1	1	2	1	1	2	1	1	2	2	0	1	2	1	1	2	2	1	2	1	0	0	0	1	1	0	0	2	1
9	25	27.0836	-0.133405	0.0125254	2	0	1	0	0	2	1	2	0	1	1	2	0	1	2	1	1	1	2	1	1	2	1	2	2	2	0	1	2	1	1	2	2	1	2	1	1	0	0	1	1	0	0	2	1
9	26	27.706	-0.177877	-0.0341932	2	0	1	0	0	2	1	2	0	1	1	2	0	1	2	1	1	1	2	1	1	2	1	2	2	2	0	1	2	1	1	2	2	1	2	1	1	1	0	1	1	0	0	2	1
9	27	29.315	-0.0940055	-0.0426869	2	0	2	0	0	2	1	2	0	1	1	2	1	1	2	1	1	1	2	1	1	2	1	2	2	2	0	1	2	1	1	2	2	1	2	1	1	1	0	1	1	0	0	2	1
9	28	29.6353	-0.0768434	-0.0181622	2	0	2	0	0	2	1	2	0	1	1	2	1	1	2	1	1	1	2	1	1	2	1	2	2	2	0	1	2	1	1	2	2	1	2	1	1	1	0	1	1	0	0	2	1
9	29	31.128	-0.0219843	-0.099082	2	0	2	0	0	2	1	2	0	1	1	2	1	1	2	1	1	1	2	1	1	2	1	2	2	2	0	1	2	1	1	2	2	1	2	1	1	1	0	1	1	0	0	2	1
9	30	32.1746	-0.031529	-0.0468023	2	0	2	0	0	2	1	2	0	1	1	2	1	1	2	1	1	1	2	1	1	2	1	2	2	2	0	1	2	1	1	2	2	1	2	1	1	1	0	1	1	0	0	2	1
9	31	33.5401	-0.0259341	0.0355043	2	0	2	0	0	2	1	2	0	1	1	2	1	1	2	1	1	1	2	1	1	2	1	2	2	2	0	1	2	1	0	1	2	1	2	1	1	1	0	1	1	0	0	2	1
9	32	34.4764	0.0077459	-0.0151627	2	0	2	0	0	2	1	2	0	1	1	2	1	1	2	1	1	1	2	0	1	2	1	2	2	2	0	1	2	1	0	1	2	1	2	1	1	1	0	1	1	0	0	2	1
9	33	35.6222	0.078409	-0.0391432	2	0	2	0	0	2	1	2	0	1	1	2	1	1	2	1	1	1	2	0	1	2	1	2	2	2	0	2	2	1	0	1	2	1	2	1	1	1	0	1	1	0	0	2	1
9	34	36.3557	0.0532327	-0.00232969	2	0	2	0	0	2	1	2	0	1	1	2	1	1	2	1	1	1	2	0	0	2	1	1	2	2	0	2	2	1	0	1	2	1	2	1	1	1	0	1	1	0	0	2	1
9	35	37.2988	0.0885923	-0.0883245	2	0	2	0	0	2	1	2	0	1	1	2	1	1	2	1	1	1	2	0	0	2	1	1	2	2	0	2	2	1	0	1	2	1	2	1	1	1	0	1	1	0	0	2	1
9	36	37.9294	0.0992015	-0.0442213	2	0	2	0	0	2	1	2	0	1	1	2	1	1	2	1	1	1	2	0	0	2	1	1	2	2	0	2	2	1	0	1	2	1	2	1	1	1	0	1	0	0	0	2	1
9	37	38.3515	0.100357	-0.0247042	2	0	2	0	0	2	1	2	0	1	1	2	1	1	2	1	1	1	2	0	0	2	1	1	2	2	0	2	2	1	0	1	2	1	2	1	1	1	0	1	0	0	0	2	1
9	38	39.9241	0.051167	0.0412601	2	0	2	0	0	2	1	2	0	1	2	2	1	1	2	1	1	1	2	0	0	2	1	1	2	2	0	2	2	1	0	1	2	1	2	1	1	1	0	1	0	0	0	2	1
9	39	40.4446	0.0842531	-0.0744025	2	0	2	0	0	2	1	2	0	1	2	2	1	1	2	1	1	1	2	0	0	2	1	1	2	2	0	2	2	1	0	1	2	1	2	1	1	1	0	1	0	0	0	2	1
9	40	41.3887	0.101274	-0.103749	2	0	1	0	0	2	1	2	0	1	2	2	1	1	2	1	1	1	2	0	0	2	1	1	2	2	0	2	2	1	0	1	2	1	2	1	1	1	0	1	0	0	0	2	1
9	41	42.7583	0.0405256	-0.070814	2	0	1	0	0	2	1	2	0	1	2	2	1	1	2	1	1	1	2	1	0	2	1	1	2	2	0	2	2	1	0	1	2	1	2	1	1	1	0	1	0	0	0	2	1
9	42	43.8142	0.0160672	0.0506024	2	0	1	0	0	2	1	2	0	1	2	2	1	1	2	1	1	1	2	1	0	2	1	1	2	2	0	2	2	1	0	1	2	1	2	1	1	1	0	1	0	0	0	2	1
9	43	44.7598	0.0593201	0.0665602	2	0	1	0	0	2	1	2	0	1	2	2	1	1	2	1	1	1	2	1	0	2	1	1	2	2	0	2	2	1	0	1	2	1	2	1	1	1	0	1	0	0	0	2	1
9	44	45.599	0.0663883	0.149663	2	0	1	0	0	2	1	2	0	1	2	2	1	1	2	1	1	1	2	1	0	2	1	1	2	2	0	2	2	1	0	1	2	1	2	1	1	1	0	1	0	0	0	2	1
9	45	46.8497	0.0869666	0.159466	2	0	1	0	0	2	1	2	0	1	2	2	1	1	2	1	1	1	2	1	1	2	1	1	2	2	0	2	2	1	0	1	2	1	2	1	1	1	0	1	0	0	0	2	1
9	46	47.6745	0.111632	-0.00819172	2	0	1	0	0	2	1	1	0	1	2	2	1	1	2	1	1	1	2	1	1	2	1	1	2	2	0	2	2	1	0	1	2	1	2	1	1	1	0	1	0	0	0	2	1
9	47	48.9223	0.0350803	-0.0542332	2	0	1	0	0	2	1	1	0	1	2	2	1	1	2	1	1	1	2	1	1	2	1	1	2	2	0	2	2	1	0	1	2	1	2	1	1	1	0	1	0	0	0	2	2
9	48	49.5397	0.0330104	0.0193163	2	0	1	0	0	2	1	1	0	1	2	2	1	1	2	1	1	1	2	1	1	2	1	1	2	2	0	2	2	1	0	1	2	1	2	1	1	1	0	1	0	0	0	2	2
9	49	50.0588	0.00270309	0.0256221	2	0	1	0	1	2	1	1	0	1	2	2	1	1	2	1	1	1	2	1	1	2	1	1	2	2	0	2	2	1	0	1	2	1	2	1	1	1	0	1	0	0	0	2	2
9	50	51.002	0.069408	0.0549525	2	0	1	0	1	2	1	2	0	1	2	2	1	1	2	1	0	1	2	1	1	2	1	1	2	2	0	2	2	1	0	1	2	0	2	1	1	1	0	1	0	0	0	1	2
9	51	52.4889	0.0191513	0.122935	2	0	1	0	1	2	1	2	0	1	2	2	1	1	2	1	0	1	2	1	1	1	0	1	2	2	0	2	2	1	0	1	2	0	2	1	1	1	0	1	0	0	0	1	2
9	52	53.9943	0.0578676	0.014182	2	0	1	0	1	2	1	2	0	1	1	2	1	1	2	1	0	1	2	1	1	1	0	1	2	2	0	2	2	1	0	1	2	0	2	1	1	1	0	1	0	1	0	1	2
9	53	55.2884	-0.0366784	-0.0634905	2	0	1	0	1	2	1	2	0	1	1	2	1	1	2	1	0	1	2	1	1	1	0	1	2	2	0	2	2	1	1	1	2	0	2	1	1	1	0	1	0	1	0	1	2
9	54	56.1389	0.00309322	-0.081058	2	0	1	0	1	2	1	2	0	1	1	2	1	1	2	1	0	1	2	1	1	1	0	1	2	2	0	2	2	1	1	1	2	0	2	1	1	1	0	1	0	1	0	1	2
9	55	57.0996	-0.0171522	-0.0249327	2	0	1	0	1	2	1	2	0	1	1	2	1	1	2	1	0	1	2	1	1	1	0	1	2	2	0	2	2	1	1	1	2	0	2	1	1	1	0	1	0	1	0	1	2
9	56	58.275	-0.114722	-0.121152	2	0	1	0	1	2	1	2	0	1	1	2	1	1	2	1	0	1	2	1	1	1	1	1	2	2	0	2	2	1	1	1	2	0	2	1	1	1	0	1	0	1	0	1	2
9	57	59.696	-0.0777053	-0.114748	2	0	1	1	1	1	1	2	0	1	1	2	1	1	2	0	0	1	2	1	1	0	1	1	2	1	0	2	2	1	1	1	2	0	2	1	1	1	0	1	0	1	0	1	2
9	58	61.0178	-0.174725	-0.0954934	2	0	1	1	1	1	1	2	0	1	1	2	1	1	2	0	0	1	2	1	1	0	1	1	2	1	0	2	2	1	1	1	2	0	2	1	1	1	0	1	0	1	0	1	2
9	59	62.5562	-0.12144	-0.0831801	2	0	1	1	1	0	1	2	0	1	1	2	1	1	2	0	0	1	2	1	1	0	1	1	2	1	0	2	2	1	1	1	2	0	2	1	1	1	0	1	0	1	0	1	1
9	60	63.6198	-0.0566473	-0.0590922	2	0	1	1	1	0	1	2	0	1	1	2	1	1	2	0	0	1	2	1	1	0	1	1	2	1	0	2	2	1	1	1	2	0	2	1	1	1	0	1	0	1	0	1	1
9	61	64.0375	-0.0978098	-0.0324898	2	0	1	1	1	0	1	2	0	1	1	2	1	1	2	0	0	1	2	1	1	0	1	1	2	1	0	2	2	1	1	1	2	0	2	1	1	1	0	1	0	1	0	1	1
9	62	65.4946	-0.143187	-0.0368311	2	0	1	1	1	0	1	2	0	1	1	2	1	1	2	0	0	2	2	1	1	0	1	1	2	1	0	2	2	1	1	1	2	0	2	1	1	1	0	1	0	1	0	1	1
9	63	66.8429	-0.0929452	-0.00341515	2	0	1	1	1	0	1	2	0	1	1	2	1	1	2	0	0	2	2	1	1	0	1	1	2	1	0	2	2	1	1	1	2	0	2	1	1	1	0	1	0	1	0	1	1
9	64	68.0121	-0.151743	-0.0116151	2	0	1	1	1	1	1	2	0	1	1	2	1	1	2	0	0	2	2	1	1	0	1	1	2	1	0	2	2	1	1	1	2	1	2	1	1	1	0	1	0	1	0	1	1
9	65	69.0796	-0.117979	-0.00174804	2	0	2	1	1	1	1	2	0	1	1	2	1	1	2	0	0	2	2	1	1	0	1	1	2	1	0	2	2	1	1	1	2	1	2	1	1	1	0	1	0	1	0	1	1
9	66	70.0291	-0.131322	0.138484	2	0	2	2	1	1	1	2	0	1	1	2	1	1	2	0	0	2	2	1	1	0	1	1	2	1	0	2	2	1	1	1	2	1	2	1	1	1	0	1	0	1	0	1	2
9	67	71.195	-0.0971027	0.206457	1	0	2	2	1	1	1	2	0	1	1	2	1	1	2	0	0	2	2	1	1	1	1	1	2	1	0	2	2	1	1	1	2	1	2	1	1	1	0	1	0	1	0	1	2
9	68	71.9377	-0.0364993	0.195007	1	0	2	2	1	1	1	2	0	1	1	2	1	1	2	0	0	2	2	1	1	1	1	1	2	1	0	2	2	1	1	1	2	1	2	1	1	1	0	1	0	1	0	1	2
9	69	72.6767	-0.0267375	0.234424	1	1	1	2	1	1	1	2	0	1	1	2	1	1	2	0	0	2	2	1	1	1	1	1	2	1	0	2	2	1	1	1	2	1	2	1	1	1	0	1	0	1	0	1	2
9	70	73.8482	-0.0891695	0.138626	1	1	1	2	1	1	1	2	0	1	1	2	1	1	2	0	0	2	2	1	0	1	1	1	2	1	0	2	2	1	1	1	2	1	2	1	1	1	0	1	0	1	0	1	2
9	71	75.4548	-0.164488	0.10259	1	1	1	2	1	1	1	2	0	1	1	2	1	0	2	0	0	2	2	1	0	1	1	1	2	1	0	2	2	1	1	1	2	1	2	1	1	1	0	1	0	1	0	1	2
9	72	76.4157	-0.149327	0.0880813	1	1	1	2	1	1	1	2	0	1	1	2	1	0	2	0	0	2	2	1	0	1	1	1	2	1	0	2	2	1	1	1	2	1	2	1	1	1	0	1	0	1	0	1	2
9	73	77.0531	-0.0977109	0.180649	1	1	1	2	1	1	1	2	0	1	1	2	1	0	2	0	0	2	2	1	0	1	1	1	2	1	1	2	2	1	1	1	2	1	2	1	1	1	0	1	0	1	0	1	2
9	74	78.2342	-0.0556861	0.214991	1	1	1	2	1	1	1	2	0	1	1	2	1	0	2	0	0	2	2	1	0	1	1	1	2	1	1	2	2	1	1	1	2	1	2	1	1	1	0	1	0	1	0	1	2
9	75	79.2075	-0.0451174	0.256453	1	1	1	2	1	1	1	2	0	1	1	2	1	0	2	0	0	2	2	1	0	1	1	1	2	1	1	2	2	1	1	1	2	1	2	1	1	1	0	2	0	1	0	1	2
9	76	80.1865	-0.0444636	0.314829	1	1	1	2	1	1	1	2	0	1	1	2	1	0	2	0	0	2	2	1	0	1	1	1	2	1	1	2	2	1	1	1	2	1	2	1	1	1	0	2	0	1	0	1	2
9	77	81.1782	-0.0589089	0.362507	1	1	1	2	1	1	1	2	0	1	1	2	1	0	2	0	0	2	2	1	0	1	1	1	2	1	1	2	2	1	1	1	2	1	2	1	1	1	0	2	0	1	0	1	2
9	78	82.514	-0.0604571	0.153152	1	1	1	2	1	1	1	2	0	1	1	2	1	0	2	0	0	2	2	1	0	1	1	1	2	0	1	2	2	1	1	1	2	1	2	1	1	1	0	2	0	1	0	1	2
9	79	83.9456	-0.111214	0.140434	1	1	1	2	1	1	1	2	0	1	1	2	1	0	2	0	0	2	2	1	0	1	1	1	2	0	1	2	2	1	1	1	2	1	2	1	1	1	0	2	0	1	0	2	2
9	80	85.029	-0.171281	-0.0102592	1	1	1	2	1	1	1	2	0	1	1	2	1	0	2	0	0	2	2	1	0	1	1	1	2	0	1	2	2	1	1	1	2	1	2	1	1	1	1	2	0	1	0	2	2
9	81	85.8862	-0.168295	0.0650572	1	1	1	2	1	1	1	2	0	1	1	2	1	0	2	0	0	2	2	1	0	1	1	1	2	0	1	2	2	1	1	1	2	1	2	1	1	1	1	2	0	2	0	2	2
9	82	86.9228	-0.105065	0.117213	1	1	1	2	1	1	1	2	0	1	0	2	2	0	2	0	0	2	2	1	0	1	1	1	2	0	1	2	2	1	1	1	2	1	2	1	1	1	1	2	0	2	0	2	2
9	83	87.5355	-0.129433	0.0684069	1	1	1	2	1	1	1	2	0	1	0	2	2	0	2	0	0	2	2	1	0	1	1	1	2	0	1	2	2	1	1	1	2	1	2	1	1	1	1	2	0	1	0	2	2
9	84	88.7668	-0.118331	-0.0503018	1	1	1	2	1	1	1	2	0	1	0	2	2	0	2	0	0	2	2	1	0	1	1	1	2	0	1	2	2	1	1	1	2	1	2	1	1	1	1	2	0	1	0	2	2
9	85	90.0977	-0.0271152	0.0649154	1	1	1	2	1	1	1	2	0	1	0	2	2	0	2	0	0	2	2	1	0	1	1	1	2	0	1	2	2	1	1	1	2	1	2	1	1	1	1	1	1	1	0	2	2
9	86	91.1233	-0.0117297	0.0824847	1	1	1	2	1	1	1	2	0	1	0	2	2	0	2	0	0	2	2	1	0	1	1	1	2	0	1	2	2	1	1	1	2	1	2	1	1	1	2	1	1	1	0	2	2
9	87	92.1611	-0.0508934	-0.015994	1	1	1	2	1	1	1	2	0	1	1	2	2	0	2	0	0	2	2	1	0	1	1	1	2	0	1	2	2	1	1	1	2	1	2	1	1	1	2	1	1	1	0	2	2
9	88	93.6176	-0.0613071	-0.0808706	1	1	2	2	1	1	1	2	1	1	1	2	2	0	2	0	0	2	2	0	0	1	1	1	2	0	1	2	2	1	1	1	2	1	2	1	1	1	2	1	1	1	0	2	2
9	89	94.5492	-0.0755287	0.00515889	1	1	2	2	1	1	1	2	1	1	1	2	2	0	2	0	0	2	2	0	0	1	1	1	1	0	1	2	2	1	1	1	2	1	2	1	1	1	2	1	1	1	0	2	2
9	90	95.4843	-0.0118848	0.0238804	1	1	2	2	1	1	1	2	1	1	1	2	2	0	2	0	0	2	2	0	0	1	1	1	1	0	1	2	2	1	1	1	2	1	2	1	1	1	2	1	1	1	0	2	2
9	91	96.2101	0.0602285	-0.079385	1	1	2	2	1	1	1	2	1	1	1	1	2	0	2	0	0	2	2	0	0	1	1	1	1	0	1	2	2	1	1	1	2	1	2	1	1	1	2	1	1	1	0	2	2
9	92	97.5665	0.0428208	-0.0352776	1	1	2	2	1	1	1	2	1	1	1	1	2	0	2	0	0	2	2	0	0	1	1	1	1	0	1	2	2	1	1	1	2	1	2	1	1	1	2	1	1	1	0	2	2
9	93	97.986	0.0537398	-0.0645001	1	1	2	2	1	1	1	2	1	1	1	1	2	1	2	0	0	2	2	0	0	1	1	1	1	0	1	2	2	1	1	1	2	1	2	1	1	1	2	1	1	1	0	2	2
9	94	98.8296	0.0602213	-0.0683219	1	1	2	2	1	1	1	2	1	1	1	1	2	1	2	0	0	2	2	0	0	1	1	1	1	0	1	2	2	1	1	1	2	1	2	1	1	1	2	1	1	1	0	1	2
9	95	99.4628	0.0966791	-0.135328	1	1	2	2	1	1	1	2	1	1	1	1	2	1	2	0	0	2	2	0	0	1	1	1	1	0	1	2	2	1	1	1	2	1	2	1	1	1	2	1	1	1	0	1	2
9	96	100.201	0.0547708	-0.245593	1	1	2	2	1	1	1	2	1	1	1	1	2	1	2	0	0	2	2	0	0	1	1	1	1	0	1	2	2	1	1	1	2	1	2	1	1	1	2	1	1	1	0	1	2
9	97	101.15	0.0352584	-0.139515	1	1	2	2	1	1	1	2	1	1	1	1	2	1	2	0	0	2	2	0	0	1	1	1	1	0	1	2	2	1	1	1	2	1	2	1	1	1	1	1	1	1	0	1	2
9	98	102.103	0.068979	-0.20208	1	1	2	2	1	1	1	2	1	1	1	1	2	1	2	0	0	2	2	0	0	1	1	1	1	0	1	2	2	1	1	1	2	1	2	1	1	1	1	1	1	1	0	1	2
9	99	102.737	0.0459943	-0.189716	1	1	2	2	1	1	1	2	1	1	1	1	2	1	2	0	0	2	2	0	0	1	1	1	1	0	1	2	2	1	1	1	2	1	2	1	1	1	1	1	1	1	0	1	2
9	100	103.994	0.0687413	-0.0456352	1	1	2	2	1	1	1	2	1	1	1	1	2	1	2	0	0	2	2	0	0	1	1	1	1	0	1	2	2	1	1	1	2	1	2	1	1	1	1	1	1	1	0	1	2
10	0	0	0.10697	-0.43014	1	0	0	0	1	2	1	0	0	1	1	2	0	1	2	0	1	2	2	1	2	1	0	1	0	1	1	0	1	2	1	2	0	1	1	1	1	2	1	0	0	2	0	1	1
10	1	0.891683	0.0761171	-0.430638	1	0	0	0	1	2	1	0	0	1	1	2	0	1	2	0	1	2	2	1	2	1	0	1	0	1	1	0	1	2	1	2	0	1	1	1	1	2	1	0	0	2	0	0	1
10	2	1.96859	0.0808254	-0.420927	1	0	0	0	1	2	1	0	0	1	1	2	0	1	2	0	1	2	2	1	2	1	0	1	0	1	1	0	1	2	1	2	0	1	1	1	1	2	1	0	0	2	0	0	1
10	3	2.87346	0.0610761	-0.228789	1	0	0	0	1	2	1	1	0	1	1	2	0	1	2	0	1	2	2	1	2	1	0	1	0	1	1	0	1	2	1	2	0	1	1	1	1	2	1	0	0	2	0	0	1
10	4	3.5882	0.0255948	-0.23833	1	0	0	0	1	2	1	1	0	1	1	2	0	1	2	0	1	2	2	1	2	1	0	1	0	1	1	0	1	2	1	2	0	1	1	1	1	2	1	0	0	2	0	0	1
10	5	4.61056	-0.0488868	-0.229031	1	0	0	0	1	2	1	1	0	1	1	2	0	1	2	0	1	2	2	1	2	1	0	1	0	1	1	0	1	2	1	2	0	1	1	1	1	1	1	0	0	2	0	0	1
10	6	5.21637	-0.00964795	-0.245601	1	0	0	0	1	2	1	1	0	1	1	2	0	1	2	0	1	2	2	1	2	1	0	1	0	1	1	0	1	2	1	2	0	1	1	1	1	1	1	0	0	2	0	0	1
10	7	6.01464	-0.0129418	-0.188021	1	0	0	0	1	2	1	1	0	1	1	2	0	1	2	0	0	2	2	1	2	1	0	1	0	0	1	0	1	2	1	2	0	1	1	1	1	1	1	0	0	2	0	0	1
10	8	6.60827	0.000979	-0.127984	1	0	0	0	1	2	1	1	0	1	1	2	0	1	2	0	0	2	2	1	2	1	0	1	0	0	1	0	1	2	1	2	0	1	1	1	1	1	1	0	0	2	0	0	1
10	9	7.40212	-0.00312138	-0.196074	1	0	0	0	1	2	1	1	0	1	1	2	0	1	2	0	0	2	2	1	2	1	0	1	0	0	1	0	1	2	1	2	0	1	1	1	1	1	1	0	0	2	0	0	1
10	10	8.37995	-0.0152677	-0.186987	1	0	0	0	2	2	1	1	0	1	1	2	0	1	2	0	0	2	2	1	2	1	0	1	0	0	1	0	1	2	1	2	0	1	1	1	1	1	1	0	0	2	0	0	1
10	11	9.84912	-0.0856871	-0.132555	1	0	0	0	2	2	1	1	0	1	1	2	0	1	2	0	0	2	2	1	2	1	0	1	0	0	1	0	1	2	1	2	0	1	1	1	1	1	1	0	0	2	0	0	1
10	12	10.4326	-0.114789	-0.113962	1	0	1	0	2	2	1	1	0	1	1	2	0	1	2	0	0	2	2	1	2	1	0	1	0	0	1	0	1	2	1	2	0	1	1	1	1	1	1	0	0	2	0	0	1
10	13	12.0842	-0.0798729	-0.145635	1	0	1	0	2	2	1	1	0	1	1	2	0	1	2	1	0	2	2	1	2	1	0	1	0	0	1	0	1	2	1	2	0	1	1	1	1	1	1	0	0	2	0	0	1
10	14	13.4267	-0.0977563	-0.0615551	1	0	1	0	2	2	1	1	0	1	1	2	0	1	1	1	0	2	2	1	2	1	0	1	0	0	1	0	1	2	1	2	0	1	1	1	1	1	1	0	0	2	0	0	1
10	15	14.3858	-0.0537891	-0.0730293	1	0	1	0	2	2	1	1	0	1	1	2	0	1	1	1	0	2	2	1	2	1	0	1	0	0	1	0	1	2	1	2	0	1	1	1	1	1	1	0	0	2	0	0	1
10	16	15.7464	-0.0193465	-0.236851	1	0	1	0	2	2	1	1	0	1	1	2	0	1	1	1	0	2	2	1	2	1	0	1	0	0	1	0	1	2	1	2	0	1	1	1	1	1	1	0	0	2	0	0	1
10	17	16.8259	0.0606901	-0.309703	1	0	1	0	2	2	1	1	0	1	1	2	0	1	1	0	0	2	2	1	2	2	0	1	0	0	1	0	1	2	1	2	0	1	1	1	1	1	1	0	0	2	0	0	1
10	18	18.0106	0.113711	-0.196028	1	0	1	0	2	2	1	1	0	1	1	2	0	1	1	0	0	2	2	1	2	2	1	1	0	0	1	1	1	2	1	2	0	1	1	1	1	1	1	0	0	2	0	0	1
10	19	19.0042	0.176258	-0.221702	1	0	1	0	2	2	1	1	0	1	1	2	0	1	1	0	0	2	2	1	2	2	1	1	0	0	1	1	1	1	1	2	0	1	1	1	1	1	1	0	0	2	0	0	1
10	20	20.3097	0.206194	-0.0207661	1	0	1	0	2	2	1	1	0	1	1	2	0	1	1	0	0	2	2	1	2	2	1	1	0	1	1	1	1	1	1	2	0	1	1	1	1	1	1	0	0	2	0	0	1
10	21	21.3338	0.176203	0.0036588	1	0	1	0	2	2	1	1	0	1	1	2	0	1	1	0	0	2	2	1	2	1	1	1	0	1	1	1	1	1	1	2	0	1	1	1	1	1	1	0	0	2	0	0	1
10	22	22.5024	0.108884	0.0842318	1	0	1	0	2	2	1	1	0	1	1	2	0	1	1	0	0	2	2	1	1	1	1	1	0	1	1	1	1	1	1	2	0	1	1	1	1	1	1	0	0	2	0	0	1
10	23	24.001	0.0541851	0.0566485	1	0	1	0	2	2	1	1	0	1	2	2	0	1	1	0	0	2	2	1	1	1	1	1	0	1	1	1	1	1	1	2	0	1	1	1	1	1	1	0	0	2	0	1	1
10	24	24.834	-0.00230213	0.043454	1	0	1	0	2	2	1	1	0	1	2	2	0	1	1	0	0	2	2	1	1	1	1	1	0	1	1	1	1	1	1	2	0	1	1	1	1	1	1	0	0	2	0	1	1
10	25	26.1745	0.0479507	-0.046542	1	0	1	0	2	2	1	1	0	1	2	2	0	1	1	0	0	2	2	1	1	1	1	1	0	1	1	1	2	1	1	2	0	1	1	1	1	1	1	0	0	2	1	1	1
10	26	26.9901	0.0438297	-0.122807	1	0	1	0	2	2	1	1	0	1	2	2	0	1	1	0	0	2	2	1	1	1	1	1	0	1	0	1	2	1	1	2	0	1	1	1	1	1	1	0	0	2	1	1	1
10	27	27.5951	0.0646121	-0.0240599	1	0	1	0	1	2	1	1	0	1	2	2	0	1	1	0	0	2	2	1	1	1	1	1	0	1	0	1	2	1	1	1	0	1	1	1	1	1	1	0	0	2	1	1	1
10	28	28.5089	0.0642568	-0.0697125	1	0	1	0	1	2	1	1	0	1	2	2	0	1	1	0	0	2	2	1	1	1	1	1	0	1	0	1	2	1	1	1	0	1	1	1	1	1	1	0	0	2	1	1	1
10	29	29.2212	0.0439327	-0.0669912	1	0	1	0	0	2	1	1	0	1	2	2	0	1	1	0	0	2	2	1	1	1	1	1	0	1	0	1	2	1	1	1	0	1	2	1	1	1	1	0	0	2	1	1	1
10	30	30.2444	-0.0160284	-0.118986	1	0	1	0	0	2	1	1	0	1	2	2	0	1	1	0	0	2	2	1	1	1	1	1	0	1	0	1	2	1	1	1	0	1	2	1	1	1	1	0	0	2	1	1	1
10	31	31.3717	-0.0169493	-0.122131	1	0	1	0	0	2	1	1	0	1	2	2	0	1	1	0	0	2	2	1	1	1	1	1	0	1	0	1	2	1	1	1	0	1	2	1	1	1	1	0	0	2	1	1	1
10	32	32.8201	-0.0898053	-0.0105125	1	0	1	0	0	2	1	1	0	1	2	2	0	1	1	0	0	2	2	1	1	1	1	1	0	1	0	0	2	1	1	1	1	2	2	1	1	1	1	0	0	2	1	1	1
10	33	33.8464	-0.0718235	-0.0686883	1	0	1	1	0	2	1	1	0	1	2	2	0	1	1	0	0	2	2	1	1	1	1	1	0	1	0	0	2	1	1	1	0	2	2	1	1	1	1	1	0	2	1	1	1
10	34	34.4595	-0.0766801	-0.00585905	1	0	1	1	0	2	1	1	0	1	2	2	0	1	1	0	0	2	2	1	1	1	1	1	0	1	0	0	2	1	1	1	0	2	2	1	1	1	1	1	0	2	1	1	1
10	35	35.3793	-0.0964974	0.0741141	1	0	1	1	0	2	1	1	0	1	2	2	0	1	1	0	0	2	2	1	1	1	1	1	0	1	0	1	2	1	1	1	0	2	2	1	1	1	1	1	0	2	1	1	1
10	36	36.7089	-0.124728	-0.115412	1	0	1	1	0	2	1	1	0	1	2	2	0	1	1	0	0	2	1	1	1	2	1	1	1	1	0	1	2	1	1	1	0	2	2	1	1	1	1	1	0	2	1	1	1
10	37	37.8287	-0.0784582	-0.00349076	1	0	1	1	0	2	1	1	0	1	2	2	0	1	1	0	0	2	1	1	1	2	1	1	1	1	0	1	2	1	1	1	0	2	2	1	1	1	1	1	0	2	0	1	1
10	38	38.7512	-0.0661424	-0.0625266	1	0	1	1	0	2	1	1	0	1	2	2	0	1	1	0	0	2	1	1	1	2	1	1	1	1	0	1	2	1	1	1	0	2	2	1	1	1	1	1	0	2	0	1	1
10	39	40.3787	-0.137995	-0.253214	1	0	1	1	0	2	1	1	0	1	2	2	0	1	1	0	0	2	1	1	1	2	1	0	0	1	0	1	2	1	1	1	0	2	2	1	1	1	1	1	0	2	0	1	1
10	40	40.8737	-0.117978	-0.262453	1	0	1	1	0	2	1	1	0	1	2	2	0	1	1	0	0	2	1	1	1	2	1	0	0	1	0	1	2	1	1	1	0	2	2	1	1	1	1	1	0	2	0	1	1
10	41	41.7609	-0.0901806	-0.22206	1	0	1	1	0	2	1	1	0	1	2	2	0	1	1	0	0	2	1	1	1	2	1	0	0	1	0	1	2	1	1	1	0	2	2	1	1	1	1	1	0	2	0	1	1
10	42	42.5446	-0.0657384	-0.242633	1	0	1	1	0	2	1	1	0	1	2	2	0	1	1	0	0	2	1	1	1	2	1	0	0	1	0	1	2	1	1	1	0	2	2	1	1	1	1	1	0	2	0	1	1
10	43	44.1145	0.00507649	-0.324277	0	0	1	0	0	2	1	1	0	1	2	2	0	1	1	0	0	2	1	1	1	2	1	0	0	1	0	1	2	1	1	1	0	2	2	1	1	1	1	1	0	2	0	1	1
10	44	44.8964	0.00826906	-0.311975	0	0	1	0	0	2	1	1	0	1	2	2	0	1	1	0	0	2	1	1	1	1	1	0	0	1	0	1	2	1	1	1	0	2	2	1	2	1	1	1	0	2	0	1	1
10	45	45.6809	0.0409032	-0.391475	0	0	1	0	0	2	1	1	0	1	2	2	0	1	1	0	0	2	1	1	1	1	1	0	0	1	0	1	2	1	1	1	0	2	2	1	2	1	1	1	0	2	0	1	1
10	46	47.0587	0.110834	-0.471921	0	0	1	0	0	2	1	1	0	1	2	2	0	1	1	0	0	2	1	1	1	1	1	0	0	1	0	1	2	1	1	1	0	2	2	1	2	1	1	1	0	2	0	1	1
10	47	48.1578	0.185954	-0.385403	0	0	1	0	0	2	1	1	0	1	2	2	0	1	1	0	0	2	1	1	1	1	1	0	0	1	0	1	2	1	0	1	0	2	2	1	2	1	1	1	0	2	0	1	1
10	48	49.4751	0.196446	-0.353129	0	0	1	0	0	2	1	1	0	1	2	2	0	1	1	0	0	2	1	1	1	1	1	0	1	1	0	1	2	1	0	1	0	2	2	1	2	1	1	1	0	2	0	1	1
10	49	50.1856	0.248016	-0.364355	0	1	1	0	0	2	1	1	0	1	2	2	0	1	1	0	0	2	1	1	1	1	1	0	1	1	0	1	2	1	0	1	0	2	2	1	2	1	1	1	0	2	0	1	1
10	50	50.8845	0.208356	-0.264832	0	1	1	0	0	2	1	1	0	1	1	2	0	1	1	0	0	2	1	1	1	1	1	0	1	1	0	1	2	1	0	1	0	2	2	1	2	1	1	1	0	2	0	1	1
10	51	51.7759	0.153188	-0.28337	0	1	1	0	0	2	1	1	0	1	1	2	0	1	1	0	0	2	1	1	1	1	1	0	1	1	0	1	2	1	0	1	0	2	2	1	2	1	1	1	0	2	0	1	1
10	52	52.4622	0.14816	-0.149394	0	1	1	0	0	2	1	1	0	1	1	2	0	1	1	0	0	2	1	1	1	1	1	0	1	1	0	1	2	1	0	1	0	2	2	1	2	1	1	1	0	2	0	0	1
10	53	53.7363	0.168968	-0.0950705	0	1	1	0	0	2	1	1	0	1	1	2	0	1	1	0	0	2	1	1	1	1	1	0	1	1	0	2	2	1	0	1	0	2	2	1	2	1	1	1	0	2	0	0	1
10	54	54.7063	0.184746	-0.236841	0	1	1	1	0	2	1	1	0	1	1	2	0	1	1	0	0	2	1	1	1	1	1	0	1	1	0	2	2	1	0	1	0	2	2	1	2	1	1	1	0	2	0	0	1
10	55	55.4778	0.221196	-0.191046	0	1	1	1	0	2	1	1	0	1	1	2	0	1	1	0	0	2	1	1	1	1	1	0	1	1	0	2	2	1	0	1	0	2	2	1	2	1	1	1	0	2	0	0	1
10	56	56.4436	0.187722	-0.224282	0	1	1	1	0	2	1	1	0	1	1	2	0	1	1	0	0	2	1	1	1	1	1	0	1	1	0	2	2	1	0	1	0	1	2	1	2	1	1	1	0	2	0	0	1
10	57	56.9276	0.17378	-0.222187	0	1	1	1	0	2	1	1	0	1	1	2	0	1	1	0	0	2	1	1	1	1	1	0	1	1	0	2	2	1	0	1	0	1	2	1	2	1	1	1	1	2	0	0	1
10	58	57.5078	0.162864	-0.150482	0	1	1	1	0	2	1	1	0	1	1	2	0	1	1	0	0	2	1	1	1	1	1	0	1	1	0	2	2	1	0	1	0	1	2	1	2	1	1	1	1	2	0	0	1
10	59	58.3739	0.147507	-0.136386	0	1	1	1	0	2	1	1	0	1	1	2	0	2	1	0	0	2	1	1	1	1	1	0	1	1	0	2	2	1	0	1	0	1	2	1	2	1	1	1	1	2	0	0	1
10	60	59.6127	0.0576639	-0.171724	0	1	1	1	0	2	1	1	0	1	1	2	0	2	2	0	0	2	1	1	1	1	1	0	1	1	0	2	2	1	0	1	0	1	2	1	2	1	1	2	1	2	0	0	1
10	61	60.8482	0.050466	-0.261649	0	1	1	1	0	2	1	1	0	1	1	2	0	2	2	0	0	2	1	1	1	1	1	0	1	1	0	2	2	1	0	1	0	1	2	1	2	1	1	2	1	2	0	0	1
10	62	61.7115	0.0962047	-0.271209	0	1	1	1	0	2	1	1	0	1	1	2	0	2	2	0	0	1	1	1	1	1	1	0	1	1	0	2	2	1	0	1	0	1	2	1	2	1	1	2	1	2	0	0	1
10	63	62.6729	0.0632813	-0.196552	0	1	1	1	0	2	1	1	0	1	1	2	0	2	2	0	0	1	1	1	1	1	1	0	1	1	0	2	2	1	0	1	0	1	2	1	2	1	1	2	1	2	0	0	1
10	64	63.4356	0.0244803	-0.0946036	0	1	1	1	0	2	1	1	0	1	1	2	0	2	2	0	0	1	1	1	1	1	1	0	1	1	0	2	2	1	0	1	0	1	2	2	2	1	1	2	1	2	0	0	1
10	65	64.5743	-0.0212374	-0.0424149	0	1	1	1	0	2	1	1	0	1	1	2	0	2	2	0	0	1	1	1	1	1	1	0	1	1	0	2	2	1	0	1	0	1	2	2	2	1	1	2	1	2	0	0	1
10	66	65.147	-0.00181263	-0.0109357	0	1	1	1	0	2	1	1	0	1	1	2	0	2	2	0	0	1	1	1	1	1	1	0	1	1	0	2	2	1	0	1	0	1	2	2	2	1	1	2	1	2	0	0	1
10	67	66.0028	0.0196883	0.0705958	0	1	1	1	0	2	1	1	0	1	1	2	0	2	2	0	0	1	1	1	1	2	1	0	1	1	0	1	2	1	0	1	0	1	2	2	2	1	1	2	1	2	0	0	1
10	68	67.0565	0.072961	0.168253	0	1	1	1	0	2	1	1	0	1	1	2	0	2	2	0	0	1	1	1	1	2	1	0	1	1	0	1	2	1	0	1	0	1	2	2	2	1	1	2	1	2	0	0	1
10	69	68.0151	0.101212	0.0444628	0	1	1	1	0	2	1	1	1	1	1	2	0	2	2	0	0	1	1	1	1	2	1	0	1	1	0	1	2	1	0	1	0	1	2	2	2	1	1	2	1	2	0	0	1
10	70	68.9712	0.174055	-0.0324225	0	1	1	1	0	1	1	1	1	1	1	2	0	2	2	0	0	1	1	1	1	2	1	0	1	1	0	1	2	1	0	1	0	1	2	2	2	1	1	2	1	2	0	0	1
10	71	70.4899	0.235716	0.0395072	0	1	1	1	0	0	0	1	1	1	1	2	0	2	2	0	0	1	1	1	1	2	1	0	1	1	0	2	2	1	0	1	0	1	2	2	2	1	1	2	1	2	0	0	1
10	72	70.9592	0.212587	-0.0291467	0	1	1	1	0	0	0	1	1	1	1	2	0	2	2	0	0	1	1	1	1	2	1	0	1	1	0	2	2	1	0	1	0	1	2	2	2	1	1	2	1	2	0	0	1
10	73	71.8957	0.166851	-0.0458835	0	1	1	1	0	0	0	1	1	2	1	2	0	2	2	0	0	1	1	1	1	2	1	0	1	1	0	2	2	1	0	1	0	1	2	2	2	1	1	2	1	2	0	0	1
10	74	73.205	0.179277	-0.123531	0	1	2	1	0	0	0	1	1	2	1	2	0	2	2	0	0	1	1	1	1	2	1	0	1	1	0	2	2	1	0	1	0	1	2	1	2	1	1	2	1	1	0	0	1
10	75	73.4829	0.14854	-0.178654	0	1	2	1	0	0	0	1	1	2	1	2	0	2	2	0	0	1	1	1	1	2	1	0	1	1	0	2	2	1	0	1	0	1	2	1	2	1	1	2	1	1	0	0	1
10	76	74.5995	0.104297	-0.0507082	0	1	2	1	0	0	0	1	1	2	2	2	0	2	2	0	0	2	1	1	1	2	1	0	1	1	0	2	2	1	0	1	0	1	2	1	2	1	1	2	1	1	0	0	1
10	77	75.5306	0.0433421	-0.201949	0	1	2	1	0	0	0	1	1	2	2	2	0	2	2	0	0	2	1	1	1	2	1	0	1	1	0	2	2	1	0	1	0	1	2	1	2	1	1	2	1	1	0	0	1
10	78	76.1825	0.0894309	-0.0667756	0	1	2	1	0	0	0	1	1	2	2	2	0	2	2	0	0	2	1	1	1	2	1	0	1	1	0	2	2	1	0	1	0	1	2	1	2	1	1	2	1	1	0	0	1
10	79	77.0283	0.103912	-0.141182	0	1	2	1	0	0	0	1	1	2	2	2	0	2	2	0	0	2	0	1	1	2	1	0	1	1	0	2	2	1	0	1	0	1	2	1	2	1	1	2	1	1	0	0	1
10	80	77.7903	0.0749283	-0.079708	0	1	2	1	0	0	0	1	1	2	2	2	0	2	2	0	0	2	0	1	1	2	1	0	1	1	0	2	2	1	0	1	0	1	2	1	2	1	1	2	1	1	0	0	1
10	81	78.7589	0.0968031	-0.138678	0	1	2	1	0	0	0	1	1	2	2	1	0	2	2	0	0	2	0	1	1	2	1	0	1	1	0	2	2	1	0	1	0	1	2	1	2	1	1	2	1	1	0	0	1
10	82	79.5368	0.102296	-0.180198	0	1	2	1	0	0	0	1	1	2	2	1	0	2	2	0	0	2	0	1	1	2	1	0	1	1	0	2	2	1	0	1	0	1	2	1	2	1	1	2	1	1	0	0	1
10	83	80.507	0.110227	-0.137041	0	1	2	1	0	0	0	1	2	2	2	1	0	2	2	0	0	2	0	1	1	2	1	0	1	1	0	2	2	1	0	1	0	1	2	1	2	1	1	2	1	1	1	0	1
10	84	81.0904	0.129327	-0.165743	0	1	2	1	0	0	0	1	2	2	2	1	0	2	2	0	0	2	0	1	1	2	1	0	1	1	0	2	2	1	0	1	0	1	2	1	1	1	1	2	1	1	1	0	1
10	85	82.8861	0.109196	-0.0484558	0	1	2	1	0	0	0	1	2	2	2	1	0	2	2	0	0	2	0	1	1	2	2	1	1	1	0	2	1	1	0	1	0	1	2	1	1	1	1	2	1	1	1	0	1
10	86	84.5672	0.0342456	0.0836627	0	1	2	1	0	0	0	1	2	2	2	1	0	2	2	0	0	2	0	1	1	2	1	1	1	1	0	2	1	1	0	1	0	1	2	2	1	1	1	2	1	1	1	0	1
10	87	85.9415	0.00447957	-0.0389833	0	1	2	1	0	0	0	1	2	2	2	1	0	2	2	0	0	2	0	1	1	2	1	1	1	1	0	2	1	1	0	1	0	1	2	2	1	1	1	2	1	1	1	0	1
10	88	87.0252	-0.0355248	-0.0320937	0	1	2	1	0	0	0	1	2	2	2	1	0	2	2	0	0	2	0	1	1	2	1	1	1	2	0	2	1	1	0	1	0	1	2	2	1	1	1	2	1	1	1	0	1
10	89	88.1215	-0.052505	0.0235901	0	1	2	1	0	0	0	1	2	2	2	1	0	2	2	0	0	2	0	1	1	1	1	1	1	2	0	2	1	1	0	1	0	1	2	2	1	1	1	2	1	1	1	0	1
10	90	89.1187	-0.0677443	0.0271188	0	1	2	1	0	0	0	1	1	2	2	1	0	2	2	0	0	1	0	1	1	1	1	1	1	2	0	2	1	1	0	1	0	1	2	2	1	1	1	2	1	1	1	1	1
10	91	89.8085	0.00283016	0.0157049	0	1	2	1	0	0	0	1	1	2	2	1	0	2	2	0	0	1	0	1	1	1	1	1	1	2	0	2	1	1	0	1	0	1	2	2	1	1	1	2	1	1	1	1	1
10	92	90.7984	0.0219334	-0.0857101	0	1	2	1	0	0	0	1	1	2	2	1	0	2	2	0	0	1	0	1	1	1	1	1	1	2	0	2	1	1	0	1	0	1	2	2	1	1	1	2	1	1	1	1	1
10	93	91.8892	-0.0547717	-0.202423	0	1	2	1	1	0	0	1	1	2	2	1	0	2	2	0	0	1	0	1	1	1	1	1	1	2	0	2	1	1	0	1	0	1	2	2	1	1	1	2	1	1	1	1	1
10	94	93.275	-0.124357	-0.107973	0	1	2	1	1	0	1	1	1	2	2	1	0	2	2	0	0	1	0	1	1	1	1	1	1	2	0	2	1	1	0	1	0	1	2	2	1	1	1	2	1	1	1	1	1
10	95	94.0648	-0.0808811	0.00700023	0	1	2	1	1	0	1	1	1	2	2	1	0	2	2	0	0	1	0	1	1	1	1	1	1	2	1	2	1	1	0	1	0	1	2	2	1	1	1	2	1	1	1	1	1
10	96	94.9614	-0.0719213	-0.0774091	0	1	2	1	1	0	1	1	1	2	2	1	0	2	2	0	0	1	0	1	1	1	1	1	1	2	1	2	1	1	0	1	0	1	2	2	1	1	1	2	1	1	1	1	1
10	97	96.1582	-0.0582393	-0.0317504	0	1	2	1	1	0	1	1	1	2	2	1	0	2	2	0	0	1	0	1	1	2	1	1	1	2	1	2	1	2	0	1	0	1	1	2	1	1	1	2	1	1	1	1	1
10	98	97.4486	0.0501752	-0.0378629	0	1	2	1	1	0	1	1	1	2	2	1	0	2	2	0	0	1	0	1	1	2	1	1	1	2	1	2	1	2	0	1	0	1	1	2	1	1	1	2	1	1	1	1	1
10	99	98.8352	0.0784655	0.0172171	0	1	2	1	1	0	1	1	1	2	2	1	0	2	2	0	0	1	0	1	1	2	1	1	1	2	0	2	1	2	0	1	0	1	1	2	1	1	1	2	1	1	1	1	1
10	100	99.7263	0.158674	-0.0201445	0	1	2	1	1	0	1	1	1	2	2	1	0	2	2	0	0	1	0	1	1	2	1	1	1	2	0	2	1	2	0	1	0	1	1	2	1	1	1	2	1	1	1	1	2
11	0	0	0.00975904	-0.0830899	2	1	1	2	2	1	2	1	2	1	2	2	0	1	1	1	1	2	1	2	2	2	1	0	1	0	0	1	1	1	1	1	2	1	2	2	0	2	1	1	2	1	2	1	0
11	1	1.27947	0.000870752	-0.137634	2	1	1	2	2	1	2	1	2	1	2	2	0	1	1	1	1	2	1	2	2	1	1	0	1	0	0	1	1	1	1	1	2	1	2	2	0	2	1	1	2	1	2	1	0
11	2	2.23391	0.104215	-0.246833	2	1	1	2	2	1	2	1	2	1	2	2	0	1	0	1	1	2	1	2	1	1	1	0	1	0	0	1	1	1	1	1	2	1	2	2	0	2	1	1	2	1	2	1	0
11	3	3.72572	0.154567	-0.201019	2	1	1	2	2	1	2	1	2	0	2	2	0	1	0	1	1	2	1	2	1	1	1	0	1	0	0	1	1	1	1	1	2	1	2	2	0	2	1	1	2	1	2	1	0
11	4	4.45895	0.159049	-0.239874	2	1	1	2	2	1	2	1	2	0	1	2	0	0	0	1	1	2	1	2	1	1	1	0	1	0	0	1	1	1	1	1	2	1	2	2	0	2	1	1	2	1	2	1	0
11	5	5.6032	0.163922	-0.0670491	2	1	1	2	2	1	2	1	2	0	1	2	0	0	0	1	1	2	1	2	1	1	1	0	1	0	0	1	1	1	1	1	2	2	2	2	0	2	1	1	2	1	2	1	0
11	6	6.73885	0.0681446	0.0399437	2	1	1	2	2	1	2	1	2	0	1	2	0	0	0	1	1	2	1	2	1	1	1	0	1	0	0	1	1	1	1	1	2	2	2	2	0	2	1	1	2	1	2	1	0
11	7	8.0692	0.0440476	0.113037	2	1	1	2	2	1	2	1	2	0	1	2	0	0	0	1	1	2	1	2	1	1	1	0	1	0	0	1	1	1	1	1	2	2	2	2	0	2	1	1	2	1	2	1	0
11	8	9.00327	0.082405	0.133756	2	1	1	1	2	1	2	1	2	0	1	2	0	0	0	1	1	2	1	2	1	1	1	0	1	0	0	1	1	1	1	1	2	2	2	2	0	2	1	1	2	1	2	1	0
11	9	10.2938	0.0414008	0.049294	2	1	1	1	2	1	2	1	2	0	1	2	0	0	0	1	1	2	1	2	1	1	1	0	1	0	0	1	1	1	1	1	2	2	2	2	0	2	1	1	2	1	2	1	0
11	10	11.3698	0.126894	0.0928569	2	1	2	1	2	1	2	1	2	0	1	2	0	0	0	1	1	2	1	2	1	1	1	1	1	0	0	1	1	1	1	1	2	2	2	2	0	2	1	1	2	1	2	1	0
11	11	12.4394	0.103323	0.219072	2	1	2	1	2	1	2	1	2	0	1	2	0	0	0	1	1	2	1	2	1	1	1	1	1	0	1	1	2	1	1	1	2	2	2	2	0	2	1	0	2	1	2	1	0
11	12	13.8254	0.0781712	0.17986	2	1	2	1	2	1	2	1	2	0	1	2	0	0	0	1	1	2	1	2	1	1	1	1	1	0	1	1	2	1	1	1	2	2	2	2	0	2	1	0	2	1	2	1	0
11	13	14.8732	0.0646686	0.0785264	2	1	2	1	2	1	2	1	2	0	1	2	0	0	0	1	1	2	0	2	1	1	1	1	1	0	1	1	2	1	1	1	2	2	2	2	0	2	1	0	2	1	2	1	1
11	14	15.7034	0.0491457	0.106634	2	1	2	1	2	1	2	1	2	0	1	2	0	0	0	1	1	2	0	2	1	1	1	1	1	0	1	1	2	1	1	1	2	2	2	2	1	2	1	0	2	1	2	1	1
11	15	16.9587	0.0369839	0.0386117	2	1	2	1	2	1	2	1	2	0	1	2	0	0	0	2	1	2	1	2	1	1	1	1	1	0	1	1	2	1	1	1	2	2	2	2	0	2	1	0	2	1	2	1	1
11	16	17.8996	0.0699757	0.049626	2	1	2	1	2	1	2	1	2	0	1	2	0	0	0	2	1	2	1	2	1	1	1	1	1	0	1	1	2	1	1	1	2	2	2	2	0	2	1	0	2	1	2	1	1
11	17	18.6297	0.109371	0.0739513	2	1	2	1	2	1	2	1	2	0	1	2	0	0	0	2	1	2	1	2	1	1	1	1	1	0	1	1	2	1	1	1	2	2	2	2	0	2	1	0	2	1	2	1	1
11	18	19.3549	0.0940551	0.0465437	2	1	2	1	2	1	2	1	2	0	1	2	0	0	0	2	1	2	1	2	1	1	1	1	1	0	1	1	2	1	1	1	2	2	2	2	0	2	1	0	2	1	2	1	1
11	19	20.1749	0.0603941	0.0349807	2	1	2	1	2	1	2	1	2	0	1	2	0	0	0	2	1	2	1	2	1	1	1	1	1	0	1	1	2	1	1	1	2	2	2	2	0	2	1	0	2	1	2	1	1
11	20	21.2039	0.0839272	0.0306821	2	1	2	1	2	1	2	1	2	0	1	2	0	0	0	2	1	2	1	2	1	1	1	1	1	0	1	1	2	1	1	1	2	2	2	2	0	2	1	0	2	1	2	1	1
11	21	22.0222	0.055482	0.0261938	2	1	2	1	2	1	2	1	2	0	1	2	0	0	0	2	1	2	1	2	1	1	1	1	1	0	1	1	2	1	1	1	2	2	2	2	0	2	1	0	2	1	2	1	1
11	22	22.8303	0.0907696	0.111014	2	1	2	1	2	1	2	1	2	0	1	2	0	0	0	2	0	2	1	2	1	1	1	1	1	1	1	1	2	1	1	1	2	2	2	2	0	2	1	0	2	1	2	1	1
11	23	23.33	0.1783	0.229173	2	1	2	1	2	1	2	1	2	0	1	2	0	0	0	2	0	2	1	2	1	1	1	1	1	1	1	1	2	1	1	1	2	2	2	2	0	2	1	0	2	1	2	1	1
11	24	24.5327	0.147112	0.298641	2	1	2	1	2	1	2	1	2	0	1	2	0	0	0	2	0	2	1	2	1	1	0	1	1	1	1	1	2	1	1	1	2	2	2	2	0	2	1	1	2	1	2	1	1
11	25	25.3256	0.157059	0.340085	1	1	2	1	2	1	2	1	2	0	1	2	0	0	0	2	0	2	1	2	1	1	0	1	1	1	1	1	2	1	1	0	2	2	2	2	0	2	1	1	2	1	2	1	1
11	26	26.3225	0.164852	0.237264	1	1	2	1	2	1	2	1	2	0	1	2	0	0	0	2	0	2	1	2	1	1	0	1	1	1	1	1	2	1	1	0	2	2	2	2	0	2	1	1	2	1	2	1	1
11	27	28.3344	0.122773	0.330253	1	1	2	1	2	1	2	1	2	0	1	2	0	0	0	2	0	2	2	2	1	1	0	1	1	1	1	1	2	1	1	0	2	2	2	2	0	2	1	1	2	1	2	1	1
11	28	29.2323	0.0736047	0.425523	1	1	2	1	2	1	2	1	2	0	1	2	0	0	0	2	0	2	2	2	1	1	0	1	1	1	1	1	2	1	1	0	2	2	2	2	0	2	1	1	2	1	2	1	1
11	29	29.9291	0.1307	0.524495	1	1	2	1	2	1	2	1	2	0	1	2	0	0	0	2	0	2	2	2	1	1	0	1	1	1	1	1	2	1	1	0	1	2	2	2	0	2	1	1	2	1	2	1	1
11	30	30.7346	0.0269802	0.493487	1	1	2	1	2	1	2	1	2	0	1	2	0	0	0	2	0	2	2	2	1	1	0	1	1	1	1	1	2	1	1	0	1	2	2	2	0	2	1	1	2	1	2	1	1
11	31	31.5527	-0.0930427	0.198822	1	1	2	1	2	1	2	1	2	0	1	1	0	0	0	2	0	2	2	2	1	1	0	1	1	1	1	1	2	1	1	0	1	2	2	2	0	2	1	1	2	1	2	1	1
11	32	32.9277	-0.155188	0.129719	1	1	2	1	2	1	2	1	2	0	1	1	0	0	0	2	0	2	2	2	1	1	0	1	1	1	1	1	2	1	1	0	1	2	2	2	0	2	1	1	2	1	2	1	1
11	33	34.2985	-0.190618	0.00748172	1	1	2	1	2	1	2	1	1	0	1	1	0	0	0	2	0	2	2	2	1	1	0	1	1	1	1	1	2	1	1	0	1	2	2	2	0	2	1	1	2	1	2	1	1
11	34	34.9236	-0.126547	-0.0723948	1	1	2	1	2	1	2	1	1	0	1	1	0	0	0	2	0	2	2	2	1	1	0	1	1	1	1	1	2	1	1	0	1	2	2	2	0	2	1	1	2	1	2	1	1
11	35	35.757	-0.0412081	-0.127652	1	1	2	1	2	1	2	1	1	0	0	1	0	0	0	2	0	2	2	2	1	1	0	1	1	1	1	1	1	1	1	0	1	2	2	2	0	2	1	1	2	1	2	1	1
11	36	37.3106	-0.0189257	-0.192234	1	1	2	1	2	1	2	1	1	0	0	1	0	0	0	2	0	2	2	2	1	1	0	1	1	1	1	2	1	1	1	0	1	2	2	2	0	2	1	1	2	1	2	1	1
11	37	38.3376	0.0908533	-0.134577	1	1	2	1	2	1	2	1	1	0	0	1	0	0	0	2	0	2	2	2	1	1	0	1	1	1	1	2	1	1	1	0	2	2	2	2	0	2	1	1	2	1	2	1	1
11	38	39.5734	0.133079	0.0162061	1	1	2	1	2	1	2	1	1	0	0	1	0	0	0	2	0	1	2	2	1	1	0	1	1	1	1	2	1	1	1	0	2	2	2	2	0	2	1	1	2	1	2	1	1
11	39	40.3046	0.102272	0.0772448	1	1	2	1	2	1	2	1	1	0	0	1	0	0	0	2	0	1	2	2	1	1	0	1	1	1	1	2	1	1	1	0	2	2	2	2	0	2	1	1	1	1	2	1	1
11	40	41.3611	0.12236	-0.0538317	1	1	2	1	2	1	2	1	1	0	0	1	0	0	0	2	0	1	2	2	1	1	0	2	1	0	1	1	1	1	1	0	2	2	2	2	0	2	1	1	1	1	2	1	1
11	41	41.6791	0.101912	-0.0385334	1	1	2	1	2	1	2	1	1	0	0	1	0	0	0	2	0	1	2	2	1	1	0	2	1	0	1	1	1	1	1	0	2	2	2	2	0	2	1	1	1	1	2	1	1
11	42	42.6423	0.0699225	-0.0526542	0	1	2	1	2	1	2	1	1	0	0	1	0	0	0	2	0	1	2	2	1	1	0	2	1	0	1	1	1	1	1	0	2	2	2	2	0	2	1	1	1	1	2	1	1
11	43	43.4866	0.0424632	-0.101275	0	1	2	1	2	1	2	1	1	0	0	1	0	0	0	2	0	1	2	2	1	1	0	2	1	0	1	1	0	1	1	0	2	2	1	2	0	2	2	1	1	1	2	1	1
11	44	44.662	0.100982	-0.0295649	0	1	2	1	2	1	2	1	1	0	0	1	0	0	0	2	0	1	2	1	1	1	0	2	1	0	1	1	0	1	1	0	2	2	1	2	0	2	2	1	1	1	2	1	1
11	45	46.2752	0.053296	-0.10011	0	1	2	1	2	1	2	1	1	0	0	1	0	0	0	2	0	1	2	1	1	1	0	2	1	0	1	1	0	1	1	0	2	2	1	2	0	2	2	1	1	1	2	1	1
11	46	47.6638	0.138802	0.117703	0	1	2	1	2	1	2	1	1	0	0	0	0	0	0	2	0	1	2	1	1	1	0	2	1	0	1	1	0	1	1	0	2	2	1	2	0	2	2	1	1	1	2	1	1
11	47	49.0349	0.156295	0.156222	0	1	2	1	2	1	2	1	1	0	0	0	0	0	0	2	0	1	2	1	1	1	1	2	1	0	1	1	0	1	1	0	2	2	1	2	0	2	2	1	1	1	2	0	1
11	48	50.5248	0.194567	0.25101	0	1	2	1	2	1	2	1	1	0	0	0	0	0	0	2	0	1	2	1	1	1	1	2	1	0	1	1	0	1	1	0	2	2	1	2	0	2	2	1	1	1	2	0	1
11	49	50.8374	0.155306	0.248256	0	1	2	1	2	1	2	1	1	0	0	0	0	0	0	2	0	1	2	1	1	1	1	2	1	0	1	1	0	1	1	0	2	2	1	2	0	2	2	1	1	1	2	0	1
11	50	52.1124	0.154265	0.241181	0	1	2	1	2	1	2	1	1	0	0	0	0	0	0	2	0	1	2	1	1	1	1	2	1	1	1	1	0	1	1	0	2	2	1	2	0	2	2	1	1	1	2	0	1
11	51	52.858	0.0991286	0.126433	0	1	2	1	2	1	2	1	1	0	0	0	0	0	0	2	0	1	1	1	1	0	1	2	1	1	1	1	0	1	1	0	2	2	1	2	0	2	2	1	1	1	2	0	1
11	52	53.5993	0.123648	0.155507	0	1	2	1	2	0	2	1	1	0	0	0	0	0	0	2	0	1	1	1	1	0	1	2	1	1	1	1	0	1	1	0	2	2	1	2	0	2	2	1	1	1	2	0	1
11	53	54.5534	-0.00383773	0.217997	0	1	2	1	2	0	1	1	1	0	0	0	0	0	0	2	0	1	1	1	1	0	1	2	1	1	1	1	0	1	1	0	2	2	1	2	0	2	2	1	1	1	2	0	1
11	54	55.1835	0.0302568	0.187748	0	1	2	1	2	0	1	1	2	0	0	0	0	0	0	2	0	1	1	1	1	0	1	2	1	1	1	1	0	1	1	1	2	2	1	2	0	2	2	1	1	1	2	0	1
11	55	56.3406	0.0461144	0.210139	0	1	2	1	2	0	2	1	2	0	0	0	0	0	0	2	0	1	1	1	1	0	1	2	1	1	1	1	0	1	1	1	2	2	1	2	0	2	2	1	1	1	2	0	1
11	56	57.7152	-0.00207221	0.146443	0	1	2	1	2	0	2	1	2	0	0	0	0	0	0	2	0	1	1	1	1	0	1	2	1	1	1	1	0	1	1	1	2	2	1	2	0	2	2	1	2	1	1	0	1
11	57	58.6446	-0.0606031	0.184084	0	1	2	1	2	0	2	1	2	0	0	0	0	0	0	2	0	1	1	1	1	0	1	2	1	1	1	1	0	1	1	1	2	2	1	2	0	2	2	1	2	1	1	0	1
11	58	59.9855	-0.0913034	0.00807887	0	1	2	1	2	0	2	1	2	0	0	0	0	0	0	2	0	1	1	1	1	0	1	2	1	1	1	1	0	1	1	1	2	2	2	2	0	2	2	1	2	1	0	0	1
11	59	61.3313	-0.0645257	0.1262	0	1	2	1	2	0	2	1	2	0	0	0	0	0	0	2	0	1	1	1	1	0	1	2	1	1	1	1	0	1	1	1	2	2	2	2	0	2	2	1	2	1	0	0	1
11	60	62.0469	-0.0648419	0.124973	0	1	2	1	2	0	2	1	2	0	0	0	0	0	0	2	0	1	1	1	1	0	1	2	1	1	1	1	0	1	1	1	2	2	2	2	0	2	2	1	2	1	0	0	1
11	61	62.9687	-0.0267541	0.104184	0	1	2	1	2	0	2	1	2	0	0	0	0	0	0	2	0	1	1	1	1	0	1	2	1	1	1	1	0	1	1	1	2	2	2	2	0	2	2	1	2	1	0	0	1
11	62	63.9994	0.0159478	0.00398349	0	1	2	1	2	0	2	1	2	0	0	0	0	0	0	2	0	1	1	1	1	0	1	2	1	1	1	1	0	1	1	1	2	2	2	2	0	2	2	1	2	1	0	0	1
11	63	65.1555	0.0107968	0.171709	0	1	2	1	2	0	2	1	2	0	0	0	0	0	0	2	0	1	1	1	1	0	1	2	1	1	1	1	0	1	1	1	2	2	2	2	0	2	2	1	2	1	0	0	1
11	64	66.098	-0.0567162	0.130535	0	1	2	1	2	0	2	1	2	0	0	0	0	0	0	2	0	1	1	1	1	0	1	2	1	1	1	1	0	1	1	1	2	2	2	2	0	2	2	1	2	1	0	0	1
11	65	67.147	-0.0131176	-0.00553318	0	1	1	1	2	0	2	1	2	0	0	0	0	0	0	2	0	1	1	1	1	0	1	2	1	1	1	1	0	1	1	1	2	2	2	2	0	2	2	1	2	1	0	0	1
11	66	68.1975	-0.0288257	0.0062175	0	1	1	1	2	0	2	1	2	0	0	0	0	0	0	2	0	2	1	1	1	0	1	2	1	1	1	1	0	1	1	1	2	2	2	2	0	2	2	1	2	1	0	0	1
11	67	69.5547	0.0678929	-0.0789676	0	1	1	1	2	0	2	1	2	0	0	0	0	0	1	2	0	2	1	1	1	0	1	2	1	1	1	1	0	1	1	1	2	2	2	2	0	2	2	1	2	1	0	0	1
11	68	70.6918	0.0483358	-0.0906074	0	1	1	1	2	0	2	1	2	0	0	1	0	0	1	2	0	2	1	1	1	0	1	2	1	1	1	1	0	1	1	1	2	2	2	2	0	2	2	1	2	1	0	0	1
11	69	71.5226	0.0360446	-0.181656	0	1	1	1	2	0	2	1	2	0	0	1	0	0	1	2	0	2	1	1	1	0	2	2	1	1	1	1	0	1	1	1	2	2	2	2	0	2	2	1	2	1	0	0	1
11	70	72.15	0.0470927	-0.215376	0	1	1	1	2	1	2	1	2	0	0	1	0	0	1	2	0	2	1	1	1	0	2	2	1	1	1	1	0	1	1	1	2	2	2	2	0	2	2	1	2	1	0	0	1
11	71	73.8507	-0.020475	-0.24328	0	1	1	1	2	1	2	1	2	0	0	1	0	0	1	2	0	2	1	1	1	0	2	2	1	1	1	1	0	1	1	1	2	2	2	2	0	2	2	1	2	1	0	0	1
11	72	75.2252	0.00675313	-0.256116	0	1	1	1	2	1	2	1	2	0	0	1	0	0	1	1	0	2	1	1	1	0	2	2	1	1	1	1	0	1	1	1	2	2	2	2	0	2	2	1	2	1	0	0	2
11	73	76.7149	-0.0335489	-0.331549	0	1	1	1	2	1	2	1	2	0	0	1	0	0	1	1	0	2	1	1	1	0	2	2	1	1	1	1	0	0	1	1	2	2	2	2	0	2	1	1	2	1	0	0	2
11	74	77.5494	-0.0839969	-0.24987	0	1	1	1	2	1	2	1	2	0	0	1	0	0	1	1	0	2	1	1	1	0	2	2	1	1	1	1	0	0	1	1	2	2	2	2	0	2	1	1	2	1	0	0	2
11	75	78.387	-0.1352	-0.193871	0	1	1	1	2	1	2	1	2	0	0	1	0	0	1	1	0	2	1	1	1	0	2	2	1	1	1	2	0	0	1	0	2	2	2	2	0	2	1	1	1	1	0	0	2
11	76	80.1861	-0.0714797	-0.197772	0	1	1	1	1	1	2	1	2	0	0	1	0	0	1	1	0	2	1	1	1	0	2	2	1	1	1	2	0	0	1	0	2	2	2	2	0	2	1	1	1	1	0	0	2
11	77	81.2263	-0.11835	-0.150504	0	0	2	1	1	1	2	1	2	0	0	1	0	0	1	1	0	2	1	1	1	0	2	2	1	1	1	2	0	0	1	0	2	2	2	2	1	2	1	1	1	1	0	0	2
11	78	82.269	-0.118732	-0.226647	0	0	2	1	1	1	2	1	1	0	0	1	0	0	1	1	0	2	1	1	1	0	2	2	1	1	1	2	0	0	1	0	2	2	2	2	1	2	1	1	1	1	0	0	2
11	79	83.3265	-0.0938946	-0.183876	0	0	2	1	1	1	2	1	1	0	0	1	0	0	0	1	0	2	1	1	1	0	2	2	1	1	1	2	0	0	1	0	2	2	2	2	2	2	1	1	1	1	0	0	2
11	80	84.8964	-0.0807821	-0.140279	0	0	2	1	1	1	2	1	1	0	0	1	0	0	1	1	0	2	1	1	1	0	2	2	1	2	1	2	0	0	1	0	2	2	2	2	2	2	2	1	1	1	0	0	2
11	81	86.3614	-0.165368	-0.0929399	0	0	2	1	0	1	2	1	1	0	0	1	0	0	1	1	0	2	1	1	1	0	2	2	1	2	1	2	0	1	1	0	2	2	2	2	2	2	2	1	1	1	0	0	2
11	82	86.4645	-0.174866	-0.0759059	0	0	2	1	0	1	2	1	1	0	0	1	0	0	1	1	0	2	1	1	1	0	2	2	1	2	1	2	0	1	1	0	2	2	2	2	2	2	2	1	1	1	0	0	2
11	83	88.0444	-0.17015	-0.00606218	0	0	2	1	0	1	2	1	1	0	0	1	0	0	1	1	0	2	1	1	1	0	2	2	1	2	1	2	0	1	1	0	2	2	2	2	2	2	1	1	1	1	0	0	2
11	84	88.4605	-0.154671	-0.0112255	0	0	2	1	0	1	2	1	0	0	0	1	0	0	1	1	0	2	1	1	1	0	2	2	1	2	1	2	0	1	1	0	2	2	2	2	2	2	1	1	1	2	0	0	2
11	85	90.0093	-0.114754	0.0401007	0	0	2	1	0	1	2	1	0	0	0	1	0	0	1	1	0	2	1	1	1	0	2	2	1	2	1	2	0	1	1	0	2	2	2	2	2	2	1	1	1	2	0	0	2
11	86	90.9231	-0.0632197	-0.00759127	1	0	2	1	0	1	2	1	0	0	0	1	0	0	1	1	0	2	1	1	1	0	2	2	1	2	1	2	0	1	1	0	2	2	2	2	2	2	1	1	1	2	0	0	2
11	87	92.0427	-0.055509	0.0501619	1	0	2	1	0	1	2	1	0	0	0	0	0	0	1	1	0	2	1	1	1	0	2	2	1	2	1	2	0	1	1	0	2	2	2	2	2	2	1	1	1	2	0	0	2
11	88	93.3593	-0.146821	-0.274541	1	0	2	1	0	1	2	1	0	0	0	0	0	0	1	1	1	2	1	1	1	0	2	2	1	2	1	2	0	1	1	0	2	2	2	2	2	2	1	1	1	2	0	0	2
11	89	94.9918	-0.0431132	-0.272298	1	0	2	1	0	1	2	2	0	0	0	0	0	0	1	1	1	2	1	1	1	0	2	2	1	2	1	2	0	1	1	1	2	2	2	2	2	2	1	0	1	2	0	0	2
11	90	95.909	-0.073306	-0.310441	1	0	2	1	0	1	2	2	0	0	0	0	0	0	1	1	1	2	1	1	1	0	2	2	1	2	1	2	0	1	1	1	2	2	2	2	2	2	1	0	1	2	0	0	2
11	91	97.1361	-0.0218098	-0.202776	1	0	2	1	0	0	2	2	0	0	0	0	0	0	1	1	1	2	1	1	1	0	2	2	1	2	1	2	0	1	1	1	2	2	2	2	2	2	1	0	1	2	0	0	2
11	92	98.2596	0.0469781	-0.355281	1	0	2	1	0	0	2	2	0	0	0	0	0	0	1	1	1	2	1	1	1	0	2	2	0	2	1	2	0	1	1	1	2	2	2	2	2	2	1	0	1	2	0	0	2
11	93	99.073	0.114131	-0.366766	1	0	2	1	0	0	2	2	0	0	0	0	0	1	1	1	1	2	1	1	1	0	2	2	0	2	1	2	0	1	1	1	2	2	2	2	2	2	1	0	1	2	0	0	2
11	94	99.7826	0.108667	-0.379197	1	0	2	1	0	0	2	2	0	0	0	0	0	1	1	1	1	2	1	1	1	0	2	2	0	2	1	2	0	1	1	1	2	2	2	2	2	2	1	0	1	2	0	0	2
11	95	100.985	0.13064	-0.336702	1	0	2	1	0	0	2	2	0	0	0	0	0	1	1	1	2	2	1	0	1	0	2	2	0	2	1	2	0	1	1	1	2	2	2	2	2	2	1	0	1	2	0	0	2
11	96	102.181	0.107804	-0.27594	1	0	2	1	0	0	2	2	0	0	0	0	0	1	1	1	2	2	1	0	1	0	2	2	0	2	1	2	0	1	1	1	2	2	2	2	2	2	1	0	1	2	0	1	2
11	97	103.169	0.075455	-0.307623	1	0	2	1	0	0	2	2	0	0	0	0	0	1	1	1	2	2	1	0	1	0	2	2	0	2	1	2	0	1	1	1	2	2	2	2	2	2	1	0	1	2	0	1	2
11	98	103.759	0.0617043	-0.286382	1	0	2	1	0	0	2	2	0	0	0	0	0	1	1	1	2	2	1	0	1	0	2	2	0	2	1	2	0	1	1	1	2	2	2	2	2	2	1	0	1	2	0	1	2
11	99	105.246	0.01714	-0.27565	1	0	2	1	0	0	2	2	0	0	0	1	0	1	1	1	2	2	1	0	1	0	2	2	0	2	1	2	0	2	1	1	2	2	2	2	2	2	1	0	1	2	0	1	2
11	100	106.142	0.0111951	-0.297407	1	0	1	1	0	0	2	2	0	0	0	1	0	1	1	1	2	2	1	0	1	0	2	2	0	2	1	2	0	2	1	1	2	2	2	2	2	2	1	0	1	2	0	1	2
12	0	0	-0.315144	0.212545	2	1	0	1	1	0	2	0	2	2	2	0	1	0	0	1	0	2	0	1	1	1	1	2	2	0	2	0	1	2	2	2	2	1	1	0	1	0	1	2	0	1	0	1	1
12	1	1.23288	-0.314402	0.213876	2	0	0	1	1	0	2	0	2	2	2	0	1	0	0	1	0	2	0	1	1	1	1	2	2	0	2	0	1	2	2	2	2	1	1	0	1	0	1	2	0	1	0	1	1
12	2	2.45304	-0.332387	0.180335	2	0	0	1	1	0	2	0	2	2	2	0	1	0	0	1	0	2	0	1	1	1	1	2	2	0	2	0	1	2	2	2	2	1	1	0	1	1	1	2	0	1	0	1	1
12	3	4.05378	-0.368009	0.0737714	2	0	0	1	1	0	2	0	2	2	2	0	1	0	0	1	0	2	0	1	1	1	1	2	1	0	2	0	1	2	2	2	2	1	1	1	1	1	1	2	0	1	0	1	1
12	4	4.90635	-0.248156	0.175937	2	0	0	1	1	0	2	0	2	2	2	0	1	0	0	1	0	2	0	1	1	1	1	2	1	0	2	0	1	2	2	2	2	1	1	1	1	1	1	2	0	1	0	1	1
12	5	5.67623	-0.2654	0.223171	2	0	0	1	1	0	2	0	2	2	2	0	1	0	0	1	0	2	0	1	1	1	1	2	1	0	2	0	1	2	2	2	2	1	1	1	1	1	1	2	0	1	0	1	1
12	6	6.9389	-0.215482	0.138905	2	0	0	1	1	0	2	0	2	2	2	1	1	0	0	1	0	2	0	1	1	1	1	2	1	0	2	0	1	2	2	2	2	1	1	1	0	1	1	2	0	1	0	1	1
12	7	7.62387	-0.217195	0.102559	2	0	0	1	1	0	2	0	2	2	2	1	1	0	0	1	0	2	0	1	1	1	1	2	1	0	2	1	1	2	1	2	2	1	1	1	0	1	1	2	0	1	1	1	1
12	8	8.31139	-0.180192	0.184957	2	0	0	1	1	0	2	0	2	2	2	1	1	0	0	1	0	2	0	1	1	1	1	2	1	0	2	1	1	2	1	2	2	1	1	1	0	1	1	2	0	1	1	1	1
12	9	9.69554	-0.161867	0.319835	2	0	0	1	1	0	2	0	2	2	2	1	1	0	0	1	0	2	0	0	1	1	1	2	1	0	2	1	1	2	1	2	1	1	1	1	0	1	1	2	0	1	1	1	1
12	10	10.7795	-0.126039	0.266162	2	0	0	1	1	0	2	0	2	2	2	1	1	0	0	1	0	2	0	0	1	1	1	2	1	0	2	1	1	2	1	2	1	1	1	1	0	1	1	2	0	1	1	1	1
12	11	11.56	-0.131903	0.287047	2	0	0	1	1	0	2	0	2	2	2	1	1	0	0	1	0	2	0	0	1	1	1	2	1	0	2	1	1	2	1	2	1	1	1	1	0	1	1	2	0	1	1	1	1
12	12	12.5356	-0.105644	0.283203	2	0	0	1	1	0	2	0	2	2	2	1	1	0	0	1	0	2	0	0	1	1	1	2	1	0	2	1	1	2	1	2	1	1	1	1	0	1	1	2	0	1	1	1	1
12	13	13.42	-0.176059	0.182617	2	0	0	1	1	0	2	0	2	2	2	1	1	0	0	1	0	2	0	0	1	1	1	2	1	0	2	1	1	2	1	2	1	1	1	1	0	0	1	2	0	1	1	1	1
12	14	14.301	-0.176634	0.138373	2	0	0	1	1	0	2	0	2	2	2	1	1	0	0	1	0	2	0	0	1	1	2	2	1	0	2	1	1	2	1	2	1	1	1	1	0	0	1	2	0	1	1	1	1
12	15	14.8845	-0.186407	0.0779233	2	1	0	1	1	0	2	0	2	2	2	1	1	0	0	1	0	2	0	0	1	1	2	2	1	0	2	1	1	2	1	2	1	1	1	1	0	0	1	2	0	1	1	1	1
12	16	15.5747	-0.0953899	0.0887846	2	1	0	1	1	0	2	0	2	2	2	1	1	0	0	1	0	2	0	0	1	1	2	2	1	0	2	1	1	2	1	2	1	1	1	1	0	0	1	2	0	1	1	1	1
12	17	15.968	-0.0863067	0.0790117	2	1	0	1	1	0	2	0	2	2	2	1	1	0	0	1	0	2	0	0	1	1	2	2	1	0	2	1	1	2	1	2	1	1	1	1	0	0	1	2	0	1	1	1	1
12	18	16.8629	-0.0584329	0.214852	2	1	0	1	1	0	2	0	2	2	2	1	1	0	0	1	0	2	0	0	1	1	2	2	1	0	2	1	1	2	1	2	1	1	1	1	0	0	1	2	0	1	1	1	1
12	19	17.8604	0.0439914	0.309262	2	1	0	1	1	0	2	0	2	2	2	1	1	0	0	1	0	2	0	0	1	1	2	2	1	0	2	1	1	2	1	2	1	1	1	1	0	0	1	2	0	1	1	1	1
12	20	18.957	0.0604013	0.240757	2	1	0	1	1	0	2	0	2	2	2	1	1	0	0	1	0	2	0	0	1	1	2	2	1	0	2	2	1	2	1	2	1	1	1	1	0	0	1	2	0	1	1	1	1
12	21	19.558	0.0690283	0.322334	2	1	0	1	1	0	2	0	2	2	2	1	1	0	0	1	0	2	0	0	1	1	2	2	1	0	2	2	1	2	1	2	1	1	1	1	0	0	1	2	0	1	1	1	1
12	22	20.5722	0.0565467	0.336762	2	1	0	1	1	0	2	0	2	2	2	1	1	0	0	1	0	2	0	0	1	1	2	2	1	0	2	2	1	2	1	2	1	1	1	1	0	0	1	2	0	1	1	1	1
12	23	21.9073	0.0426361	0.488708	2	1	0	1	1	0	2	0	2	2	2	1	1	0	0	1	0	2	0	0	1	1	2	2	1	0	2	2	1	2	1	2	1	1	1	1	1	0	1	2	0	1	1	1	1
12	24	22.2145	0.0685352	0.44226	2	1	0	1	1	0	2	0	2	2	2	1	1	0	0	1	0	2	0	0	1	1	2	2	1	0	2	2	1	2	1	2	1	1	1	1	1	0	1	2	0	1	1	1	1
12	25	23.5535	0.0954655	0.475643	2	1	0	1	1	0	2	0	2	2	2	1	1	0	0	1	0	2	0	0	1	1	2	2	1	0	2	2	1	2	1	2	1	1	1	1	1	0	1	2	0	1	1	1	1
12	26	24.992	0.177186	0.377853	2	1	0	1	1	0	1	0	2	2	2	1	1	0	0	1	0	2	0	0	1	1	2	2	1	0	2	2	1	2	1	2	1	1	1	1	1	0	0	2	0	1	1	1	1
12	27	25.6018	0.184705	0.394208	1	1	0	1	1	0	1	0	2	2	2	1	1	0	0	1	0	2	0	0	1	1	2	2	1	0	2	2	1	2	1	2	1	1	1	1	1	0	0	2	0	1	1	1	1
12	28	26.2181	0.202002	0.427498	1	1	0	1	1	0	1	0	2	2	2	1	1	0	0	1	0	2	0	0	1	1	2	2	1	0	2	2	1	2	1	2	1	1	1	1	1	0	0	2	0	1	1	1	1
12	29	27.0481	0.152971	0.439813	1	1	0	1	1	0	1	0	2	2	2	1	1	0	0	1	0	2	0	0	1	1	2	1	1	0	2	2	1	2	1	2	1	1	1	1	1	0	0	2	0	1	1	1	1
12	30	28.299	0.147317	0.441548	1	1	0	1	1	0	1	0	2	2	2	1	1	1	0	1	0	2	0	0	1	1	2	1	1	0	2	2	1	2	1	2	1	1	1	1	1	0	0	2	0	1	1	1	1
12	31	29.1283	0.147615	0.463506	1	1	0	1	1	0	1	0	2	2	2	1	1	1	0	1	0	2	0	0	1	1	2	1	1	0	2	2	1	2	1	2	1	1	1	1	1	0	0	2	0	1	1	1	1
12	32	30.4927	0.155007	0.394765	1	1	0	1	1	0	1	0	2	2	2	1	1	1	0	1	0	2	0	0	1	1	2	1	1	0	2	2	1	2	1	2	1	1	1	1	1	0	0	2	0	1	1	1	1
12	33	31.1121	0.187662	0.339193	1	1	0	1	1	0	1	0	2	2	2	1	1	1	0	1	0	2	0	0	1	1	2	1	1	0	2	2	1	2	1	2	1	1	1	1	1	0	0	2	0	1	1	1	1
12	34	31.9419	0.226141	0.269031	1	1	0	1	1	0	1	0	2	2	2	1	1	1	0	1	0	2	0	0	1	1	2	1	1	0	2	2	1	2	1	2	1	1	1	1	1	0	0	2	0	1	1	1	1
12	35	32.8883	0.209113	0.0958065	1	1	0	1	1	0	1	0	2	2	2	1	1	1	0	1	0	2	0	0	1	1	2	1	1	0	2	2	1	2	1	2	1	1	1	1	1	0	0	2	0	1	1	1	1
12	36	33.9277	0.168305	-0.11523	1	1	0	1	1	0	1	0	2	2	2	1	1	1	0	1	0	2	0	0	1	1	2	1	1	0	2	2	1	2	1	2	1	1	1	1	1	0	0	2	0	1	1	1	1
12	37	34.8561	0.140767	-0.0701831	2	1	0	1	1	0	1	0	2	2	2	1	1	1	0	1	0	2	0	0	1	1	2	1	1	0	2	2	1	2	1	2	1	1	1	1	1	0	0	2	0	1	1	1	1
12	38	35.7781	0.0707127	0.014164	2	1	1	1	1	0	1	0	2	2	2	1	1	1	0	1	0	2	0	0	1	1	2	1	1	0	2	2	1	2	1	2	1	1	1	1	1	0	0	2	0	1	1	1	1
12	39	36.6863	0.165374	0.166849	2	1	1	1	1	0	1	0	2	2	2	0	1	1	0	1	0	2	0	0	1	1	2	1	1	1	2	2	1	2	0	2	1	1	1	1	1	0	0	2	0	1	1	1	1
12	40	37.8968	0.0541152	0.091128	2	1	1	1	1	0	1	0	2	2	2	0	1	1	0	1	0	2	0	0	2	1	2	1	1	1	2	2	1	2	0	2	1	1	1	1	1	0	0	2	0	1	1	1	1
12	41	39.3177	0.0388593	0.189629	2	1	1	1	1	0	1	0	2	2	2	0	1	1	0	1	0	2	0	0	2	1	2	1	1	1	2	1	1	2	0	2	1	1	1	1	1	0	0	2	0	1	1	1	1
12	42	39.9294	-0.0515712	0.177131	2	1	1	1	1	0	1	0	2	2	2	0	1	1	0	1	0	2	0	0	2	1	2	1	1	1	2	1	1	2	1	2	1	1	1	1	1	0	0	2	0	1	1	1	1
12	43	40.9538	-0.0303786	0.225258	2	0	1	1	1	0	1	0	2	2	2	0	1	1	0	1	0	2	0	0	2	2	2	1	1	1	2	1	1	2	1	2	1	2	1	1	1	0	0	2	0	1	1	1	1
12	44	41.9754	-0.0824428	0.335879	2	0	1	1	1	0	1	0	2	2	2	0	1	1	0	1	0	2	1	0	2	2	2	1	1	1	2	1	1	2	1	2	1	2	1	1	0	0	0	2	0	1	1	1	1
12	45	43.0981	-0.0324312	0.316413	2	0	1	1	1	0	1	1	2	2	1	0	1	1	0	1	0	2	1	0	2	2	1	1	1	1	2	1	1	2	1	2	1	2	1	1	0	0	0	2	0	1	1	1	1
12	46	44.5039	-0.0108217	0.261767	2	0	1	1	1	0	1	1	2	2	1	0	1	1	0	1	0	2	1	0	1	2	1	1	1	1	2	1	1	2	1	2	1	2	0	1	0	0	0	2	0	1	1	1	1
12	47	45.6821	0.0223918	0.253983	2	0	1	1	1	0	1	1	1	2	1	0	1	1	0	1	0	2	1	0	1	2	1	1	1	1	2	1	1	2	1	2	1	2	0	1	0	0	0	2	0	1	1	1	1
12	48	46.9412	0.0490808	0.128138	1	0	1	1	1	1	1	1	1	2	1	0	1	1	0	1	0	2	1	0	1	2	1	1	1	1	2	1	1	2	1	2	1	2	0	1	0	0	0	2	0	1	1	1	1
12	49	47.3249	0.0979459	0.198144	1	0	1	1	1	1	1	1	1	2	1	0	1	1	0	1	0	2	1	0	1	2	1	1	1	1	2	1	1	2	1	2	1	2	0	1	0	0	0	2	0	1	1	1	1
12	50	48.0044	0.0859082	0.206013	1	0	1	1	1	1	1	1	1	2	1	0	1	1	0	1	0	2	1	0	1	2	1	1	1	1	1	1	1	2	1	2	1	2	0	1	0	0	0	2	0	1	1	1	1
12	51	48.9728	0.105788	0.107397	1	0	1	1	1	1	1	1	1	2	1	0	1	1	0	1	0	2	1	0	1	2	1	1	1	1	1	1	1	2	1	2	1	2	0	1	0	0	0	2	0	1	1	1	1
12	52	50.4044	0.125758	0.0184423	1	0	1	1	1	1	1	1	1	2	1	0	1	1	0	1	0	2	1	0	1	2	1	1	1	2	1	1	1	2	1	2	1	2	0	1	0	0	0	2	0	1	1	1	1
12	53	51.2529	0.153861	-0.0216509	1	0	1	1	1	1	1	1	1	2	1	0	1	1	0	1	0	2	1	0	0	2	1	1	1	2	1	1	1	2	1	2	1	2	0	1	0	0	0	2	0	1	1	1	1
12	54	52.3037	0.160839	-0.000716865	1	0	1	1	1	1	1	1	1	2	1	0	1	1	0	1	0	2	1	0	0	2	1	1	1	2	1	1	1	1	1	2	1	2	0	1	0	0	0	2	0	1	1	1	1
12	55	53.8571	0.178085	-0.0150504	1	0	1	1	1	1	1	1	1	2	1	0	1	1	0	0	0	2	1	0	0	1	1	1	1	2	1	1	1	1	1	2	1	2	0	2	0	0	0	2	0	1	1	1	1
12	56	54.3328	0.156105	-0.0614028	0	0	1	1	1	1	1	1	1	2	1	0	1	1	0	0	0	2	1	0	0	1	1	1	1	2	1	1	1	1	1	2	1	2	0	2	0	0	0	2	0	1	1	1	1
12	57	55.2886	0.138198	-0.118521	0	0	1	1	1	1	1	1	1	2	1	0	1	1	0	0	0	2	1	0	0	1	1	1	1	2	1	1	1	1	1	2	1	2	0	2	0	0	0	2	0	1	1	1	1
12	58	56.6367	0.108357	0.0382112	0	0	1	1	1	1	1	1	1	2	1	0	1	1	0	0	0	2	1	0	0	1	1	1	1	2	1	1	1	1	1	2	1	2	0	2	0	0	0	2	0	1	1	1	1
12	59	57.7973	0.104716	0.201275	0	0	1	1	1	1	1	1	1	2	1	1	1	1	0	0	0	2	1	0	0	1	1	1	1	2	1	1	1	1	1	2	1	2	0	2	0	0	0	2	0	1	1	1	1
12	60	58.667	0.149669	0.180168	0	0	1	1	1	1	1	1	1	2	1	1	1	1	0	0	0	2	0	0	0	0	1	1	1	2	1	1	1	1	1	2	1	2	0	2	0	0	0	2	0	1	1	1	1
12	61	59.3383	0.137404	0.183855	0	0	1	1	1	1	1	1	1	2	1	1	1	1	0	0	0	2	0	0	0	0	1	1	1	2	1	1	1	1	1	2	1	2	0	2	0	0	0	2	0	1	1	1	1
12	62	60.2973	0.132266	0.279529	0	0	1	1	1	1	1	1	1	2	1	1	1	1	0	0	0	2	0	0	0	0	1	1	1	1	1	2	1	1	1	2	1	2	0	2	0	0	0	2	0	1	1	1	1
12	63	62.0473	0.110479	0.152254	0	0	1	1	1	1	1	1	1	2	1	1	1	1	0	0	0	2	0	0	0	0	1	1	1	1	1	2	1	1	1	2	1	2	0	2	0	0	0	2	1	1	1	1	1
12	64	63.6187	0.0891772	0.175961	0	0	1	1	1	1	1	1	1	2	1	1	1	1	0	0	0	2	0	0	0	0	1	1	1	1	1	2	0	1	1	2	1	2	0	2	0	0	0	2	1	1	1	1	1
12	65	64.6883	0.0987166	0.0529507	0	0	1	1	1	1	1	1	1	2	1	1	1	1	0	1	0	2	0	0	0	0	1	1	1	1	1	2	0	1	1	2	1	2	1	2	0	0	0	2	1	1	1	1	1
12	66	65.7502	0.0604588	0.000666144	0	0	1	1	1	1	1	1	1	2	1	1	1	1	0	1	0	2	0	0	0	0	1	1	1	1	1	2	0	1	1	2	1	2	1	2	0	0	0	2	1	1	1	1	1
12	67	66.7911	0.000742642	-0.0312884	0	0	1	1	2	1	1	1	1	2	1	1	1	1	0	1	0	2	0	0	0	0	1	1	1	1	1	2	0	1	1	2	1	2	1	2	0	0	0	2	1	1	1	1	1
12	68	68.1221	-0.0208427	0.106566	0	0	1	1	2	1	1	1	1	2	1	1	1	1	0	1	0	2	0	0	0	0	1	1	1	1	1	2	0	0	1	2	1	2	1	2	0	0	0	2	1	1	1	1	1
12	69	68.6841	-0.0598923	0.0575853	0	0	1	1	2	1	1	1	1	2	1	1	1	1	0	1	0	2	0	0	0	0	1	1	1	1	1	2	0	0	1	2	1	2	1	2	0	0	0	2	1	1	1	1	1
12	70	69.2475	-0.0924519	0.018418	0	0	1	1	2	1	1	1	1	2	1	1	1	1	0	1	0	2	0	0	0	0	1	1	1	1	1	2	0	0	1	2	1	2	1	2	0	0	0	2	1	1	1	1	1
12	71	70.1147	-0.114587	-0.00160354	0	0	1	1	2	1	1	1	1	2	1	1	1	1	0	1	0	2	0	0	0	0	1	1	1	1	1	2	0	0	1	2	0	2	1	2	0	0	0	2	1	1	1	1	1
12	72	70.7865	-0.129134	0.117617	0	0	1	1	2	1	1	1	1	2	1	1	1	1	0	1	0	2	0	0	1	0	1	1	1	1	1	2	0	0	1	2	0	2	1	2	0	0	0	2	1	1	1	1	1
12	73	71.4611	-0.118529	0.178281	0	0	1	1	2	1	1	1	1	2	1	1	1	1	0	1	0	2	0	0	1	0	1	1	1	1	1	2	0	0	1	2	0	2	1	2	0	0	0	2	1	1	1	0	1
12	74	72.5223	-0.102322	0.163839	0	0	1	1	2	1	1	1	1	2	1	1	1	1	0	1	0	2	0	0	1	0	1	1	1	1	1	2	0	0	1	2	0	2	1	2	1	0	0	2	1	1	1	0	1
12	75	73.7809	-0.0812791	0.0983735	0	0	1	1	2	1	1	1	1	2	1	1	1	1	0	1	0	2	0	0	1	0	1	1	1	1	1	2	0	0	1	2	0	2	1	2	1	0	0	2	1	1	1	0	1
12	76	75.1401	-0.0560422	0.287087	0	0	1	1	2	1	1	1	1	2	1	1	1	1	0	1	0	2	0	0	1	0	1	1	1	1	1	2	1	0	1	2	0	2	1	2	1	0	0	2	1	1	1	0	1
12	77	75.912	-0.0546871	0.358041	0	0	1	1	2	1	1	1	1	2	1	1	1	1	0	1	0	2	0	0	1	0	1	1	1	1	1	2	1	0	1	2	0	2	1	2	1	0	0	2	1	1	1	0	1
12	78	76.3925	-0.0669216	0.248717	0	0	1	1	2	1	1	1	1	2	1	1	1	1	0	1	0	2	0	0	1	0	1	1	1	1	1	2	1	0	1	2	0	2	1	2	1	0	0	2	1	1	1	0	1
12	79	77.3547	0.02156	0.144426	0	0	1	1	2	1	1	1	1	2	1	1	1	1	0	1	0	2	0	0	1	0	1	1	1	1	1	2	1	0	1	2	0	2	1	2	1	0	0	2	1	1	1	0	1
12	80	78.2095	0.0187774	0.185488	0	0	1	1	2	1	1	1	1	2	1	1	1	1	0	1	0	2	0	0	0	0	1	1	1	1	1	2	1	0	1	2	0	1	1	2	1	0	0	2	1	1	1	0	1
12	81	79.152	0.0224217	0.120899	0	0	1	1	2	1	1	1	1	2	1	1	1	1	0	1	0	2	0	0	0	0	1	1	1	1	1	2	1	0	1	2	0	1	1	2	1	0	0	2	1	1	1	0	1
12	82	80.0703	0.0362281	0.183651	0	0	1	1	2	1	1	1	1	2	1	1	1	1	0	1	0	2	0	0	0	0	1	1	1	1	1	2	1	0	1	2	0	1	1	2	1	0	0	2	0	1	1	0	1
12	83	81.1737	0.0650159	0.181792	0	0	1	1	2	1	1	1	1	2	1	1	1	1	0	1	0	2	0	0	0	0	1	1	1	1	1	2	1	0	1	2	0	1	1	2	1	0	0	2	0	1	1	0	1
12	84	82.38	0.0635735	0.222254	0	0	1	1	2	1	1	1	1	2	1	1	1	1	0	1	0	2	0	0	0	0	1	1	1	1	1	2	1	0	1	2	0	1	1	2	1	0	0	2	0	1	1	0	1
12	85	83.3215	0.105925	0.0524609	0	0	1	1	2	1	1	1	1	2	1	1	1	1	0	1	0	2	0	0	0	0	1	1	1	1	1	1	1	0	1	2	0	1	1	2	1	1	0	2	0	1	1	0	1
12	86	84.4607	0.110105	-0.0268634	0	0	1	1	2	1	1	1	1	2	1	1	1	1	1	1	0	2	0	0	0	0	1	1	1	1	1	1	1	0	1	1	0	1	1	2	1	1	0	2	0	1	1	0	1
12	87	85.7126	0.0546597	-0.0676436	0	0	1	1	2	1	1	1	1	2	1	1	1	1	1	1	0	2	0	0	0	0	1	1	1	1	1	1	1	0	1	1	0	1	1	2	1	1	0	2	0	1	1	0	1
12	88	86.3863	0.0857614	-0.0355002	0	0	1	1	2	1	1	1	1	2	1	1	1	1	1	1	0	2	0	1	0	0	1	1	1	1	1	1	1	0	1	1	0	1	1	2	1	1	0	2	0	1	1	0	1
12	89	86.6727	0.11218	-0.0594479	0	0	1	1	2	1	1	1	1	2	1	1	1	1	1	1	0	2	0	1	0	0	1	1	1	1	1	1	1	0	1	1	0	1	1	2	1	1	0	2	0	1	1	0	1
12	90	87.2465	0.148633	-0.0700335	0	0	1	1	2	1	1	1	1	2	1	1	1	1	1	1	0	2	0	1	0	0	1	1	1	1	1	1	1	0	1	1	0	1	1	2	1	1	0	2	0	1	1	0	1
12	91	87.8196	0.116338	0.0744997	0	0	1	1	2	1	1	1	1	2	1	1	1	1	1	1	0	2	0	1	0	0	1	1	1	1	1	1	1	0	1	1	0	1	1	2	1	1	0	2	0	1	1	0	1
12	92	89.2585	0.19425	-0.0691156	1	0	1	1	2	1	1	1	1	2	1	1	2	1	1	1	0	2	0	1	0	0	1	1	1	1	1	1	1	0	1	1	0	1	1	2	1	1	0	1	0	1	1	0	1
12	93	90.4168	0.190389	-0.0588273	1	0	1	1	2	1	1	1	1	2	1	1	2	1	1	1	0	2	0	1	0	0	1	1	1	1	1	1	1	0	1	1	0	1	1	2	1	1	0	1	0	1	1	0	1
12	94	91.6099	0.165089	-0.187184	1	0	1	1	2	1	1	1	1	2	1	1	2	1	1	1	0	2	0	1	0	0	1	1	1	1	1	1	1	0	1	1	0	1	1	2	1	1	0	1	0	1	1	0	1
12	95	92.7152	0.170599	-0.221317	1	0	1	1	2	1	1	1	1	2	1	1	2	1	1	1	0	2	0	1	0	0	1	1	1	1	1	1	1	1	1	1	0	1	1	2	1	1	0	1	0	1	1	0	1
12	96	93.4185	0.154907	-0.257532	1	0	1	1	1	1	1	1	1	2	1	1	2	1	1	1	0	2	0	1	0	0	1	1	1	1	1	1	1	1	1	1	0	1	1	2	1	0	0	1	0	1	1	0	1
12	97	94.7328	0.11703	-0.176482	1	0	1	1	1	1	1	1	1	2	1	1	2	1	1	1	0	2	0	1	0	0	1	1	1	1	1	1	1	1	2	1	0	1	1	2	1	0	0	1	0	1	1	0	1
12	98	95.3268	0.125592	-0.138673	1	0	1	1	1	1	1	1	1	2	1	1	2	1	1	1	0	1	0	1	0	0	1	1	1	1	1	1	1	1	2	1	0	1	1	2	1	0	0	1	0	1	1	0	1
12	99	96.217	0.156367	-0.118572	1	0	1	1	1	1	1	1	1	2	1	1	2	1	1	1	0	1	0	1	0	0	1	1	1	1	1	1	1	1	2	1	0	1	1	2	1	0	0	1	0	1	1	0	1
12	100	96.915	0.145168	-0.0948182	1	0	1	1	1	1	1	1	1	2	1	1	2	1	1	1	0	1	0	1	0	0	1	1	1	1	1	1	1	1	2	1	0	1	1	2	1	0	0	1	0	1	1	0	1
13	0	0	0.0899935	-0.004614	0	0	2	0	1	1	1	1	1	1	1	1	0	1	2	1	2	1	1	1	2	2	2	0	2	2	0	2	2	1	2	0	1	1	2	1	1	1	2	2	2	1	1	2	1
13	1	1.27157	0.0239915	-0.00724504	0	0	2	0	1	1	1	1	1	1	1	1	0	1	2	1	2	1	1	1	2	2	2	0	2	2	0	2	2	1	2	0	1	1	2	1	1	1	2	2	2	1	1	2	1
13	2	2.85166	0.0435122	0.105003	0	0	2	0	1	1	1	1	1	1	1	1	0	1	2	1	2	1	1	1	2	2	2	0	2	2	0	2	2	1	2	0	1	1	2	1	1	1	2	2	2	1	1	2	1
13	3	3.38318	-0.0112968	0.107124	0	0	2	0	1	1	1	1	1	1	1	1	0	1	2	1	2	1	1	1	2	1	2	0	2	2	0	2	2	1	2	0	1	1	2	1	1	1	2	2	2	1	1	2	1
13	4	4.89674	0.0929241	0.0210985	0	0	2	0	1	1	1	1	1	1	1	1	0	1	2	1	2	1	1	1	2	1	2	0	2	2	0	2	2	1	2	0	1	1	2	1	1	1	2	2	2	1	1	2	1
13	5	6.16616	0.120933	0.106428	0	0	2	0	1	1	1	1	1	1	1	1	0	1	2	1	2	1	1	1	2	1	2	0	2	2	0	2	2	1	2	0	2	1	2	1	1	1	2	2	2	1	1	2	1
13	6	6.99321	0.114413	0.0881825	0	0	2	1	1	1	1	1	1	1	1	1	0	1	2	1	2	1	1	1	2	1	2	0	2	2	0	2	2	1	2	0	2	1	2	1	1	1	2	2	2	1	1	2	1
13	7	8.00589	0.065556	0.228411	0	0	2	1	1	1	1	1	1	1	1	1	0	1	2	1	2	1	1	1	2	1	2	0	2	2	0	2	2	1	2	0	2	1	2	1	1	1	2	2	2	1	1	2	2
13	8	8.81141	0.0649461	0.222105	0	0	2	1	1	1	1	1	1	1	1	1	0	1	2	1	2	1	1	1	2	1	2	0	2	2	0	2	2	1	2	0	2	2	2	1	1	1	2	2	2	1	1	2	2
13	9	9.73609	0.0522459	0.115435	0	0	2	1	1	1	1	1	1	1	1	1	0	1	2	1	2	1	1	1	2	1	2	0	2	2	0	2	2	1	1	0	2	2	2	1	1	1	2	2	2	1	1	2	2
13	10	10.478	0.0446564	0.17042	0	0	2	1	1	1	1	1	1	1	1	1	0	1	2	1	2	1	1	1	2	1	2	0	2	2	0	2	2	1	1	0	2	2	2	1	1	1	2	2	2	1	1	2	2
13	11	12.1837	0.0981005	0.318039	0	0	2	1	1	1	1	1	1	1	1	1	0	1	2	1	2	1	1	1	2	1	2	0	2	2	0	2	2	1	1	0	2	2	2	1	1	1	2	2	2	1	1	2	2
13	12	13.6383	0.0627627	0.181724	0	0	2	1	1	1	1	1	1	1	1	1	0	1	2	1	2	1	1	1	2	1	2	0	2	2	0	2	2	1	1	0	2	2	2	1	1	1	2	2	2	1	1	2	2
13	13	14.4491	0.0554956	0.240645	0	0	2	1	1	1	1	1	1	1	1	1	0	1	2	1	2	1	1	1	2	1	2	0	2	2	0	2	2	1	1	0	2	2	2	1	1	1	2	2	2	1	1	2	2
13	14	15.4432	0.0917209	0.243881	0	0	1	1	1	1	2	1	1	1	1	0	0	1	2	1	2	1	1	1	2	1	2	0	2	2	0	2	2	1	1	0	2	2	2	1	1	1	2	2	2	1	1	2	2
13	15	16.1362	0.00974633	0.255461	0	0	1	1	1	1	2	1	1	1	1	0	0	1	2	1	2	1	1	1	2	1	2	0	2	2	0	2	2	1	1	0	2	2	2	0	1	1	2	2	2	1	1	2	2
13	16	17.016	0.0658254	0.165461	0	0	1	1	1	1	2	1	1	2	1	0	0	1	2	1	2	1	1	1	2	1	2	0	2	2	0	2	2	1	1	0	2	2	2	0	1	1	2	2	2	1	1	2	2
13	17	17.8976	0.0107362	0.147192	0	0	1	1	1	1	2	1	1	2	1	1	0	1	2	1	2	1	1	1	2	1	2	0	2	2	0	2	2	1	1	0	2	2	2	0	1	0	2	2	2	1	1	2	2
13	18	18.9759	0.0869135	0.207082	0	0	1	1	1	1	2	1	1	2	1	1	0	1	2	1	2	1	1	1	1	1	2	0	1	2	0	2	2	1	0	0	2	2	2	0	1	0	2	2	2	1	1	2	2
13	19	19.7628	0.0707873	0.184582	0	0	1	1	1	1	2	1	1	2	1	1	0	1	2	1	2	1	1	1	1	1	2	0	1	2	0	2	2	1	0	0	2	2	2	0	1	0	2	2	2	1	1	2	2
13	20	20.7653	0.0813465	0.159537	0	0	1	1	1	1	2	1	1	2	2	1	0	1	2	1	2	1	1	1	1	1	2	0	1	2	0	2	2	1	0	0	2	2	2	0	1	0	2	2	2	1	1	2	2
13	21	21.6632	0.0866058	0.162218	0	0	1	1	1	1	2	1	1	2	2	1	0	1	2	1	2	1	1	1	2	1	2	0	1	2	1	2	2	1	0	0	2	2	2	0	1	0	2	2	2	1	1	2	2
13	22	22.5657	0.0809853	0.185763	0	0	1	1	1	1	2	1	1	2	2	1	0	1	2	1	2	1	1	1	2	1	2	0	1	2	1	2	2	2	0	0	2	2	2	0	1	0	2	2	2	1	1	2	2
13	23	23.063	0.0505111	0.162678	0	0	1	1	1	1	2	1	1	2	2	2	0	1	2	1	2	1	1	1	2	1	2	0	1	2	1	2	2	2	0	0	2	2	2	0	1	0	2	2	2	1	1	2	2
13	24	23.9583	-0.0194512	0.0869393	0	0	1	1	1	1	2	1	1	1	2	2	0	1	2	1	2	1	1	1	2	1	2	0	1	2	1	2	2	2	0	0	2	2	2	0	1	0	2	2	2	1	1	2	2
13	25	24.756	-0.0407105	0.032328	0	0	1	1	1	1	2	1	1	1	2	2	0	1	2	1	2	1	1	1	2	1	2	0	1	2	1	2	2	2	0	0	2	2	2	0	1	0	2	2	2	1	1	2	2
13	26	25.7699	-0.0221043	0.0410164	0	0	1	1	1	1	2	1	1	1	2	2	0	1	2	1	2	1	1	1	2	1	2	0	1	2	1	2	2	2	0	0	2	2	2	0	1	0	2	2	2	1	1	2	2
13	27	26.7917	-0.067123	-0.0651916	0	0	1	1	1	1	2	1	1	1	2	2	0	1	2	1	2	1	1	0	2	1	2	0	1	2	1	2	2	2	0	0	2	2	2	0	1	0	2	2	2	1	1	2	2
13	28	27.7271	0.0560996	-0.0737942	0	0	1	1	1	1	2	1	1	1	2	2	0	1	2	1	2	1	1	0	2	1	2	1	1	2	1	2	2	2	0	0	2	2	2	0	1	0	2	2	2	1	1	2	2
13	29	28.7818	0.0748339	-0.0624873	0	0	1	1	1	1	2	1	1	1	2	2	0	1	2	1	2	1	1	0	2	1	2	1	1	2	1	2	2	2	0	0	2	2	2	0	1	0	2	2	2	1	1	2	2
13	30	30.0632	0.118681	0.0035791	0	0	1	1	1	1	2	1	1	1	2	2	0	2	2	1	2	1	1	0	2	1	2	1	0	2	1	2	2	2	0	0	2	2	1	0	1	0	2	2	2	1	1	2	2
13	31	31.2395	0.0993889	-0.0326496	0	0	1	1	1	1	2	1	1	1	2	2	0	2	2	1	2	1	1	0	2	1	2	1	0	2	1	2	2	2	0	0	2	2	1	0	1	1	2	2	2	1	1	2	2
13	32	32.0935	0.0921913	0.0768661	0	0	2	1	1	1	2	1	1	1	2	2	0	2	2	1	2	1	1	0	2	1	2	1	0	2	1	2	2	2	0	0	2	2	1	0	1	1	2	2	2	1	1	2	2
13	33	32.9514	0.0705993	0.0414177	0	0	2	1	1	1	2	1	1	1	2	2	0	2	2	1	2	1	1	0	2	1	2	1	0	2	1	2	2	2	0	0	2	2	1	0	1	1	2	2	2	1	1	2	2
13	34	33.9099	0.0850546	0.0531198	0	0	2	1	1	1	2	1	1	1	2	2	0	2	2	1	2	1	1	0	2	1	2	1	0	2	1	2	2	2	0	0	2	2	1	0	1	1	2	2	2	1	1	2	2
13	35	35.0922	0.11325	0.165057	0	1	2	1	1	1	2	1	1	1	2	2	0	2	2	1	2	1	1	0	2	1	2	1	0	2	1	2	2	2	0	0	2	2	1	0	1	1	2	2	2	1	1	2	2
13	36	35.9577	0.0632317	0.308274	0	1	2	1	1	1	2	1	1	1	2	2	0	2	2	1	2	1	1	0	2	1	2	1	0	2	1	2	2	2	0	0	2	2	1	0	1	1	2	2	2	1	1	2	2
13	37	37.1367	0.0768248	0.216141	0	1	2	1	1	1	2	1	1	1	2	2	0	2	2	1	2	0	1	0	2	1	2	1	0	2	1	2	2	2	0	0	2	2	1	0	1	1	2	2	2	1	1	2	2
13	38	37.7753	0.053701	0.298148	0	1	2	1	1	1	2	1	1	1	2	2	0	2	2	1	2	0	1	0	2	1	2	1	0	2	1	2	2	2	0	0	2	2	1	0	1	1	2	2	2	1	1	2	2
13	39	39.1808	0.0782642	0.186992	0	1	2	1	1	1	2	1	1	1	2	2	0	2	2	1	2	0	1	0	2	1	2	1	0	2	1	2	2	2	0	0	2	2	1	0	1	1	2	2	2	1	1	2	2
13	40	40.3715	0.0710819	0.131583	0	1	2	1	1	1	2	1	1	1	1	2	0	2	2	1	2	0	1	0	2	1	2	1	0	2	1	2	2	2	0	0	2	2	1	0	1	1	2	2	2	1	1	2	2
13	41	41.5656	0.0282387	0.210974	0	1	2	1	1	1	2	1	1	1	1	2	0	2	2	1	2	0	1	0	2	1	2	1	0	2	1	2	2	2	0	0	2	2	1	0	2	1	2	2	2	1	1	2	2
13	42	42.3172	-0.0373838	0.332102	0	1	2	1	1	1	2	1	1	1	1	2	0	2	2	1	2	0	1	0	2	1	2	1	0	2	1	2	2	2	0	0	2	2	1	0	2	1	2	2	2	1	1	2	2
13	43	43.0549	-0.0316302	0.317638	0	1	2	1	1	1	2	1	1	1	1	2	0	2	2	1	2	0	1	0	2	1	2	1	0	2	1	2	2	2	0	0	2	1	1	0	2	1	2	2	2	0	1	2	2
13	44	43.7906	-0.0529163	0.387163	0	1	2	1	1	1	2	1	1	1	1	2	0	2	2	1	2	0	1	0	2	1	2	1	0	2	1	2	2	2	0	0	2	1	1	0	2	1	2	2	2	0	1	2	2
13	45	45.0553	-0.0299953	0.190076	0	1	2	1	1	1	2	1	1	1	1	2	0	2	2	1	2	0	1	0	2	1	2	1	0	2	1	1	2	2	0	0	2	1	1	1	2	1	2	2	2	0	1	2	2
13	46	45.9955	0.0525394	0.262616	0	1	2	1	1	1	2	1	0	1	1	1	0	2	2	1	2	0	1	0	2	1	2	1	0	2	1	1	2	2	0	0	2	1	1	1	2	1	2	2	2	0	1	2	2
13	47	47.9936	0.0744653	0.374824	0	1	2	1	1	0	2	1	0	1	1	1	0	2	1	1	2	1	1	0	2	1	2	1	0	2	1	1	2	2	0	0	2	1	1	1	2	1	2	2	2	0	1	2	2
13	48	48.7035	0.0417863	0.406517	0	1	2	1	1	0	2	1	0	1	1	1	0	2	1	1	2	1	1	0	2	1	2	1	0	2	1	1	2	2	0	0	2	1	1	1	2	1	2	2	2	0	1	2	2
13	49	49.6183	-0.00323758	0.25728	0	1	2	1	1	0	1	1	0	1	1	1	0	2	1	1	2	1	1	0	2	1	2	1	0	2	1	2	2	2	0	0	2	1	1	1	2	1	2	1	2	0	1	1	2
13	50	50.2336	-0.00443281	0.0516165	0	1	2	1	1	0	1	1	0	2	1	1	0	2	1	1	1	1	1	0	2	1	2	0	0	2	1	2	2	2	0	0	2	1	1	1	2	1	2	1	2	0	1	1	2
13	51	51.375	0.00941642	-0.0192623	0	1	2	1	1	1	1	1	0	2	1	1	0	2	1	1	1	1	1	0	1	1	2	0	0	2	1	2	2	2	0	0	2	1	1	1	2	1	2	1	2	0	1	1	2
13	52	51.787	0.013601	-0.0267669	0	1	2	1	1	1	1	1	0	2	1	1	0	2	1	1	1	1	1	0	1	1	2	0	0	2	1	2	2	2	0	0	2	1	1	1	2	1	2	1	2	0	1	2	2
13	53	52.6157	-0.0594591	-0.0152247	0	1	2	1	1	1	1	1	0	2	1	1	0	2	1	1	1	1	1	0	1	1	2	0	0	2	1	2	2	2	0	0	2	1	1	1	2	1	2	1	2	0	1	2	2
13	54	53.7696	-0.147479	0.113164	0	1	2	1	1	1	1	1	0	2	1	1	0	2	1	1	1	1	1	0	1	1	2	0	0	2	1	2	2	2	0	0	2	1	1	1	2	1	2	1	2	0	1	2	2
13	55	55.0343	-0.137561	0.0532231	0	1	2	1	1	1	1	1	0	2	1	1	0	2	1	1	1	1	1	0	1	1	2	0	0	2	1	2	2	2	0	0	2	1	1	1	2	1	2	1	2	0	1	2	1
13	56	55.6576	-0.168288	0.149683	0	1	2	1	1	1	1	1	0	2	1	1	0	2	1	1	1	1	1	0	1	1	2	0	0	2	1	2	2	2	0	0	2	1	1	1	2	1	2	1	2	0	1	2	1
13	57	57.2126	-0.14332	0.163171	0	1	2	1	1	1	1	1	0	2	1	1	0	2	1	1	1	1	1	0	0	1	2	0	0	2	1	2	2	2	0	0	2	1	1	1	2	1	2	1	2	0	1	2	1
13	58	58.1373	-0.109156	0.0631808	0	1	2	1	1	1	1	1	0	2	1	1	0	2	1	1	1	1	1	0	0	1	2	0	0	2	1	2	2	2	0	0	2	1	1	1	2	1	2	1	2	0	1	2	1
13	59	59.1603	-0.088517	0.0906755	0	1	2	1	1	1	1	1	0	2	1	1	0	2	1	1	1	1	1	0	0	1	2	0	0	2	1	2	2	2	0	0	2	1	1	1	2	1	2	1	2	0	1	2	1
13	60	59.9722	-0.116863	0.16218	0	1	2	1	1	1	1	1	0	2	1	1	0	2	1	1	1	1	1	0	0	1	2	0	0	2	1	2	2	2	0	0	2	1	1	1	2	1	2	1	2	0	1	2	1
13	61	61.0815	-0.0554258	0.172559	0	0	2	1	1	1	1	1	0	2	1	1	0	2	1	1	1	1	1	0	0	1	2	0	0	2	1	2	2	2	0	0	2	1	1	1	2	1	2	1	2	0	1	2	1
13	62	61.3803	0.00873059	0.0575013	0	0	2	1	1	1	1	1	0	2	1	1	0	2	1	1	1	1	1	0	0	1	2	0	0	2	1	2	2	2	0	0	2	1	1	1	2	1	2	1	2	0	1	2	1
13	63	62.183	0.000952329	0.0242709	0	0	2	1	1	1	1	1	0	2	1	1	0	1	1	1	1	1	1	0	0	1	2	0	0	2	1	2	2	2	0	0	2	1	1	1	2	1	2	1	2	0	1	2	1
13	64	62.8836	0.0355744	0.143775	0	0	2	1	1	1	1	1	0	2	1	1	0	1	1	1	1	1	1	0	0	1	2	0	0	2	1	2	2	2	0	0	2	1	1	1	2	1	2	1	2	0	1	2	1
13	65	63.8826	0.00571915	0.0976793	0	0	2	1	1	1	1	0	0	2	1	1	0	1	1	1	1	1	1	0	0	1	2	0	0	2	1	2	2	2	0	0	2	1	1	1	2	1	2	1	2	0	1	2	1
13	66	64.7879	0.0639975	0.110063	0	0	2	1	1	1	1	0	0	2	1	1	0	1	1	1	1	1	1	0	0	1	2	0	0	2	1	2	2	2	0	0	2	1	1	1	2	1	2	1	2	0	1	2	1
13	67	66.103	-0.0025009	0.318984	0	0	2	1	1	1	1	0	0	2	1	1	0	1	1	1	1	1	1	0	0	1	2	0	0	2	1	2	2	2	0	0	2	1	1	1	2	1	2	1	2	0	1	2	1
13	68	67.2081	0.0680858	0.308588	0	0	2	1	1	1	1	0	0	2	1	1	0	1	1	1	1	1	1	0	0	1	2	0	0	2	1	2	2	2	0	0	2	1	1	1	2	1	2	1	2	0	1	2	1
13	69	68.0106	0.131756	0.353848	0	0	2	1	1	1	1	0	0	2	1	1	0	1	1	1	1	1	1	0	0	1	2	0	0	2	1	2	2	2	0	0	2	1	1	1	2	1	2	1	2	0	1	2	1
13	70	69.1189	0.159734	0.516294	0	0	2	1	1	1	1	0	0	2	2	1	0	1	1	1	1	1	1	0	0	1	2	0	0	2	1	2	2	2	0	0	2	1	1	1	2	1	2	1	2	0	1	2	1
13	71	71.1386	0.169748	0.527984	0	0	2	1	1	0	1	0	0	1	2	1	0	1	0	1	1	1	1	0	0	1	2	0	0	2	1	2	1	2	0	0	2	1	1	1	2	1	2	1	2	0	1	2	1
13	72	72.1443	0.111424	0.496204	0	0	2	1	1	0	1	0	0	1	2	1	0	1	0	1	1	1	1	0	0	1	2	0	0	2	1	2	1	2	0	0	2	1	1	1	2	1	2	1	2	0	1	2	1
13	73	73.5463	0.123897	0.544776	0	0	2	1	1	0	1	0	0	1	2	1	0	1	0	1	2	1	1	0	0	1	2	0	0	2	1	2	1	2	0	0	2	1	1	1	2	1	2	1	2	0	1	2	1
13	74	74.4428	0.148543	0.547027	0	0	2	1	1	0	1	0	0	1	2	1	0	1	0	1	2	1	1	0	0	1	2	0	0	2	1	2	1	2	0	0	2	1	1	1	2	1	2	1	2	0	1	2	1
13	75	75.0412	0.132419	0.470324	0	0	2	1	1	0	1	0	0	1	2	1	0	1	0	1	2	1	1	0	0	1	2	0	0	2	1	2	1	2	0	0	2	1	1	1	2	1	2	1	2	0	1	2	1
13	76	75.8337	0.0996598	0.399951	0	0	2	1	1	0	1	0	0	1	2	1	0	1	0	1	2	1	1	0	0	1	2	0	0	2	1	2	1	2	0	0	2	1	1	1	2	1	2	1	2	0	1	2	1
13	77	77.3275	0.173306	0.302529	0	0	2	1	1	0	1	0	0	1	2	1	0	1	0	1	2	1	1	0	0	1	2	0	0	2	1	2	1	2	0	0	2	1	1	1	2	1	2	1	2	1	1	2	1
13	78	78.3172	0.1564	0.283455	0	0	2	2	1	0	1	0	0	1	2	1	0	1	0	1	2	1	1	0	0	1	2	0	0	2	1	2	1	2	0	0	2	1	1	1	2	1	2	1	2	1	1	2	1
13	79	78.9972	0.136131	0.1327	0	0	2	2	1	0	1	0	0	1	2	1	0	1	0	1	2	1	1	0	0	1	2	0	0	2	1	2	1	2	0	0	2	1	1	1	2	1	2	1	2	1	1	2	1
13	80	80.2945	0.0228602	0.0742412	0	0	2	2	1	0	1	0	1	1	2	1	0	1	0	1	2	1	1	0	0	1	2	0	0	2	1	2	1	2	0	0	2	1	1	1	2	1	2	1	2	1	1	2	1
13	81	81.19	0.0149753	0.0904659	0	0	2	2	1	0	1	0	1	1	2	1	1	1	0	1	2	1	1	0	0	1	2	0	0	2	1	2	1	2	0	0	2	1	1	1	2	1	2	1	2	1	1	2	1
13	82	82.0787	0.0524099	0.0921582	0	0	2	2	1	0	1	0	1	1	2	1	1	1	0	1	2	1	1	0	0	1	2	0	0	2	1	2	1	2	0	0	2	1	1	1	2	1	2	1	2	1	1	2	1
13	83	82.9686	0.0344806	0.140451	0	0	2	2	1	1	1	0	1	1	2	1	1	1	0	1	2	1	1	0	0	1	2	0	0	2	1	2	1	2	0	0	2	1	1	2	2	1	2	1	1	1	1	2	1
13	84	83.0671	0.051111	0.170276	0	0	2	2	1	1	1	0	1	1	2	1	1	1	0	1	2	1	1	0	0	1	2	0	0	2	1	2	1	2	0	0	2	1	1	2	2	1	2	1	1	1	1	2	1
13	85	83.8503	0.094237	0.138528	0	0	2	2	1	1	1	0	1	1	2	1	1	1	0	1	2	1	1	0	0	1	2	0	0	2	1	2	1	2	0	0	2	1	1	2	2	1	2	1	1	1	1	2	1
13	86	84.6398	0.097008	0.164365	0	0	2	1	1	1	1	0	1	1	2	1	1	1	0	1	2	1	1	0	0	1	1	0	0	2	1	2	1	2	0	1	2	1	1	2	2	1	2	1	1	1	1	2	1
13	87	85.8343	0.0618346	0.0312582	0	0	2	1	1	1	1	0	1	1	2	1	1	1	0	1	2	1	1	0	0	1	1	0	0	2	1	2	1	2	0	1	2	1	1	2	2	1	2	1	1	1	1	2	1
13	88	86.5248	-0.00530535	0.0876913	0	0	2	1	1	1	1	0	1	1	2	1	1	1	0	1	2	1	1	0	0	1	1	0	0	2	1	2	1	2	0	1	2	1	1	2	2	1	2	1	1	1	1	2	1
13	89	87.6112	-0.167098	0.116858	0	0	2	1	1	1	1	0	1	1	2	1	1	1	0	1	2	1	1	0	0	1	1	0	0	2	1	2	1	2	0	1	2	1	1	2	2	1	2	1	1	1	1	2	1
13	90	88.2105	-0.202223	-0.00339241	0	0	2	1	1	1	1	0	1	1	2	1	1	1	0	1	2	1	1	0	0	1	1	0	0	2	1	2	1	2	0	1	2	1	1	2	2	1	2	1	1	2	1	2	1
13	91	89.7117	-0.266	0.0336562	0	0	2	1	1	1	1	0	1	1	2	1	1	1	0	1	2	1	1	0	0	1	1	0	0	2	1	2	1	2	0	1	2	1	1	2	2	1	2	1	1	2	1	2	1
13	92	90.5141	-0.361134	0.138586	0	0	2	1	1	1	1	0	1	1	2	1	1	1	0	1	2	1	1	0	0	1	1	0	0	2	1	2	1	2	0	1	2	1	1	2	2	1	2	1	1	2	1	2	1
13	93	91.6259	-0.35844	0.111234	0	0	2	1	2	0	1	0	1	1	2	1	1	1	0	1	2	1	1	0	0	1	1	0	0	2	1	2	1	2	0	1	2	1	1	2	2	1	2	1	1	2	1	2	1
13	94	92.428	-0.319644	-0.0113317	0	0	2	1	2	0	1	0	1	1	2	1	1	1	0	1	2	1	1	0	0	1	1	0	0	2	1	2	1	2	0	1	2	1	1	2	2	1	2	1	1	2	1	2	1
13	95	93.9709	-0.175345	-0.0806615	0	0	2	1	2	0	1	0	1	1	2	1	1	1	0	1	2	1	1	0	0	1	1	0	0	2	1	2	1	2	0	1	2	1	1	2	2	1	1	1	1	2	1	2	1
13	96	94.9182	-0.134722	-0.113501	0	0	2	1	2	0	1	0	1	1	2	1	1	1	0	1	2	1	1	0	0	1	1	0	0	2	1	2	1	2	0	1	2	1	1	2	2	1	1	1	1	2	1	2	0
13	97	96.5337	-0.0943752	-0.0530161	0	0	2	1	2	0	1	0	1	1	2	1	1	1	0	1	2	1	1	0	0	1	1	0	0	2	1	2	1	2	0	1	2	1	1	2	2	1	1	1	1	2	1	2	0
13	98	97.9495	-0.107297	-0.129291	0	0	2	1	2	0	1	0	1	1	2	1	1	1	0	1	2	1	1	0	0	1	1	0	0	2	1	2	1	2	0	1	2	1	1	2	2	1	1	1	1	2	1	2	0
13	99	99.134	0.00209611	-0.248406	0	0	2	1	2	0	1	0	1	1	2	1	1	1	0	1	1	1	1	0	0	1	1	0	0	2	1	2	1	2	0	0	2	1	1	2	2	1	1	1	1	2	1	2	0
13	100	99.9014	-0.00860522	-0.205757	0	0	2	1	2	0	1	0	1	1	2	1	1	1	0	1	1	1	1	0	0	1	1	0	0	2	1	2	1	2	0	0	2	1	1	2	2	1	1	1	1	2	1	2	0
14	0	0	-0.046056	-0.430958	1	1	1	1	1	1	1	1	2	1	1	2	1	1	0	1	0	1	2	1	0	1	1	0	1	1	1	1	1	1	1	0	0	1	1	1	1	0	1	1	0	1	2	1	0
14	1	2.41714	-0.0392718	-0.371084	1	1	1	1	1	1	1	1	2	1	1	2	1	2	0	1	0	1	2	1	0	1	1	0	1	1	2	2	1	1	1	0	0	1	1	1	1	0	1	1	1	1	2	1	0
14	2	3.2148	-0.0539215	-0.270056	1	1	1	1	1	1	1	1	2	1	1	2	1	2	0	1	0	1	2	1	0	1	1	0	1	1	2	2	2	1	1	0	0	1	1	1	1	0	1	1	1	1	2	1	0
14	3	3.8146	-0.00499032	-0.167153	1	1	1	1	1	1	1	1	2	1	1	2	1	2	0	1	0	1	2	1	0	1	1	0	1	1	2	2	2	1	1	0	0	1	1	1	1	0	1	1	1	1	2	1	0
14	4	4.51239	0.0425581	-0.144083	1	1	1	1	1	1	1	1	2	0	1	2	1	2	0	1	0	1	2	1	0	1	1	0	1	1	2	2	2	1	1	0	0	1	1	1	1	0	1	1	1	1	2	1	0
14	5	5.41365	0.0483211	-0.165274	1	1	1	1	1	1	1	1	2	0	1	2	1	2	0	1	0	1	2	1	0	1	1	0	1	1	2	2	2	1	1	0	0	1	1	1	1	0	1	1	1	1	2	1	0
14	6	6.31683	0.0852259	-0.101193	1	1	1	1	1	0	1	1	2	0	1	2	1	2	0	0	0	1	2	1	0	1	1	0	1	1	2	2	2	1	1	0	0	1	1	1	1	0	1	1	1	1	2	1	0
14	7	7.84631	0.103669	-0.00479428	1	1	1	1	0	0	1	1	2	0	0	2	1	2	0	0	0	1	2	1	0	1	1	0	1	1	2	2	2	1	1	0	0	1	1	1	1	0	1	1	1	1	2	1	0
14	8	9.1685	0.10723	0.000199652	1	1	1	1	0	0	1	1	2	0	0	2	1	2	0	0	0	1	2	2	0	2	1	0	1	1	2	2	2	1	1	0	0	1	1	1	1	0	1	1	1	1	2	1	0
14	9	9.66675	0.115048	0.0608644	1	1	1	1	0	0	1	1	2	0	0	2	1	2	0	0	0	1	2	2	0	2	1	0	1	1	2	2	2	1	1	0	0	1	1	1	1	0	1	1	1	1	1	1	0
14	10	10.46	0.0794428	0.0941415	1	1	1	1	0	0	1	1	2	0	0	2	1	2	0	0	0	1	2	2	0	2	1	0	1	1	2	2	2	1	2	0	0	1	1	2	1	0	1	1	1	1	1	1	0
14	11	11.8328	0.115155	-0.0130685	1	1	1	1	0	0	1	1	2	0	0	2	1	2	0	0	0	1	2	2	0	2	1	0	1	1	2	2	2	0	2	0	0	1	1	2	1	0	1	1	1	1	1	2	0
14	12	12.7139	0.0745622	0.0928359	1	1	1	1	0	0	1	1	2	0	0	2	1	2	0	0	0	1	2	2	0	2	1	0	1	1	2	2	2	0	2	0	1	1	1	2	1	0	1	1	1	1	1	2	0
14	13	13.8064	0.0529272	0.132764	1	1	1	1	0	0	1	1	2	0	0	2	1	2	0	0	0	1	2	2	0	2	1	0	1	1	2	2	2	0	2	0	1	1	1	2	1	0	1	1	1	1	1	2	0
14	14	14.9015	0.0792098	0.0808567	1	1	1	1	0	0	1	1	2	0	0	2	1	2	0	0	0	1	2	2	0	2	1	0	1	1	2	2	2	0	2	0	1	1	1	2	1	1	1	1	1	1	1	2	0
14	15	16.401	0.0726799	0.0840503	1	1	1	1	0	0	1	0	2	0	0	2	0	2	0	0	0	1	2	2	0	2	1	0	1	1	2	2	2	0	2	0	1	1	2	2	1	1	1	1	1	1	1	2	0
14	16	17.3864	0.0842289	0.0305617	1	1	1	1	0	0	1	0	2	0	0	2	0	2	0	0	0	1	2	2	0	2	1	0	1	1	2	2	2	0	2	0	1	1	2	2	1	1	1	1	1	1	1	2	0
14	17	19.2933	0.0914838	0.0512749	1	1	1	1	0	0	1	0	2	0	0	2	0	2	0	0	0	1	2	2	0	2	1	0	1	1	2	2	2	0	2	0	1	1	2	2	1	1	1	1	1	1	1	2	0
14	18	20.4066	0.0778485	0.0867678	1	1	1	1	0	0	1	0	2	0	0	2	0	2	0	0	0	1	2	2	0	2	1	0	1	1	2	2	2	0	2	0	1	1	2	2	1	1	1	1	1	2	1	2	0
14	19	20.811	0.109931	0.0055024	1	1	1	1	0	0	1	0	2	0	0	2	0	2	0	0	0	1	2	2	0	2	1	0	1	1	2	2	2	0	1	0	1	1	2	1	1	1	1	1	1	2	1	2	0
14	20	22.0302	0.136117	0.115563	1	1	1	1	0	0	1	0	2	0	0	2	0	2	0	0	0	1	2	2	0	2	1	0	1	1	2	2	2	0	1	0	1	1	2	1	1	1	1	1	1	2	1	2	0
14	21	23.1475	0.245219	0.19345	1	1	1	1	0	0	1	0	2	0	0	2	0	2	0	0	0	1	2	2	0	2	1	0	0	1	2	2	2	0	1	0	1	1	2	1	1	1	1	1	1	2	1	2	0
14	22	23.9634	0.320732	0.129497	1	1	1	1	0	0	1	0	2	0	0	2	0	2	0	0	0	1	2	2	0	2	1	0	0	1	2	2	2	0	1	0	1	1	2	1	1	1	1	1	1	2	1	2	0
14	23	25.209	0.252563	0.238114	1	1	1	1	0	0	1	0	2	0	0	2	0	2	0	0	0	1	2	2	0	2	1	0	0	1	2	2	2	0	1	0	1	1	2	0	1	1	1	1	1	2	1	2	0
14	24	25.7311	0.198163	0.245969	1	1	1	1	0	0	1	0	2	0	0	2	0	2	0	0	0	1	2	2	0	2	1	0	0	1	2	2	2	0	1	0	1	1	2	0	1	2	1	1	1	2	1	2	0
14	25	27.5324	0.185762	0.174984	1	1	1	1	0	0	1	0	2	0	0	2	0	2	0	0	0	1	2	2	0	2	1	0	0	1	2	2	2	1	1	0	1	1	2	0	1	2	1	1	1	2	1	2	0
14	26	29.0424	0.168662	0.300592	1	1	1	1	0	0	1	0	2	0	0	2	0	2	0	0	0	1	2	2	0	2	1	0	0	1	1	2	2	1	1	0	1	1	2	0	1	2	1	1	1	2	1	1	0
14	27	29.7043	0.194516	0.310061	1	1	1	1	0	0	1	0	2	0	0	2	0	2	0	0	0	1	2	2	1	2	1	0	0	1	1	2	2	1	1	0	1	1	2	0	1	2	1	1	1	2	1	1	0
14	28	31.2436	0.196615	0.179219	1	1	1	1	0	0	0	0	2	0	0	2	0	2	0	0	0	1	2	2	1	2	1	0	0	1	1	2	2	1	1	0	1	1	2	0	1	2	1	1	2	2	1	1	0
14	29	33.4586	0.191931	0.141246	1	1	1	1	0	0	1	0	2	0	0	2	0	2	1	0	0	1	2	2	1	2	1	0	0	1	1	2	2	1	1	0	1	1	1	0	1	2	1	1	2	2	1	1	0
14	30	34.9065	0.162009	-0.00141334	1	1	1	1	0	1	1	0	2	0	0	2	0	2	1	0	0	1	2	2	1	2	1	0	0	1	1	2	2	1	1	0	1	1	1	0	1	1	1	1	2	2	1	1	0
14	31	36.2459	0.179713	0.0169444	1	1	1	1	0	1	1	0	2	0	0	2	0	2	1	0	0	1	2	2	1	2	1	0	0	1	1	2	2	1	1	0	1	1	1	0	1	1	1	1	2	2	1	1	0
14	32	37.9144	0.0694454	-0.129802	1	1	1	1	0	1	1	0	2	0	0	2	0	2	1	0	0	1	2	2	1	2	1	0	0	1	1	2	2	1	1	0	1	1	1	1	1	1	1	1	2	2	1	1	0
14	33	38.9216	0.0499996	-0.153547	1	1	1	1	0	1	1	1	2	0	0	2	0	2	1	0	0	1	2	2	1	2	1	0	0	2	1	2	2	1	1	0	1	1	1	1	1	1	1	1	2	2	1	1	0
14	34	40.5373	-0.04753	-0.0954394	1	1	1	1	0	1	0	1	2	0	0	2	0	2	1	0	0	1	2	2	1	2	1	0	0	2	1	2	2	1	1	0	1	1	1	1	1	1	1	1	2	2	1	1	1
14	35	42.1871	-0.100668	-0.262871	1	1	1	1	0	1	0	1	2	0	0	1	0	2	1	1	0	1	2	2	1	2	1	0	0	2	1	2	1	1	1	0	1	1	1	1	1	1	1	1	2	2	1	1	1
14	36	43.3803	-0.160155	-0.366775	1	1	1	1	0	1	0	1	2	0	0	1	0	2	1	1	0	1	2	2	1	2	1	0	0	1	1	2	1	1	1	0	1	1	1	0	1	1	1	1	2	2	1	1	1
14	37	44.4492	-0.121867	-0.304521	1	1	1	1	0	1	0	1	2	0	0	1	0	2	1	1	0	1	2	2	1	2	1	0	0	1	1	2	1	1	1	0	1	1	1	0	1	0	1	1	2	2	1	1	1
14	38	45.3998	-0.0374221	-0.445065	1	1	1	1	0	1	0	1	2	0	0	1	0	2	1	1	0	1	2	1	1	2	1	0	0	1	1	2	1	1	1	0	1	1	1	0	1	0	1	1	2	2	1	1	1
14	39	46.344	-0.0647075	-0.449403	1	1	1	1	0	1	0	1	2	0	0	1	0	2	1	1	0	1	2	2	1	2	1	0	0	1	1	2	1	1	1	0	1	1	1	0	1	0	1	1	2	2	1	1	1
14	40	47.771	-0.121984	-0.339627	1	1	1	1	0	1	0	1	2	0	0	1	0	2	1	1	0	1	2	2	1	2	1	0	0	1	1	2	1	1	1	0	1	1	1	0	1	0	1	1	2	2	1	1	1
14	41	49.0604	-0.0878539	-0.490806	1	1	1	1	0	1	0	2	2	0	0	1	0	2	1	1	0	1	2	2	1	2	1	0	0	1	1	2	1	1	1	0	1	1	1	0	1	0	1	1	2	2	2	1	1
14	42	50.3388	-0.113727	-0.426669	1	1	1	1	0	1	0	2	2	0	0	1	0	2	1	1	0	1	2	2	1	2	1	0	0	1	1	2	1	1	1	0	1	1	1	0	1	0	1	1	2	2	2	1	1
14	43	51.5051	-0.211675	-0.290859	1	1	1	1	0	1	0	2	2	0	0	1	0	2	1	1	0	1	2	2	1	2	1	0	0	1	1	2	1	1	1	0	1	1	1	0	1	0	2	1	2	2	2	1	1
14	44	52.4194	-0.184255	-0.313111	1	1	1	1	0	1	0	2	2	0	0	1	0	2	1	1	0	1	2	2	1	2	1	0	0	1	1	2	1	1	1	0	1	1	1	0	1	0	2	1	2	2	2	1	1
14	45	54.0214	-0.155756	-0.336384	1	1	1	1	0	1	0	2	2	0	0	1	1	2	1	1	0	1	2	2	1	2	1	0	0	1	1	2	1	1	1	0	1	1	1	0	0	0	2	1	2	1	2	1	1
14	46	54.7054	-0.0855452	-0.192507	1	1	1	1	0	1	0	2	2	0	0	1	1	2	1	1	0	1	2	2	1	2	1	0	0	1	1	2	1	1	1	0	1	1	1	0	0	0	2	0	2	1	2	1	1
14	47	56.0573	-0.118233	-0.0520017	1	1	1	1	0	1	0	2	2	0	0	1	1	2	1	1	0	1	2	2	1	2	1	0	0	1	1	2	1	1	1	0	1	1	1	0	0	0	2	0	2	1	2	1	1
14	48	56.2779	-0.131162	-0.0288138	1	1	1	1	0	1	0	2	2	0	0	1	1	2	1	1	0	1	2	2	1	2	1	0	0	1	1	2	1	1	1	0	1	1	1	0	0	0	2	0	2	1	2	1	1
14	49	57.0561	-0.0743665	0.0233716	1	1	1	1	0	1	0	2	2	0	0	1	1	2	1	1	0	1	2	2	1	2	1	0	0	1	1	2	1	1	1	0	1	1	1	0	0	0	2	0	2	1	2	1	1
14	50	58.1701	-0.0645324	0.0266615	1	1	1	1	0	1	0	2	2	0	0	1	1	2	1	1	0	1	2	2	1	2	1	0	0	1	1	2	1	1	1	0	1	1	1	0	0	0	2	0	2	1	2	1	1
14	51	59.1607	-0.0780164	-0.0567365	1	1	1	1	0	1	0	2	2	1	0	1	1	2	1	1	1	1	2	2	1	2	1	0	0	1	1	2	1	1	1	0	1	1	1	0	0	0	2	0	2	1	2	1	1
14	52	60.3805	-0.0267579	0.040982	1	1	1	1	0	1	0	2	2	1	0	1	1	2	1	1	0	1	2	2	1	2	1	0	0	1	1	2	1	1	1	0	1	1	1	0	0	0	2	0	2	1	2	1	1
14	53	61.8245	0.0473626	0.0256729	1	1	1	1	0	1	0	2	2	1	0	1	1	2	1	1	0	1	2	2	0	2	1	0	0	1	1	2	1	1	1	0	1	1	1	0	0	0	2	0	2	1	2	1	1
14	54	63.1553	-0.0162235	0.0950459	1	1	1	1	0	1	0	2	2	1	0	1	1	2	1	1	0	1	2	2	0	2	1	0	0	1	1	2	1	1	1	0	1	1	1	0	0	0	2	0	2	1	2	1	1
14	55	64.4762	0.00100643	0.0874511	1	1	1	2	0	1	0	2	2	1	0	1	1	2	1	1	0	1	2	2	0	2	1	0	0	1	1	2	1	1	1	0	1	1	1	0	0	0	2	0	2	1	2	1	1
14	56	65.9102	-0.0457546	0.023484	1	1	1	2	1	1	0	2	2	1	0	1	1	2	1	1	0	1	2	2	0	1	1	0	0	1	1	2	1	1	1	0	1	1	2	0	0	0	2	0	1	1	2	1	1
14	57	66.6831	-0.0561409	0.0213113	1	1	1	2	1	1	0	2	2	1	0	1	1	2	1	1	0	1	2	2	0	1	1	0	0	1	1	2	1	1	1	0	1	1	2	0	0	0	2	0	1	1	2	1	1
14	58	67.3518	-0.09947	0.00177968	1	1	1	2	1	1	0	2	2	1	0	1	1	2	1	1	0	1	2	2	0	0	1	0	0	1	1	2	1	1	1	0	1	1	2	0	0	0	2	0	1	1	2	1	1
14	59	68.5629	-0.170828	0.0274893	1	1	1	2	1	1	0	2	2	1	1	1	1	2	1	1	0	1	2	2	0	0	1	0	0	1	1	2	1	1	1	0	1	1	2	0	0	0	2	0	1	1	2	1	1
14	60	69.5153	-0.242577	0.0100088	1	1	1	2	1	1	0	2	2	0	1	1	1	2	1	1	0	1	2	2	0	0	1	0	0	1	1	2	1	1	1	0	1	1	2	0	0	0	2	0	1	1	2	1	1
14	61	71.0083	-0.149175	0.0257891	1	1	1	2	1	1	1	2	1	0	1	1	1	2	1	0	0	1	2	2	0	0	1	0	0	1	1	2	1	1	1	0	1	1	2	0	0	0	2	0	1	1	2	1	1
14	62	72.1751	-0.242035	-0.0291218	1	1	1	2	1	1	1	2	1	1	1	1	1	2	2	0	0	1	2	2	0	0	1	0	0	1	1	2	1	1	1	0	1	1	2	0	0	0	2	0	1	1	2	1	1
14	63	73.1276	-0.230102	-0.0765962	1	1	1	2	1	1	1	2	1	1	1	1	1	2	2	0	0	1	2	2	0	0	1	0	0	1	1	2	1	1	1	0	1	1	2	0	0	0	2	0	1	1	2	1	1
14	64	74.3022	-0.25297	-0.157384	1	1	1	2	1	1	1	2	1	1	1	1	1	2	2	0	0	1	2	2	0	0	1	0	0	1	1	2	0	1	1	0	1	1	2	0	0	0	2	0	1	1	2	1	1
14	65	75.27	-0.222967	-0.111002	2	1	1	2	1	1	1	2	1	1	1	1	1	2	2	0	0	1	2	2	0	0	1	0	0	1	1	2	0	1	1	0	1	1	2	0	0	0	2	0	1	1	2	1	1
14	66	76.0177	-0.186653	-0.0843625	2	1	1	2	1	1	1	2	1	1	1	1	1	2	2	0	0	1	2	2	0	0	1	0	0	1	1	2	0	1	1	0	1	1	2	0	0	0	2	0	1	1	2	1	1
14	67	77.1972	-0.137841	-0.0726821	2	1	1	2	1	1	1	2	0	1	1	2	1	2	2	0	0	1	2	2	0	1	1	0	0	1	1	2	0	1	1	0	1	1	2	0	0	0	2	0	1	1	2	1	1
14	68	77.9386	-0.0618869	-0.167808	2	1	1	2	1	1	1	2	0	1	1	2	1	2	2	0	0	1	2	2	0	1	1	0	0	2	1	2	0	1	1	0	1	1	2	0	0	0	2	0	1	1	2	1	1
14	69	79.116	-0.0725238	-0.323376	2	1	1	2	1	1	1	2	0	1	1	2	1	2	2	0	1	1	2	2	0	1	1	0	0	2	1	2	0	1	1	0	1	1	2	1	0	0	2	0	1	1	2	1	1
14	70	79.9864	-0.0927045	-0.388067	2	1	1	2	1	1	1	2	0	1	1	2	1	2	2	0	1	1	2	2	0	1	1	0	0	2	1	2	0	1	1	0	1	1	2	1	0	0	2	0	1	1	2	1	1
14	71	81.1858	-0.141186	-0.302512	2	1	1	2	1	1	1	2	0	1	1	2	1	2	2	0	1	1	2	2	0	1	1	0	0	1	1	2	0	1	1	0	1	1	2	1	0	0	2	0	1	1	2	1	1
14	72	81.9452	-0.156529	-0.263856	2	1	1	2	1	1	1	2	0	1	1	2	1	2	2	0	1	1	2	2	0	1	1	0	1	1	1	2	0	1	1	0	1	1	2	1	0	0	2	0	1	1	2	1	1
14	73	82.8145	-0.15163	-0.188161	2	1	1	2	1	1	1	2	0	1	1	2	1	2	2	0	1	1	2	2	0	1	1	0	1	1	1	2	0	1	1	0	1	1	2	1	0	0	2	0	1	1	2	1	1
14	74	83.3586	-0.135119	-0.147033	2	1	1	2	1	1	1	2	0	1	1	2	1	2	2	0	1	1	2	2	0	1	1	0	1	1	1	2	0	1	1	0	1	1	2	1	0	0	2	0	1	1	1	1	1
14	75	83.7977	-0.142242	-0.134258	2	1	1	2	1	1	1	2	0	1	1	2	1	2	2	0	1	1	2	2	0	1	1	0	1	1	1	2	0	1	1	0	1	1	2	1	0	0	2	0	1	1	1	1	1
14	76	84.9107	-0.0807126	-0.119625	2	1	1	2	1	1	1	2	0	1	1	2	1	2	2	0	1	1	2	2	0	2	1	0	1	1	1	2	0	1	1	0	1	1	2	1	0	0	2	0	1	1	1	1	1
14	77	86.1194	0.00405366	-0.0636371	2	1	1	2	1	1	1	2	0	1	1	2	1	1	2	0	1	1	2	2	0	2	1	0	1	1	1	2	0	1	1	0	1	1	2	1	0	0	2	0	1	1	1	1	1
14	78	86.6601	-0.00838466	0.0033016	2	1	1	2	1	1	1	2	0	1	1	2	1	1	2	0	1	1	2	2	0	2	1	0	1	1	1	2	0	1	1	0	1	1	2	1	1	0	2	0	1	1	1	1	1
14	79	88.0782	0.0758484	-0.0482345	2	1	1	2	1	1	1	2	0	1	1	2	2	1	2	0	1	0	2	2	0	2	1	0	0	1	2	2	0	1	1	0	1	1	1	1	1	0	2	0	1	1	1	1	1
14	80	88.6147	0.0972389	-0.0434934	2	1	1	2	1	1	1	2	0	1	1	2	2	1	2	0	1	0	2	2	0	2	1	0	0	1	2	2	0	1	1	0	1	1	1	1	1	0	2	0	1	1	1	1	1
14	81	89.8108	0.0404921	-0.106498	2	1	1	2	1	1	1	2	0	1	1	2	2	1	2	0	1	0	2	2	0	2	1	0	0	1	2	2	0	1	1	0	1	1	1	1	1	0	2	0	1	1	1	1	1
14	82	91.2507	0.034343	-0.0185631	2	1	1	2	1	1	1	2	0	1	1	2	2	1	1	0	1	0	2	2	0	2	1	0	0	1	2	0	0	1	1	0	1	1	1	1	1	0	2	0	1	1	1	1	1
14	83	92.5636	-0.0952552	0.102247	2	1	1	2	1	1	1	2	0	1	1	2	2	1	1	0	1	0	2	2	0	2	1	0	0	1	2	0	0	1	1	0	1	1	1	1	1	0	2	0	1	1	1	1	1
14	84	93.6505	-0.0691336	0.0142702	2	1	1	2	1	1	1	2	0	1	1	2	2	1	1	0	1	0	2	2	0	2	1	0	0	1	2	0	0	1	1	0	1	1	1	1	1	0	2	0	1	2	1	1	1
14	85	93.9734	-0.0904989	-0.0171131	2	1	1	2	1	1	0	2	0	1	1	2	2	1	1	0	1	0	2	2	0	2	1	0	0	1	2	0	0	1	1	0	1	1	1	1	1	0	2	0	1	2	1	1	1
14	86	95.069	-0.0664573	-0.0540152	2	1	1	1	1	1	1	2	0	1	1	2	2	1	1	0	1	0	2	2	1	2	1	0	0	1	2	0	0	1	1	0	1	1	1	1	1	0	2	0	1	2	1	1	1
14	87	96.0715	-0.0678673	-0.0955755	2	1	1	1	1	1	1	2	0	1	1	2	2	1	1	0	1	0	2	2	1	2	1	0	0	1	2	0	0	1	1	0	1	1	1	1	1	0	2	0	1	1	1	1	1
14	88	97.194	-0.0327409	-0.0779625	1	1	1	0	1	1	1	2	0	1	1	2	2	1	1	0	1	0	2	2	1	2	1	0	0	1	2	0	0	1	1	0	1	1	1	1	1	0	2	0	1	1	1	1	1
14	89	98.2173	-0.0111596	-0.0958418	1	1	1	0	1	1	1	2	0	1	1	2	2	1	1	0	1	0	2	2	1	2	1	0	0	1	2	0	0	1	1	0	1	1	1	1	1	0	2	0	1	1	1	1	1
14	90	99.3577	-0.15457	0.0219748	1	1	1	0	1	1	1	2	0	1	1	2	2	1	1	0	1	0	2	2	1	2	1	0	0	1	2	0	0	1	1	0	1	1	1	1	1	0	2	0	1	1	1	1	1
14	91	100.709	-0.126656	0.156509	1	1	1	0	1	1	1	2	0	1	1	2	2	1	1	0	1	0	2	2	1	2	1	0	0	1	2	0	0	1	1	0	1	1	1	1	1	0	2	0	1	1	1	1	1
14	92	102.16	-0.182534	0.176766	1	1	1	0	1	1	1	2	0	1	1	1	1	1	1	0	1	0	2	2	1	2	1	0	0	1	2	0	0	1	1	0	1	1	2	1	1	0	2	0	1	1	1	1	1
14	93	102.491	-0.175146	0.122923	1	1	1	0	1	1	1	2	0	1	1	1	1	1	1	0	1	0	2	2	1	2	1	0	0	1	2	0	0	1	1	0	1	1	2	1	1	0	2	0	1	1	1	1	1
14	94	103.836	-0.148464	0.199271	1	1	1	0	1	1	1	2	0	1	1	1	1	1	1	0	2	0	2	2	1	2	1	0	0	1	2	0	0	1	1	0	1	1	2	1	1	0	2	0	1	1	1	1	1
14	95	105.291	-0.156676	0.18768	1	1	1	0	1	1	1	2	0	1	1	1	1	1	1	0	2	0	2	2	1	2	1	0	0	1	2	0	0	1	1	0	1	1	2	1	1	0	2	0	1	1	1	1	1
14	96	107.327	-0.0459475	0.134896	1	1	1	0	1	1	1	2	0	1	1	1	1	1	1	0	2	0	2	2	1	2	1	0	0	1	2	1	0	1	1	0	1	1	2	1	1	0	2	0	1	1	1	1	1
14	97	109.099	-0.0353392	0.186682	1	1	1	0	1	1	1	2	1	1	1	1	1	1	1	0	2	0	2	2	1	2	1	0	0	1	2	1	0	1	1	0	1	1	2	1	1	0	2	0	1	1	1	1	1
14	98	110.862	0.0541358	0.280998	1	1	1	0	1	1	1	2	1	1	1	1	1	1	1	0	2	0	2	2	1	2	1	0	0	1	1	1	0	1	0	0	2	1	2	1	1	0	2	0	2	1	1	1	1
14	99	111.961	0.00787291	0.196782	1	1	2	1	1	1	1	2	1	1	1	1	1	1	1	0	2	0	2	2	1	2	1	0	1	1	1	1	0	1	0	0	2	1	2	1	1	0	2	0	2	1	1	1	1
14	100	112.504	0.0253987	0.228141	1	1	2	1	1	1	1	2	1	1	1	1	1	1	1	0	2	0	2	2	1	1	1	0	1	1	1	1	0	1	0	0	2	1	2	1	1	0	2	0	2	1	1	1	1
15	0	0	0.123878	0.0121574	1	0	1	2	2	1	1	1	1	1	1	0	2	1	0	1	1	1	2	0	2	0	1	1	1	0	2	1	2	2	1	1	1	2	0	1	0	1	2	1	1	1	1	1	1
15	1	0.578629	0.104301	0.0543609	1	0	1	2	2	1	1	1	1	1	1	0	2	1	0	1	1	1	2	0	2	0	1	1	2	0	2	1	2	2	1	1	1	2	0	1	0	1	2	1	1	1	1	1	1
15	2	1.14867	0.101038	0.110594	1	0	1	2	2	1	1	1	1	2	1	0	2	1	0	1	1	1	2	0	2	0	1	1	2	0	2	1	2	2	1	1	1	2	0	1	0	1	2	1	1	1	1	1	1
15	3	1.99614	0.125402	0.0970605	1	0	1	2	2	1	1	1	1	2	0	0	2	1	0	1	1	1	2	0	2	0	1	1	2	0	2	1	2	2	1	1	1	2	0	1	0	1	2	1	1	1	1	1	1
15	4	2.84605	0.113271	0.187326	1	0	1	2	2	1	1	1	1	2	0	0	2	1	0	1	1	1	2	0	2	0	1	1	2	0	2	1	2	2	1	1	1	2	0	1	0	1	2	1	1	1	1	1	1
15	5	3.89788	0.108273	0.132311	1	0	1	2	2	1	1	1	1	2	0	0	2	1	0	1	1	1	2	0	2	0	1	1	2	0	2	1	2	2	1	1	1	2	0	1	0	1	2	1	1	1	1	1	1
15	6	4.75629	0.133675	0.0867539	1	0	1	2	2	1	1	1	1	2	0	0	2	1	0	1	1	1	2	0	2	0	1	1	2	0	2	1	2	2	1	1	1	2	0	1	0	1	2	1	1	1	1	1	1
15	7	5.33874	0.15226	0.0805335	1	0	1	2	2	1	1	1	1	2	0	0	2	1	0	1	1	1	2	0	2	0	1	1	2	0	2	1	2	2	1	1	1	2	0	1	0	1	2	1	1	1	1	1	1
15	8	5.92299	0.212997	0.0689043	1	0	1	2	2	1	1	1	1	2	0	0	2	1	0	1	1	1	2	0	2	0	1	1	2	0	2	1	2	2	1	1	1	2	0	1	0	1	2	1	1	1	1	1	1
15	9	6.41063	0.205766	0.0817887	1	0	1	2	2	1	1	1	1	2	0	0	2	1	0	1	1	1	2	0	2	0	1	1	2	0	2	1	2	2	1	1	1	2	0	1	0	1	2	1	1	1	1	1	1
15	10	7.59631	0.222963	-0.0144313	1	0	1	2	2	1	1	1	1	2	0	0	2	1	0	1	1	1	2	0	2	0	1	1	2	0	2	1	2	2	1	1	1	1	0	1	0	1	2	1	1	1	1	1	1
15	11	9.3792	0.140514	-0.0462643	1	0	1	2	2	1	1	1	1	2	0	0	2	1	0	1	1	1	2	0	2	0	2	1	2	0	2	1	2	2	1	1	1	1	0	1	0	1	2	1	1	1	1	1	1
15	12	10.8563	0.142619	-0.124486	0	0	1	2	2	1	1	1	1	2	0	0	2	1	0	1	1	1	2	0	2	0	2	1	2	0	2	0	2	2	1	1	1	1	0	1	0	1	2	1	1	1	1	1	1
15	13	11.9343	0.0930675	-0.17458	0	0	1	2	2	1	1	1	1	2	0	0	2	1	0	1	1	1	2	0	2	0	2	1	2	0	2	0	2	2	1	1	1	1	0	1	0	1	2	1	1	1	1	1	1
15	14	12.7154	0.0430428	-0.134693	0	0	1	2	2	1	1	1	1	2	0	0	2	1	0	1	1	1	2	0	2	0	2	1	2	0	2	0	2	2	1	1	1	1	0	1	0	1	2	1	1	1	1	1	1
15	15	13.2011	0.0292283	-0.113609	0	0	1	2	2	1	1	1	1	2	0	0	2	1	0	1	1	1	2	0	2	0	2	1	2	0	2	0	2	2	1	1	1	1	0	1	0	1	2	1	1	1	1	1	1
15	16	14.0809	0.019075	-0.154284	0	0	1	2	2	1	1	1	1	2	0	0	2	1	0	1	1	1	2	0	2	0	2	1	2	0	2	0	2	2	1	1	1	1	0	1	0	1	2	1	1	1	1	1	1
15	17	14.9716	-0.00714338	-0.0462108	0	0	1	2	2	1	1	1	1	2	0	0	2	1	0	1	1	1	2	0	2	0	2	1	2	0	2	0	2	2	1	1	1	1	0	1	0	1	2	1	1	1	1	1	1
15	18	15.6777	-0.0269964	-0.0776145	0	0	1	2	2	1	1	1	1	2	0	0	2	1	0	1	1	1	1	0	2	0	2	1	2	0	2	0	2	2	1	1	1	1	0	1	0	1	2	1	1	1	1	1	1
15	19	16.6866	-0.0079175	-0.0351884	0	0	1	2	2	1	0	1	1	2	0	0	2	1	0	1	1	0	1	0	2	0	2	1	2	0	2	0	2	2	1	1	1	1	0	1	0	1	2	1	1	0	1	1	1
15	20	17.9009	-0.0319118	-0.0523629	1	0	1	2	2	1	0	1	1	2	0	0	2	1	0	1	1	0	1	0	2	1	2	1	2	0	2	0	2	2	1	0	1	1	0	1	0	1	2	1	1	0	1	1	1
15	21	18.7147	-0.0304763	0.105212	1	0	1	2	2	1	0	1	1	2	0	0	2	1	0	1	1	0	1	0	2	1	2	1	2	0	2	0	2	2	1	0	1	1	0	1	0	1	2	1	1	0	1	1	1
15	22	19.7457	-0.0352159	0.0751038	1	0	1	2	2	1	0	1	1	2	0	0	2	1	0	1	1	0	1	0	2	1	2	1	2	0	2	0	2	2	1	0	1	1	1	1	0	1	2	1	1	0	1	1	1
15	23	20.9894	-0.122697	0.15868	1	1	1	2	2	1	0	1	1	2	0	0	1	1	0	1	1	0	1	0	2	1	2	1	2	0	2	0	2	2	1	0	1	1	1	2	0	1	2	1	1	0	1	1	1
15	24	21.5035	-0.133409	0.165935	1	1	1	2	2	1	0	1	1	2	0	0	1	1	0	1	1	0	1	0	2	1	2	1	2	0	2	0	2	2	1	0	1	1	1	2	0	1	2	1	1	0	1	1	1
15	25	22.6497	-0.242475	0.155265	1	0	1	2	2	1	0	1	1	2	0	0	1	1	0	1	1	0	1	0	2	1	2	1	2	0	2	0	2	2	1	0	1	1	1	2	0	1	2	1	1	0	1	1	1
15	26	23.1704	-0.214992	0.119488	1	0	1	2	2	1	0	1	1	2	0	0	1	1	0	1	1	0	1	0	2	1	2	1	2	0	2	0	2	2	1	0	1	1	1	2	0	1	2	1	1	0	1	1	1
15	27	24.1151	-0.223524	0.10217	1	0	1	2	2	1	0	1	1	2	0	0	1	1	0	1	1	0	1	0	2	1	2	1	2	0	2	0	2	2	1	0	1	1	1	2	0	1	2	1	1	0	1	1	1
15	28	25.6687	-0.193649	0.040912	1	0	1	2	2	1	0	1	1	2	0	0	1	1	0	1	1	0	1	0	2	1	2	1	2	0	2	0	2	2	1	0	1	1	1	1	0	1	2	1	1	0	1	1	1
15	29	26.4777	-0.161929	0.144958	1	0	1	2	2	1	0	1	1	2	0	0	1	1	0	1	1	0	1	0	2	1	2	1	2	0	2	0	2	2	1	0	1	1	1	1	0	1	2	1	1	0	1	1	1
15	30	26.7759	-0.142929	0.17318	1	0	1	2	2	1	0	1	1	2	0	0	1	1	0	1	1	0	1	0	2	1	2	1	2	0	2	0	2	2	1	0	1	1	1	1	0	1	2	1	1	0	1	1	1
15	31	27.5733	-0.0574811	0.285698	1	0	1	2	2	1	0	1	1	2	0	0	1	1	0	1	1	0	1	0	2	1	2	1	2	0	2	0	2	2	1	0	1	1	1	1	0	1	2	1	1	0	1	1	1
15	32	28.2685	0.0347293	0.185946	1	0	1	2	2	1	0	1	1	2	0	0	1	1	0	1	1	0	1	0	2	1	2	1	2	0	2	0	2	2	1	0	1	1	1	1	0	1	2	1	1	0	1	1	1
15	33	29.2624	0.0248524	0.190754	1	0	1	2	2	1	0	1	1	2	0	0	1	1	0	1	1	0	1	0	2	1	2	1	2	0	2	0	2	2	1	0	1	1	1	1	0	1	2	1	1	0	1	1	1
15	34	29.6592	0.016967	0.199698	1	0	1	2	2	1	0	1	1	2	0	0	1	1	0	1	1	0	1	0	2	1	2	1	2	0	2	0	1	2	1	0	1	1	1	1	0	1	2	1	1	0	1	1	1
15	35	30.6655	0.0637243	0.0554248	1	0	1	2	2	1	0	1	1	2	0	0	1	1	0	1	1	0	1	0	2	1	2	1	2	0	2	0	1	2	1	0	1	1	1	1	0	1	2	1	1	0	1	1	1
15	36	31.7767	0.065703	0.183645	1	0	1	2	2	1	0	1	1	2	0	0	1	1	0	1	1	0	1	0	2	1	2	1	2	0	2	0	1	2	1	0	1	1	1	1	0	1	2	1	1	0	1	1	1
15	37	32.369	0.0997306	0.193158	1	0	1	2	2	1	0	1	1	2	0	0	1	1	0	1	1	0	1	0	2	1	2	1	2	0	2	0	1	2	1	0	1	1	1	1	0	1	2	1	1	0	1	1	1
15	38	33.1667	0.139301	0.163483	1	0	1	2	2	1	0	1	1	2	0	0	1	1	0	1	1	0	1	0	2	1	2	1	2	0	2	0	1	2	1	0	1	1	1	1	0	1	2	1	1	0	1	1	1
15	39	34.2749	0.0794615	0.0193717	1	0	1	2	2	1	0	1	1	2	0	0	1	1	0	1	1	0	1	0	2	1	2	1	2	0	2	0	1	2	1	0	1	1	1	1	0	1	2	1	1	0	1	1	1
15	40	35.5027	0.152643	0.190512	1	0	1	2	2	1	0	1	1	2	0	0	1	1	0	1	1	1	1	0	2	1	2	1	2	0	2	0	1	2	1	0	1	1	1	1	0	1	2	1	1	0	1	1	1
15	41	36.8368	0.092875	0.230446	1	0	1	2	2	1	0	1	1	2	0	0	1	1	0	1	2	1	1	0	2	1	2	1	2	0	2	0	1	2	1	0	1	1	1	1	0	1	2	1	1	1	1	1	1
15	42	37.6429	0.112644	0.182186	1	0	1	2	2	1	0	1	1	2	0	0	1	1	0	1	2	1	1	0	2	1	2	1	2	0	2	0	1	2	1	0	1	1	1	1	0	1	2	1	1	1	1	1	1
15	43	39.1362	0.0556272	0.115319	1	0	1	2	2	1	0	1	1	2	0	0	1	1	0	1	2	1	1	0	2	1	2	1	2	0	2	0	1	2	2	0	1	1	1	1	0	1	2	1	1	1	1	1	1
15	44	40.0109	0.0418836	0.0915477	1	0	1	2	2	1	0	1	1	2	0	0	1	1	0	1	2	1	1	0	2	1	2	1	2	0	2	0	1	2	2	1	1	1	1	1	0	1	2	1	1	1	1	1	1
15	45	41.4845	0.0705266	-0.0737545	1	0	1	2	2	1	0	1	1	2	0	0	1	1	1	1	2	1	1	0	2	1	2	1	2	0	2	0	1	2	2	1	1	1	1	1	0	1	2	1	1	1	1	1	1
15	46	42.2714	0.0980681	-0.00477117	1	0	1	2	2	1	0	1	1	2	0	0	1	1	1	1	2	1	1	0	2	1	1	1	2	0	2	0	1	2	2	1	1	1	1	1	0	1	2	1	1	1	1	1	1
15	47	42.9595	0.0863876	-0.0965694	1	0	1	2	1	1	0	1	1	2	0	0	1	1	1	1	2	1	1	0	2	1	1	1	2	0	2	0	1	2	2	1	1	1	1	1	0	1	2	1	1	1	1	1	1
15	48	44.1324	0.0552431	-0.0345415	1	0	1	2	1	1	0	1	1	2	0	0	1	1	1	1	2	1	1	0	2	1	1	1	2	0	2	0	1	2	2	1	1	1	1	1	0	1	2	1	1	1	1	1	1
15	49	45.3869	0.0757933	-0.0488229	1	0	1	1	1	1	0	1	1	2	0	1	1	1	1	1	2	1	1	0	2	2	1	1	2	0	2	0	1	2	2	1	1	1	1	1	0	1	2	1	2	1	1	1	1
15	50	45.9667	0.0812864	-0.044464	1	0	1	1	1	1	0	1	1	2	0	1	1	1	1	1	2	1	1	0	2	2	1	1	2	0	2	0	1	2	2	1	1	1	1	1	0	1	2	1	2	1	1	1	1
15	51	47.0505	0.0425252	0.0432965	1	0	1	1	1	1	0	1	1	2	0	1	1	1	1	1	2	1	1	0	2	2	1	1	2	0	2	0	1	2	2	1	1	1	1	1	0	1	2	1	2	1	1	1	1
15	52	47.5393	0.0615915	-0.00878153	1	0	1	1	1	1	0	1	1	2	0	1	1	1	1	1	2	1	1	0	2	2	1	1	2	0	2	0	1	2	2	1	1	1	1	1	0	1	2	1	2	1	1	1	1
15	53	47.9278	0.0670629	0.00936861	1	0	1	1	1	1	0	1	1	2	0	1	1	1	1	1	2	1	1	0	1	2	1	1	2	0	2	0	1	2	2	1	1	1	1	1	0	1	2	1	2	1	1	1	1
15	54	48.7049	0.0144125	-0.0949035	1	0	1	1	1	1	0	1	1	2	0	1	1	1	1	1	2	1	1	0	1	2	1	1	2	0	2	0	1	2	2	1	1	1	1	1	0	1	2	1	2	1	1	1	1
15	55	49.988	0.0973794	-0.128294	1	0	1	1	1	1	0	1	1	2	0	1	1	1	1	1	2	1	1	0	1	1	1	1	2	0	2	0	1	2	2	1	1	1	1	1	0	1	2	1	2	1	1	1	1
15	56	50.8646	0.0649701	-0.219207	1	0	1	1	1	1	0	1	1	2	0	1	1	1	1	1	2	1	1	0	1	1	1	1	2	0	2	0	1	2	2	1	1	1	1	1	0	1	2	1	2	1	1	1	1
15	57	52.0493	0.0348348	-0.14555	1	0	1	1	1	1	0	1	1	2	0	1	1	1	1	1	2	1	1	0	1	1	1	1	2	0	2	0	1	2	2	1	1	1	1	1	0	1	2	1	2	1	1	1	1
15	58	52.7339	0.064411	-0.21963	1	0	1	1	1	1	0	1	1	2	0	1	1	1	1	1	2	1	1	0	1	1	1	1	2	0	2	0	1	2	2	2	1	1	1	1	0	1	2	1	2	1	1	1	1
15	59	53.7061	0.0904701	-0.228383	1	0	1	1	1	1	0	1	1	2	0	1	1	1	1	1	2	1	1	0	1	1	1	1	2	0	2	0	1	2	2	2	1	1	1	1	0	1	2	1	2	1	1	1	1
15	60	54.8675	0.127012	-0.0793277	1	0	1	1	1	1	0	1	1	2	0	1	1	1	1	1	2	1	1	0	1	1	1	1	2	0	2	0	1	2	2	2	1	2	1	1	0	1	2	0	2	1	1	1	1
15	61	55.6302	0.100647	0.00180301	1	0	1	1	1	1	0	1	1	2	0	1	1	1	1	1	2	1	1	0	1	1	1	1	2	0	2	0	1	2	2	2	1	2	1	1	0	1	2	0	2	1	1	1	1
15	62	57.5904	0.155918	-0.00686602	1	0	1	1	1	1	0	1	1	2	0	1	1	1	1	1	2	1	1	0	1	1	1	1	2	0	2	1	1	2	2	2	1	2	1	1	0	1	2	0	2	2	1	1	1
15	63	58.0765	0.123749	-0.0268486	1	0	1	1	1	1	0	1	1	2	0	1	1	1	1	1	2	1	1	0	1	1	1	1	2	0	2	1	1	2	2	2	1	2	1	1	0	1	2	0	2	2	1	1	1
15	64	59.1476	0.0469021	-0.0538169	1	0	1	1	1	1	0	1	1	2	0	1	1	1	1	1	2	1	1	1	1	1	1	1	2	0	2	1	1	2	2	2	1	2	1	1	0	1	2	0	2	2	1	1	1
15	65	61.0366	0.0278731	-0.183867	1	1	1	1	1	1	0	1	1	2	0	0	1	1	1	1	2	1	1	1	1	1	1	1	2	0	2	1	1	2	2	2	1	1	1	1	0	2	1	0	2	2	1	1	1
15	66	62.035	0.0698181	-0.244721	1	1	1	1	1	1	0	1	1	2	0	0	1	1	1	1	2	1	1	1	1	1	1	1	2	0	2	1	1	2	2	2	1	1	1	1	0	2	1	0	2	2	1	1	1
15	67	62.9358	0.0264162	-0.221552	1	1	1	1	1	1	0	1	1	2	0	0	1	1	1	1	2	1	1	1	1	1	1	1	2	0	2	1	1	2	2	2	1	1	1	1	0	2	1	0	2	2	1	1	1
15	68	63.6408	0.0165319	-0.182165	1	1	1	1	1	1	0	1	1	2	0	0	1	1	1	1	2	1	1	1	1	1	1	1	2	0	2	1	1	2	2	2	1	1	1	1	0	2	1	0	2	2	2	1	1
15	69	64.556	-0.000143256	-0.0854711	1	1	1	1	1	1	0	1	1	2	0	0	1	1	1	1	2	1	1	1	0	1	1	1	2	0	2	1	1	2	2	2	1	1	1	1	1	2	1	0	2	2	2	1	1
15	70	65.9125	-0.0329894	-0.209113	1	1	1	1	1	1	0	1	1	1	1	0	1	1	1	1	2	1	1	1	0	1	1	1	2	0	2	1	1	2	2	2	1	1	1	1	1	2	1	0	2	2	2	1	1
15	71	67.1566	0.00274972	-0.256255	1	1	1	1	1	1	0	1	1	1	1	0	1	1	1	1	2	1	1	1	0	1	1	1	2	0	2	1	1	2	2	2	1	1	1	1	1	2	1	0	2	2	2	1	1
15	72	67.8751	-0.0226563	-0.136626	1	1	2	1	1	1	0	1	1	1	1	0	1	1	1	1	2	1	1	1	0	1	1	1	2	0	2	1	1	2	2	2	1	1	1	1	1	2	1	0	2	2	2	1	1
15	73	69.0946	0.0200045	-0.221976	1	1	2	1	1	1	0	1	1	1	1	0	1	1	0	1	2	1	1	1	0	1	1	1	2	0	2	1	1	2	2	2	0	1	1	1	1	2	1	0	2	2	2	1	1
15	74	69.8012	0.0114169	-0.24273	1	1	2	1	1	1	0	1	1	1	1	0	1	1	0	1	2	1	1	1	0	1	0	1	2	0	2	1	1	2	2	2	0	1	1	1	1	2	1	0	2	2	1	1	1
15	75	70.6153	-0.00428328	-0.229051	1	1	2	1	1	1	0	1	1	1	1	0	1	1	0	1	2	1	1	1	0	1	0	1	2	0	2	1	1	2	2	2	0	1	1	1	1	2	1	0	2	2	1	1	1
15	76	71.6391	0.0216819	-0.321448	1	1	2	1	1	1	0	1	1	1	1	0	1	1	0	1	2	1	1	1	0	1	0	1	2	0	2	1	1	2	2	2	0	1	1	1	1	2	1	0	2	2	1	1	1
15	77	72.4595	0.0463285	-0.298318	1	1	2	1	1	1	0	1	1	1	1	0	1	1	0	1	2	1	1	1	0	1	0	1	2	0	2	1	1	2	2	2	0	1	1	1	1	2	1	0	2	2	1	1	1
15	78	73.2769	0.018036	-0.258871	1	1	2	1	1	1	0	1	1	1	1	0	1	1	0	1	2	1	1	1	0	1	0	1	2	0	2	1	1	2	2	2	0	1	1	1	1	2	1	0	2	2	1	1	1
15	79	73.8943	-0.00417068	-0.280853	1	1	2	1	1	1	0	1	1	1	1	0	1	1	0	1	2	1	1	1	0	1	0	1	2	0	2	1	1	2	2	1	0	1	1	1	1	2	1	0	2	2	1	1	1
15	80	74.9343	-0.0152064	-0.0400481	1	1	2	1	1	0	0	1	1	1	1	0	1	2	0	1	2	1	1	1	0	1	0	1	2	0	2	1	1	2	2	1	0	1	1	1	1	2	1	0	2	2	1	1	1
15	81	76.1839	-0.040012	-0.144755	1	1	2	1	1	0	0	1	1	1	1	0	1	2	0	1	2	1	1	1	0	1	0	1	2	0	2	1	1	2	2	1	0	1	1	1	1	2	1	0	2	2	1	1	1
15	82	77.125	0.0365322	-0.0786096	1	1	2	1	1	0	0	1	1	1	1	0	1	2	0	1	2	1	1	0	0	1	0	1	2	0	2	1	1	2	2	1	0	1	1	1	1	2	1	0	2	2	1	1	1
15	83	77.7597	0.0386219	-0.0770532	1	1	2	1	1	0	0	1	1	1	1	0	1	2	0	1	2	1	1	0	0	1	0	1	2	0	2	1	1	2	2	1	0	1	1	1	1	2	1	0	2	2	1	1	1
15	84	78.9303	0.103157	-0.0492463	1	1	2	1	1	0	0	1	1	1	1	0	1	2	0	1	2	1	1	0	0	1	0	1	2	0	2	1	1	2	2	1	0	1	1	1	1	2	1	0	2	2	1	1	1
15	85	80.3302	0.158255	-0.00944242	1	1	2	1	1	0	0	1	1	1	1	0	1	2	0	1	2	1	1	0	0	1	0	1	2	1	2	1	1	2	2	1	0	1	1	1	1	2	1	0	2	2	0	1	1
15	86	81.3981	0.12904	0.0935425	1	1	2	1	1	0	0	1	1	1	1	0	1	2	0	1	2	1	1	0	0	1	0	1	2	1	2	1	1	2	2	1	0	1	1	1	1	2	1	0	2	2	0	0	1
15	87	82.146	0.134292	0.0282016	1	1	2	1	1	0	0	1	1	1	1	0	1	2	0	1	2	1	1	0	0	1	0	1	2	1	2	1	1	2	2	1	0	1	1	1	1	2	1	0	2	2	0	0	1
15	88	82.5745	0.0937193	0.0846035	1	1	2	1	1	0	0	1	1	1	1	0	1	2	0	1	2	1	1	0	0	1	0	1	2	1	2	1	1	2	2	1	0	1	1	1	1	2	1	0	2	2	0	0	1
15	89	83.5382	0.00357314	0.00381762	1	1	2	1	1	0	0	1	1	1	1	0	1	2	0	1	2	1	1	0	0	1	0	1	2	1	2	1	1	2	2	1	0	1	1	1	1	2	1	0	2	2	0	0	1
15	90	84.6111	0.000951051	0.0735667	1	1	2	1	1	0	0	1	1	1	1	0	1	2	1	1	2	1	1	0	0	1	0	1	2	1	1	1	1	2	2	1	1	1	1	1	1	2	1	0	2	2	0	0	1
15	91	85.4721	0.00167242	0.0823241	1	1	2	1	1	0	0	1	1	1	1	0	1	2	1	1	2	1	1	0	0	1	0	1	2	1	1	1	1	2	2	1	1	1	1	1	1	2	1	0	2	2	0	0	1
15	92	86.6588	0.0199455	0.00362946	1	1	2	1	1	0	0	1	1	1	1	0	1	2	1	1	2	1	1	0	0	1	0	1	2	1	1	1	0	2	2	1	1	1	1	1	1	2	1	0	2	2	0	0	1
15	93	87.7425	0.0121409	0.0265039	1	1	2	1	1	0	0	1	1	1	1	0	1	2	1	1	2	1	1	0	0	1	0	1	2	1	1	1	0	2	2	1	1	1	1	1	1	2	1	0	2	2	0	0	1
15	94	88.8369	0.0288472	0.0657024	1	1	2	1	1	0	0	1	1	1	1	0	1	2	1	1	2	1	1	0	0	1	0	1	2	1	1	1	0	2	2	1	1	1	1	1	1	2	1	0	2	2	0	0	1
15	95	89.6051	0.0372411	-0.0333299	1	1	2	1	1	0	0	1	1	1	1	0	1	2	1	1	2	1	1	0	0	1	0	1	2	1	1	1	0	2	2	1	1	1	1	1	1	2	1	0	2	2	0	0	1
15	96	90.8127	0.0803524	-0.14002	1	1	2	1	1	0	0	1	1	1	1	0	0	2	1	1	2	1	1	0	0	1	0	1	2	1	1	1	0	2	2	1	1	1	1	1	1	1	1	0	2	2	0	0	1
15	97	91.9026	0.0580045	-0.136839	1	1	2	1	1	0	0	1	1	1	1	0	0	2	1	1	2	1	1	0	0	1	0	1	2	1	1	1	0	2	2	1	1	1	1	1	1	1	1	0	2	2	0	0	1
15	98	92.432	0.0886524	-0.113362	1	1	2	1	1	0	0	1	1	1	1	0	0	2	1	1	2	1	1	0	0	1	0	1	2	1	1	1	0	2	2	1	1	1	1	1	1	1	1	0	2	2	0	0	1
15	99	93.6973	0.106039	-0.0127962	1	1	2	1	1	0	0	1	1	1	1	0	0	2	1	1	2	1	1	0	0	1	0	1	2	1	1	1	0	2	2	1	1	1	1	1	1	1	1	0	2	2	0	0	1
15	100	94.1157	0.0769661	0.0393432	1	1	2	1	1	0	0	1	1	1	1	0	0	2	1	1	2	1	1	0	0	1	0	1	2	1	1	1	0	2	2	1	1	1	1	1	1	1	1	0	2	2	0	0	1
16	0	0	0.185841	0.0207743	1	2	2	1	1	2	1	0	2	1	1	0	1	2	1	1	2	2	1	2	1	2	2	1	1	2	1	1	2	0	1	2	1	0	1	1	1	1	1	1	1	0	1	0	1
16	1	1.37038	0.197682	-0.0269329	1	2	2	1	1	2	1	0	2	1	1	0	1	2	1	1	2	2	1	2	1	2	2	1	1	2	1	1	2	0	1	2	1	0	1	1	1	1	1	1	1	0	1	0	1
16	2	2.04899	0.214048	0.00779861	1	2	2	1	1	2	1	0	2	1	1	0	1	2	1	1	2	2	1	2	1	2	2	1	1	2	1	1	2	0	1	2	1	0	1	1	1	1	1	1	1	0	1	0	1
16	3	2.53658	0.246089	-0.0295716	1	2	2	1	1	2	1	0	2	1	1	0	1	2	1	1	2	2	1	2	1	2	2	1	1	2	1	1	2	0	1	2	1	0	1	1	1	1	1	1	1	0	1	0	1
16	4	3.12189	0.236808	0.114813	1	2	2	1	1	2	1	0	2	1	1	0	1	2	1	1	2	2	1	2	1	2	2	1	1	2	1	1	2	0	0	2	1	0	1	1	1	1	1	1	1	0	1	0	1
16	5	3.89279	0.228724	0.10986	1	2	2	1	1	2	1	0	2	1	1	0	1	2	1	1	2	2	1	2	2	2	2	1	1	2	1	1	2	0	0	2	1	0	1	1	1	1	1	1	1	1	1	0	1
16	6	5.03688	0.212634	0.133482	1	2	2	1	1	2	1	0	2	1	1	0	1	2	1	1	2	2	1	2	2	2	2	1	1	2	1	1	2	0	0	2	1	0	1	1	1	1	1	1	1	1	1	0	1
16	7	5.97904	0.231885	0.111368	1	2	2	1	1	2	1	0	2	1	1	0	1	2	1	2	2	2	1	2	2	2	2	1	1	2	2	1	2	0	0	2	1	0	1	1	1	1	1	1	1	1	1	0	1
16	8	7.4995	0.239291	0.115734	2	2	2	1	1	1	1	0	2	1	1	0	1	2	1	2	2	2	1	2	2	2	2	1	1	2	2	1	2	0	0	2	1	0	1	1	1	2	1	1	1	1	1	0	2
16	9	8.26534	0.25823	0.292472	1	2	2	1	1	1	1	0	2	1	1	0	1	2	1	2	2	2	1	2	2	2	2	1	1	2	2	1	2	0	0	2	1	0	1	1	1	2	1	1	1	1	1	0	2
16	10	9.51767	0.310348	0.199531	0	2	2	1	1	1	1	0	2	1	1	0	1	2	1	2	2	2	1	2	2	2	2	1	1	2	2	1	2	0	0	2	1	0	1	1	1	2	1	1	1	1	1	0	2
16	11	10.2738	0.28177	0.200079	0	2	2	1	1	1	1	0	2	1	1	0	1	2	1	2	2	2	1	2	2	2	2	1	1	2	2	1	2	0	0	2	1	0	1	1	1	2	1	1	1	1	1	0	2
16	12	11.0259	0.236894	0.0890347	0	2	2	1	1	1	1	0	2	1	1	0	1	2	1	2	2	2	1	2	2	2	2	1	1	2	2	1	2	0	0	2	1	0	1	1	1	2	1	1	1	1	1	0	2
16	13	11.8702	0.213412	0.202023	0	2	2	1	1	1	1	0	2	1	0	0	1	2	1	2	2	2	1	2	2	2	2	1	0	2	2	1	2	0	0	2	1	0	1	1	1	2	1	1	1	1	1	0	2
16	14	12.7116	0.195799	0.00955447	0	2	2	1	1	1	1	0	2	1	0	0	1	2	1	2	2	2	1	2	2	2	2	1	0	2	2	1	2	0	0	2	1	0	1	1	1	2	1	1	1	1	1	0	2
16	15	13.558	0.222244	0.0544364	0	2	2	1	1	1	1	0	2	1	0	0	1	2	1	2	2	2	1	2	2	2	2	1	0	2	2	1	2	0	0	2	1	0	1	1	1	2	1	1	1	1	1	0	2
16	16	14.3119	0.238698	0.0154158	0	2	2	1	1	1	1	0	2	1	0	0	1	2	1	2	2	2	1	2	2	2	2	1	0	2	2	1	2	0	0	2	1	0	1	1	1	2	1	1	1	1	1	0	2
16	17	15.2664	0.239114	0.0829546	0	2	2	1	1	1	1	0	2	1	0	0	1	2	1	2	2	2	1	2	2	2	2	1	0	2	2	1	2	0	0	2	1	0	1	1	1	2	1	1	1	1	1	0	2
16	18	16.0311	0.19445	0.0414944	0	2	2	1	1	1	1	0	2	1	0	0	1	2	1	2	2	2	1	2	2	2	2	1	0	2	2	1	2	0	0	2	1	0	1	1	1	2	1	1	1	1	1	0	2
16	19	16.9894	0.184248	-0.0251754	0	2	2	1	0	1	1	0	2	1	0	0	1	2	1	2	2	2	1	2	2	2	2	1	0	2	2	1	2	0	0	2	1	0	1	1	1	2	1	1	1	1	1	0	2
16	20	18.14	0.219523	0.0465579	0	2	1	1	0	1	1	0	2	1	0	0	1	2	1	2	2	2	1	2	2	2	2	1	0	2	2	1	2	0	0	2	1	0	1	1	1	2	1	1	1	1	1	0	2
16	21	18.7091	0.161527	0.114752	0	2	1	1	0	1	1	0	2	1	0	0	1	2	1	2	2	2	1	2	2	2	2	1	0	2	2	1	2	0	0	2	1	0	1	1	1	2	1	1	1	1	1	0	2
16	22	19.5663	0.102417	0.0220718	0	2	1	1	0	1	1	0	2	1	0	0	1	2	1	2	2	2	1	2	2	2	2	1	0	2	2	1	2	0	0	2	1	0	1	1	1	2	1	1	1	1	1	0	2
16	23	20.5295	0.0553601	0.141393	0	2	1	1	0	1	1	0	2	1	0	0	1	2	1	2	2	2	1	2	2	2	2	1	0	2	2	1	2	0	0	2	1	0	1	1	1	2	1	1	1	1	1	0	2
16	24	21.4136	0.0721829	0.20988	0	2	1	1	0	1	1	0	2	1	0	0	1	2	1	2	2	2	1	2	2	2	2	1	0	2	2	1	2	0	0	2	1	0	1	1	1	2	1	1	1	1	1	0	2
16	25	22.1962	0.162365	0.291825	0	2	1	1	0	1	1	0	2	1	0	0	1	2	1	2	2	2	1	2	2	2	2	1	0	2	2	1	2	0	0	2	1	0	1	1	2	2	1	1	1	1	1	0	2
16	26	22.7846	0.157346	0.360008	0	2	1	1	0	1	1	0	2	1	0	0	1	2	1	2	2	2	1	2	2	2	2	1	0	2	1	1	2	0	0	2	1	0	0	1	2	2	1	1	1	1	1	0	2
16	27	24.0708	0.063125	0.424001	0	2	1	1	0	1	1	0	2	1	0	0	1	2	1	2	2	2	2	2	2	2	2	1	0	2	1	1	2	0	0	2	1	0	0	1	2	2	2	1	0	1	1	0	2
16	28	24.9622	0.0615647	0.363415	0	2	1	1	0	1	1	0	2	1	0	0	1	2	1	2	2	2	2	2	2	1	2	1	0	2	1	1	2	0	0	2	1	0	0	1	2	2	2	1	0	1	1	0	2
16	29	26.3577	0.0858708	0.108223	0	1	1	1	0	1	1	0	2	1	0	0	1	2	1	2	2	1	2	2	2	1	2	1	0	2	1	1	2	0	0	2	1	0	0	1	2	2	2	1	0	1	1	0	2
16	30	26.8526	0.063761	0.200307	0	1	1	1	0	1	1	0	2	1	0	0	1	2	1	2	2	1	2	2	2	1	2	1	0	2	1	1	2	0	0	2	1	0	0	1	2	2	2	1	1	1	1	0	2
16	31	27.2523	0.0336097	0.148666	0	1	1	1	0	1	1	0	2	1	0	0	1	2	1	2	2	1	2	2	2	1	2	1	0	2	1	1	2	0	0	2	1	0	0	1	2	2	2	1	1	1	1	0	2
16	32	28.4777	0.0441031	0.0517054	0	1	1	1	0	1	1	0	2	1	0	0	1	2	1	2	2	1	2	2	2	1	2	1	0	2	1	1	2	0	0	2	1	0	0	1	2	2	2	1	1	1	1	0	2
16	33	29.3923	0.00113962	0.0950129	0	1	1	1	0	1	0	0	2	1	0	0	1	2	1	2	2	1	1	2	2	1	2	1	0	2	1	1	2	0	0	2	1	0	0	1	2	2	2	1	1	1	1	0	2
16	34	29.9985	0.00920438	0.0584052	0	1	1	1	0	1	0	0	2	1	0	0	1	2	1	2	2	1	1	2	2	1	2	1	0	2	1	1	2	0	0	2	1	0	0	1	2	2	2	1	1	1	0	0	2
16	35	31.1181	0.042305	0.092816	0	1	1	1	0	1	0	0	2	1	0	0	1	2	1	2	2	1	1	2	2	1	2	2	0	2	1	1	2	0	0	2	1	0	0	1	2	2	2	1	1	1	0	0	2
16	36	32.3286	0.0392995	0.0468127	0	1	1	1	0	1	0	0	2	1	0	0	1	2	1	2	2	1	1	2	2	1	2	2	0	2	1	1	2	0	0	2	1	0	0	1	2	2	2	1	2	1	0	0	2
16	37	33.4604	-0.00659524	0.0416799	0	1	1	1	0	1	0	0	2	1	0	0	1	2	1	2	2	1	1	2	2	1	2	2	0	2	1	1	2	0	0	1	1	0	0	1	2	2	2	1	2	1	0	0	2
16	38	34.0668	-0.00616251	-0.0724351	0	1	1	1	0	1	0	0	2	1	0	0	1	2	1	2	2	1	1	2	2	1	2	2	0	2	1	1	2	0	0	1	1	0	0	1	2	2	2	1	2	1	0	0	2
16	39	34.8725	0.0326444	-0.055681	0	1	2	1	0	1	1	0	2	1	0	0	1	2	1	2	2	1	1	2	2	1	2	2	0	2	1	1	2	0	0	1	1	0	0	1	2	2	2	1	2	1	0	0	2
16	40	36.1761	0.0583098	-0.026866	0	1	2	1	0	1	1	0	2	1	0	0	1	2	1	2	2	1	1	2	2	1	2	2	0	2	1	1	2	0	0	1	1	0	0	1	2	2	2	1	2	1	0	0	2
16	41	37.8739	0.023214	0.0220851	0	1	2	1	0	1	1	0	2	1	0	0	1	2	1	2	2	1	1	2	2	1	2	2	0	2	1	1	2	0	0	1	1	0	0	1	2	2	2	1	2	1	0	0	2
16	42	38.665	-0.0503857	0.114969	0	1	2	1	0	1	1	0	2	1	0	0	1	2	1	2	2	1	1	2	2	1	2	2	0	2	1	1	2	0	0	1	1	0	0	1	2	2	2	1	2	1	0	0	2
16	43	39.7528	-0.0310933	0.078271	0	1	2	1	0	1	1	0	2	1	0	0	1	2	1	2	2	1	1	2	2	1	2	2	0	2	1	1	2	0	0	1	1	0	0	1	1	2	2	1	2	1	0	0	2
16	44	40.9475	0.0292099	-0.0149378	1	1	1	1	0	1	1	0	2	1	0	0	1	2	1	2	1	1	1	2	2	1	2	2	0	2	1	1	2	0	0	1	1	0	0	1	1	2	2	1	2	1	0	0	2
16	45	41.8414	-0.0138577	-0.0398241	1	1	1	1	0	1	1	0	2	1	0	0	1	2	1	2	1	1	1	2	2	1	2	2	0	2	1	1	2	0	0	1	1	0	0	1	1	2	2	1	2	1	0	0	2
16	46	42.4339	0.0696941	-0.20432	1	1	1	1	0	1	1	0	2	1	0	0	1	2	1	2	1	1	1	2	2	1	2	2	0	2	1	1	2	0	0	1	1	0	0	1	1	2	2	1	2	1	0	0	2
16	47	43.3191	0.163548	-0.185002	1	1	1	1	0	1	1	0	2	1	0	0	1	2	1	2	1	1	1	2	2	1	2	2	0	2	1	1	2	0	0	1	1	0	0	1	1	2	2	1	2	1	0	0	2
16	48	44.2939	0.150325	-0.125152	1	1	1	1	0	1	1	0	2	1	0	0	1	2	1	2	1	1	1	2	2	1	1	2	0	2	1	1	2	0	0	1	0	0	0	1	1	2	2	1	2	1	0	0	2
16	49	45.1605	0.171266	-0.184905	1	1	1	1	0	1	1	0	2	1	0	0	1	2	1	2	1	1	1	2	2	1	1	2	0	2	1	1	2	0	0	1	0	0	0	1	1	2	2	1	2	1	0	0	2
16	50	45.8249	0.216281	-0.378749	1	1	1	1	0	1	1	0	2	1	0	0	1	2	1	2	1	1	1	2	2	1	1	2	0	2	1	1	2	0	0	1	0	0	0	1	1	2	2	1	2	1	0	0	2
16	51	46.8584	0.221971	-0.432202	1	1	1	1	1	1	1	0	2	1	0	0	1	2	1	2	1	1	1	2	2	1	1	2	0	2	1	1	2	0	0	1	0	0	0	1	1	2	2	1	2	1	0	0	2
16	52	47.9734	0.227091	-0.444611	1	1	1	1	1	1	1	0	2	1	0	0	1	2	1	2	0	1	1	2	2	1	1	2	0	2	1	1	2	0	0	2	0	0	0	1	1	2	2	1	2	1	0	1	2
16	53	48.6226	0.201342	-0.278275	1	1	1	1	1	1	1	0	2	1	0	0	1	2	1	2	0	1	1	2	2	1	1	2	0	2	1	1	2	0	0	2	0	0	0	1	1	2	2	1	2	1	0	1	2
16	54	48.9974	0.214482	-0.293049	1	1	1	1	1	1	1	0	2	1	0	0	1	2	1	2	0	1	1	2	2	1	1	2	0	2	1	1	2	0	0	2	0	0	1	1	1	2	2	1	2	1	0	1	2
16	55	50.4231	0.0883959	-0.122375	1	1	1	1	1	1	1	0	2	1	0	0	1	2	1	2	0	1	1	2	2	1	1	2	0	2	1	1	2	0	0	2	0	0	1	1	1	2	2	1	2	1	0	1	2
16	56	50.7058	0.106217	-0.0989361	1	1	1	1	1	1	1	0	2	1	0	0	1	2	1	2	0	1	1	2	2	1	1	2	0	2	1	1	2	0	0	2	0	0	1	1	1	2	2	1	2	1	0	1	2
16	57	51.94	0.0543152	0.214962	1	1	1	1	1	2	1	0	2	1	0	0	1	2	1	2	0	1	1	2	2	1	1	2	0	2	1	1	2	0	0	1	0	0	1	1	1	2	2	1	2	1	0	1	2
16	58	52.8692	-0.00113162	0.22894	1	1	1	1	1	2	1	0	2	1	0	0	1	2	1	2	0	1	1	2	2	1	1	2	0	2	1	1	2	0	0	1	0	0	1	1	1	2	2	1	2	1	0	1	2
16	59	53.5279	0.041504	0.247399	1	1	1	1	1	2	1	0	2	1	0	0	1	2	1	2	0	1	1	2	2	1	1	2	0	2	1	1	2	0	0	1	0	0	1	1	1	2	2	1	2	1	0	1	2
16	60	54.5675	0.106402	0.371677	1	1	1	1	1	2	1	0	2	1	0	0	1	2	1	2	0	1	1	2	2	1	1	2	0	2	1	1	2	0	0	1	0	0	1	1	1	2	2	1	2	1	0	1	2
16	61	55.9016	0.152403	0.252605	1	1	1	1	1	2	1	0	1	1	0	0	1	1	1	2	0	1	1	2	2	1	1	2	0	2	1	1	2	0	0	1	0	0	1	1	1	1	2	1	2	1	0	1	2
16	62	57.1451	0.106381	0.205423	1	1	1	1	1	2	1	0	1	1	0	0	1	1	1	2	0	1	1	2	2	1	1	2	0	2	1	1	2	0	0	1	0	0	1	1	1	1	2	1	2	1	0	1	2
16	63	57.9022	0.0571954	0.0295631	1	1	1	1	1	2	1	0	1	1	0	0	1	1	1	2	0	1	1	2	2	1	1	2	0	2	1	1	2	0	0	1	0	0	1	1	1	1	2	1	2	1	0	1	2
16	64	59.0336	-0.0161862	0.063928	0	1	1	1	1	2	1	0	1	1	0	0	1	1	1	2	0	1	1	2	2	1	1	2	0	2	1	1	2	0	0	1	0	0	1	1	1	1	2	1	2	1	0	1	2
16	65	59.9769	-0.00987566	-0.00763187	0	1	1	1	1	2	1	0	1	1	0	0	1	1	1	2	0	1	1	2	2	1	1	2	0	2	1	1	2	0	0	1	0	0	1	1	1	1	2	1	2	1	0	1	2
16	66	61.2105	-0.0285549	-0.0469787	0	1	1	1	0	2	1	0	1	1	0	0	1	1	1	2	0	1	1	2	2	1	1	2	0	2	1	1	2	0	0	1	0	0	1	1	1	1	2	1	2	1	0	1	2
16	67	62.0711	-0.103713	0.073017	0	1	1	1	0	2	1	0	1	1	0	0	1	1	1	2	0	1	1	2	2	1	1	2	0	2	1	1	2	0	0	1	0	0	1	1	1	1	2	1	2	1	0	1	2
16	68	63.0373	-0.0618197	0.204711	0	1	1	1	0	2	1	0	1	1	0	0	1	1	1	2	0	1	1	2	2	1	1	2	0	2	1	1	2	0	0	1	0	0	1	1	1	1	2	1	2	1	0	1	2
16	69	63.7311	0.00192953	0.223978	0	1	1	1	0	2	1	0	1	1	0	0	1	1	1	2	0	1	1	2	2	1	1	2	0	2	1	1	2	0	0	1	0	0	1	1	1	1	2	1	2	1	0	1	2
16	70	64.5105	0.046658	0.137145	0	1	1	1	0	2	1	0	1	1	0	0	1	1	1	2	0	1	1	2	2	1	1	2	0	2	1	1	2	0	0	1	0	0	1	1	1	1	2	1	2	1	0	1	2
16	71	65.5774	0.00117507	0.317158	0	1	1	1	0	2	1	0	1	1	0	0	1	1	1	2	0	0	1	2	2	1	1	2	0	2	1	1	2	0	0	1	0	0	1	1	1	1	2	1	2	2	0	1	2
16	72	66.5413	-0.0272452	0.217694	0	1	1	1	0	2	1	0	1	2	0	0	1	1	1	2	1	0	1	2	2	1	1	2	0	2	1	1	2	0	0	1	0	0	1	1	1	1	2	1	2	2	0	1	2
16	73	67.3888	-0.0223383	0.329629	0	1	1	1	0	2	1	0	1	2	0	0	1	1	0	2	1	0	1	2	2	1	1	2	0	2	1	1	2	0	0	1	0	0	1	1	1	2	2	1	2	2	0	1	2
16	74	68.1349	-0.0340034	0.3033	0	1	1	1	0	2	1	0	1	2	0	0	1	1	0	2	1	0	1	2	2	1	1	2	0	2	1	1	2	0	0	1	0	0	1	1	1	2	2	1	2	2	0	1	1
16	75	69.2658	0.0283255	0.336191	0	0	1	1	0	2	1	0	1	2	0	0	1	1	0	2	1	0	1	2	2	1	1	2	0	2	1	0	2	0	0	2	0	0	1	1	1	2	2	1	2	2	0	1	1
16	76	70.1903	0.0467154	0.40302	0	0	1	1	0	2	1	0	1	2	0	0	1	1	0	2	1	0	1	2	2	1	1	2	0	2	1	0	2	0	0	2	0	0	1	1	1	2	2	1	2	2	0	1	1
16	77	71.3019	0.0898548	0.291626	0	0	1	1	0	2	1	0	1	2	0	0	1	1	0	2	1	0	1	2	2	1	1	2	0	2	1	0	2	0	0	2	0	0	1	1	1	2	2	1	2	2	0	1	1
16	78	71.9556	0.0215275	0.255287	0	0	1	1	0	2	1	0	1	2	0	0	1	1	0	2	1	0	1	2	2	1	1	2	0	2	1	0	1	0	0	2	0	0	1	1	1	2	2	1	2	2	0	1	1
16	79	72.5199	-0.012656	0.181723	0	0	1	1	0	2	1	0	1	2	0	0	1	1	0	2	1	0	1	2	2	1	1	2	0	2	1	0	1	0	0	2	0	0	1	1	1	2	2	1	2	2	0	1	1
16	80	73.763	0.0348744	0.285542	0	0	1	1	0	2	1	0	1	2	0	0	1	1	0	2	1	0	1	2	2	1	1	2	0	2	1	0	1	0	0	2	0	0	1	1	1	2	2	1	2	2	0	1	1
16	81	74.5236	-0.0562416	0.129775	0	0	1	1	0	2	2	0	1	2	0	0	1	1	0	2	1	0	1	2	2	1	1	2	0	2	1	0	1	0	0	2	0	0	1	1	1	2	2	1	2	2	0	1	1
16	82	75.4836	-0.102138	0.194334	0	0	1	1	0	2	2	0	1	2	0	0	1	1	0	2	1	0	1	2	2	1	1	2	0	2	1	0	1	0	0	2	0	0	1	1	1	2	2	1	2	2	0	1	1
16	83	76.7376	-0.067657	0.273946	0	0	1	1	0	2	2	0	1	2	0	0	1	1	0	2	1	0	1	2	2	1	1	2	0	2	1	0	1	0	0	2	0	0	1	1	1	2	2	1	2	2	0	1	1
16	84	77.9042	-0.0934288	0.185379	0	0	1	1	0	2	2	0	1	2	0	0	1	1	0	2	1	1	1	2	2	1	1	2	0	2	1	0	1	0	0	2	0	0	1	1	1	2	2	1	2	2	0	1	1
16	85	78.8963	-0.0978929	0.157542	0	0	1	1	0	2	2	0	1	1	0	0	1	1	0	2	1	1	1	2	2	1	1	2	0	2	1	0	1	0	0	2	0	1	1	1	1	2	1	1	2	2	0	1	1
16	86	80.329	-0.104095	0.245196	0	1	1	1	0	2	2	0	1	1	0	0	1	1	0	1	1	1	1	2	2	1	1	1	0	2	1	0	1	0	0	2	0	1	1	1	1	2	1	1	2	2	0	1	0
16	87	81.3574	-0.015732	0.273939	0	1	1	1	0	2	2	0	1	1	0	0	1	1	0	1	1	1	1	2	2	1	1	1	0	2	1	0	1	0	0	2	0	1	1	1	1	2	1	1	2	2	0	1	0
16	88	82.7081	-0.0687792	0.227184	0	1	1	1	0	2	2	0	1	1	0	0	1	1	0	1	1	1	1	2	2	1	1	0	0	2	1	0	1	0	0	2	0	1	1	1	1	2	1	1	1	2	0	1	0
16	89	83.6384	-0.0364773	0.192697	0	1	1	1	0	2	2	0	1	1	0	1	1	1	0	1	1	1	1	2	2	1	1	0	0	2	1	0	1	0	0	2	0	1	1	1	1	2	1	1	1	2	0	1	0
16	90	84.689	-0.0943868	0.214054	0	1	1	1	0	2	2	0	1	1	0	1	1	1	0	1	1	1	1	2	2	2	1	0	0	2	1	0	1	0	0	2	0	1	1	1	1	2	1	1	1	2	0	1	0
16	91	85.5255	-0.183655	0.0934091	0	1	1	1	0	2	2	0	1	1	0	1	1	1	0	1	1	1	1	2	2	2	1	0	0	2	1	0	1	0	0	2	0	1	1	1	1	2	1	1	1	2	0	1	0
16	92	86.7927	-0.173001	0.10244	0	1	1	1	0	2	2	0	0	1	0	1	1	1	0	1	1	1	1	2	2	2	1	0	0	2	1	1	1	0	0	2	0	1	1	1	1	2	1	1	1	2	0	1	0
16	93	87.8508	-0.308809	0.0155764	0	1	1	1	0	2	2	0	0	1	0	1	1	1	0	1	1	1	1	2	2	2	1	0	0	2	1	1	1	0	0	2	0	1	1	1	1	2	1	1	1	2	0	1	0
16	94	89.241	-0.336728	0.0924602	0	1	1	1	0	2	2	0	0	1	0	1	1	1	0	1	1	1	1	2	2	2	1	0	0	2	1	1	1	0	0	2	0	1	1	1	1	2	1	1	1	2	0	1	0
16	95	90.2887	-0.378301	0.0514602	0	1	1	1	0	2	2	0	0	1	0	1	1	1	0	1	1	1	1	2	2	2	1	0	0	2	1	1	1	0	0	2	0	1	1	1	1	2	2	1	1	2	0	1	0
16	96	91.2258	-0.399659	0.0881398	0	1	1	1	0	2	2	0	0	1	0	1	1	1	0	1	1	2	1	2	2	2	1	0	0	2	1	1	1	0	0	2	0	1	1	1	1	2	2	1	1	2	0	1	0
16	97	92.8102	-0.328469	0.240027	0	1	1	1	0	2	2	0	0	1	0	1	1	1	0	1	1	2	0	2	2	2	1	0	0	2	1	1	1	0	0	2	0	1	1	1	1	1	2	1	1	2	0	1	0
16	98	93.3363	-0.316661	0.310439	0	1	1	1	0	2	2	0	0	1	0	1	1	1	0	1	1	2	0	2	2	2	1	0	0	2	1	1	1	0	0	2	0	1	1	1	1	1	2	1	1	2	0	1	0
16	99	94.0719	-0.296061	0.337598	0	1	1	1	0	2	2	0	0	1	0	1	1	1	0	1	1	2	0	2	2	2	1	0	0	2	1	1	1	0	0	2	0	1	1	1	1	2	2	1	1	2	0	1	0
16	100	94.5921	-0.29515	0.335595	0	1	1	1	0	2	2	0	0	1	0	1	1	1	0	1	1	2	0	2	2	2	1	0	0	2	1	1	2	0	0	2	0	1	1	1	1	2	2	1	1	2	0	1	0
17	0	0	0.251012	0.0401933	0	1	1	0	2	1	2	2	2	2	1	0	1	1	2	2	2	2	1	0	1	1	1	1	0	1	1	1	2	1	2	1	2	1	2	0	0	1	2	2	2	0	0	1	1
17	1	1.06331	0.230559	-0.00287559	0	1	1	0	2	1	2	2	2	2	1	0	1	1	2	2	2	2	2	0	1	1	1	1	0	1	1	1	2	1	2	1	2	1	2	0	0	1	2	2	2	0	0	1	1
17	2	2.02656	0.210094	-0.12653	0	1	1	0	2	1	2	2	2	2	1	0	1	1	2	2	2	2	2	0	1	1	1	1	0	1	1	1	2	1	2	1	2	1	2	0	0	1	2	2	2	0	0	1	1
17	3	2.50495	0.215018	-0.168308	0	1	1	0	2	1	2	2	2	2	1	0	1	1	2	2	1	2	2	0	1	1	1	1	0	1	1	1	2	1	2	1	2	1	1	0	0	2	2	2	2	0	0	1	1
17	4	3.55508	0.309356	-0.0482207	0	1	1	0	2	1	2	2	2	2	1	0	1	1	2	2	1	2	2	0	1	1	1	1	0	1	1	1	2	1	2	1	2	1	1	0	0	2	2	2	2	0	0	1	1
17	5	4.40665	0.253183	-0.129444	0	1	1	0	2	1	2	2	2	2	1	0	1	1	2	2	1	2	2	0	1	1	1	1	0	1	1	1	2	1	2	1	2	1	1	0	0	2	2	2	2	0	0	1	1
17	6	5.53796	0.236622	0.00016828	0	1	1	0	2	1	2	2	2	2	1	0	1	1	2	2	1	2	2	0	1	1	1	1	0	1	2	1	2	1	2	1	2	1	1	0	0	1	2	2	2	0	0	1	1
17	7	6.37974	0.252362	-0.071798	0	1	1	0	2	1	2	2	2	2	0	0	1	1	2	2	1	2	2	0	1	1	1	1	0	1	2	1	2	1	2	1	2	1	1	0	0	1	2	2	2	0	0	1	1
17	8	7.03337	0.313406	-0.0933317	0	1	1	0	2	1	2	2	2	2	0	0	1	1	2	2	1	2	2	0	1	1	1	1	0	1	1	1	2	1	2	1	2	1	1	0	0	0	2	2	2	0	0	1	1
17	9	7.59939	0.283238	-0.0733036	0	1	1	0	2	1	2	2	2	2	0	0	1	1	2	2	2	2	2	0	1	1	1	1	0	1	1	1	2	1	2	1	2	1	1	0	0	0	1	2	2	0	0	1	1
17	10	8.92643	0.222557	-0.358786	0	1	1	0	2	1	2	2	2	2	0	0	1	1	2	2	2	2	2	0	1	1	1	0	0	1	1	1	2	1	2	1	2	1	1	1	0	0	1	2	2	0	0	1	1
17	11	9.48429	0.190675	-0.345425	0	1	1	0	2	1	2	2	2	2	0	0	1	1	2	2	2	2	2	0	1	1	1	0	0	1	1	1	2	1	2	1	2	1	1	1	0	0	1	2	2	0	0	1	1
17	12	10.3177	0.169404	-0.355821	0	1	1	0	2	1	2	2	2	2	0	0	1	1	2	2	2	2	2	0	1	1	1	0	0	1	1	1	2	1	2	1	2	1	1	1	0	0	1	2	2	0	0	1	1
17	13	11.5073	0.158063	-0.480165	0	1	1	0	2	1	2	2	2	2	0	0	0	1	2	2	2	2	2	0	1	0	1	0	0	1	1	1	2	1	2	1	2	1	1	1	0	0	1	2	2	0	0	1	1
17	14	12.4139	0.150354	-0.48601	0	1	1	0	2	1	2	2	2	2	0	0	0	1	2	2	2	2	2	0	1	0	1	0	0	1	1	1	2	1	2	1	2	1	1	1	0	0	1	2	2	0	0	1	1
17	15	13.0501	0.153599	-0.465767	0	1	1	0	2	1	2	2	2	2	0	0	0	1	2	2	2	2	2	0	1	0	1	0	0	1	1	1	2	1	2	1	2	1	1	1	0	0	1	2	2	0	0	1	1
17	16	14.2204	0.141247	-0.359484	0	1	1	0	1	1	1	2	2	2	0	0	0	1	2	2	2	2	2	0	1	0	1	0	0	1	1	1	2	1	2	1	2	1	1	1	0	0	1	2	2	0	0	1	1
17	17	15.2203	0.135344	-0.326943	0	1	1	0	1	1	1	2	2	2	0	0	0	1	2	2	2	2	2	0	1	0	1	0	0	1	1	1	2	1	2	1	2	1	1	1	0	0	1	2	2	0	0	1	1
17	18	16.2155	0.146057	-0.286621	0	1	1	0	1	1	1	2	2	2	0	0	0	1	2	2	2	2	2	0	1	0	1	0	0	1	1	1	2	1	2	1	2	1	1	1	0	0	1	2	2	0	0	1	1
17	19	17.37	0.185311	-0.210106	0	1	1	0	1	1	1	2	2	2	0	0	0	1	2	2	2	2	2	0	1	0	1	0	0	1	1	1	2	1	2	1	2	1	1	1	0	0	1	2	2	0	0	1	1
17	20	18.4313	0.147213	-0.112885	0	1	1	0	1	1	1	2	2	2	0	0	0	1	2	2	2	2	2	0	1	0	1	0	0	1	1	1	2	1	2	1	2	1	1	1	0	0	1	2	2	0	0	1	1
17	21	19.0537	0.0657841	0.0299861	0	1	1	0	1	1	1	1	2	2	0	0	0	1	2	2	2	2	2	0	1	0	1	0	0	1	1	1	2	1	2	1	1	1	1	1	0	0	1	2	2	0	0	1	1
17	22	19.8578	0.108907	0.0249416	0	1	1	0	1	1	1	1	2	2	0	0	1	1	2	2	2	2	2	0	1	0	1	0	0	1	1	1	2	1	2	1	1	1	1	1	0	0	0	2	2	0	0	1	1
17	23	21.2136	0.129529	0.0431927	0	1	1	0	1	1	1	1	2	2	0	0	1	1	2	2	2	2	2	0	1	0	1	0	0	1	1	0	2	1	2	1	1	1	1	1	0	0	0	2	2	0	0	1	1
17	24	22.8665	0.154103	0.112469	0	1	1	0	1	1	1	1	2	2	0	0	1	1	2	2	1	2	2	0	1	0	1	0	1	1	2	0	2	1	2	1	0	1	1	1	0	0	0	2	2	0	0	1	1
17	25	23.8688	0.183832	0.112879	0	1	1	0	1	1	1	1	2	2	0	0	1	1	2	2	1	2	2	0	1	1	1	0	1	1	2	0	2	1	2	1	0	1	1	1	0	0	0	2	2	0	0	1	1
17	26	24.7736	0.190869	0.224929	0	1	1	0	0	1	1	1	2	2	0	0	1	1	2	2	1	2	2	0	1	1	1	0	1	1	2	0	2	1	2	1	0	1	1	1	0	0	0	2	2	0	0	1	1
17	27	25.2247	0.191692	0.30653	0	1	1	0	0	1	1	1	2	2	0	0	1	1	2	2	1	2	2	0	1	1	1	0	1	1	2	0	2	1	2	1	0	1	1	1	0	0	0	2	2	0	0	1	1
17	28	26.0449	0.215179	0.327011	0	1	1	0	0	1	1	1	2	2	0	1	1	1	2	2	1	2	2	0	1	1	2	0	1	1	2	0	2	1	1	1	0	1	1	1	0	0	0	2	2	0	0	1	1
17	29	27.7313	0.242735	0.237169	0	1	1	0	0	1	1	1	1	2	0	1	1	1	2	2	1	2	2	0	1	1	2	0	1	1	2	0	2	1	1	1	1	1	1	1	0	1	0	2	2	0	0	1	1
17	30	28.5932	0.168483	0.193615	0	1	1	0	0	1	1	1	1	2	1	1	1	1	2	2	1	2	2	0	1	1	2	0	1	1	2	0	2	1	1	1	1	1	1	1	0	1	0	2	2	0	0	1	1
17	31	29.2715	0.104062	0.0699582	0	1	1	0	0	1	1	1	1	2	1	1	1	1	2	2	1	2	2	0	1	1	2	0	1	1	2	0	2	1	1	1	1	1	1	1	0	1	0	2	2	0	0	1	1
17	32	30.1485	0.106998	0.0937546	0	1	1	0	0	1	1	1	1	2	1	1	1	1	2	2	1	2	2	0	1	1	2	0	1	1	2	0	2	1	1	1	1	1	0	1	0	2	0	2	2	0	0	1	1
17	33	30.6355	0.0822915	0.138063	0	1	1	0	0	1	1	1	1	2	1	1	1	1	2	2	1	2	2	0	1	1	2	0	1	1	2	0	2	1	1	1	1	1	0	1	0	2	0	2	2	0	0	1	1
17	34	31.8096	0.0863365	0.113358	0	1	1	0	0	1	1	1	1	2	1	1	1	1	2	2	1	2	2	0	1	1	2	0	1	1	2	0	2	1	1	1	0	1	0	1	0	2	0	2	2	0	0	1	1
17	35	32.9827	0.0658308	0.193281	0	1	1	0	0	1	1	1	1	2	1	1	1	1	2	2	1	2	2	0	1	1	2	0	1	1	2	0	2	1	1	1	0	1	0	1	1	2	0	2	2	0	0	1	1
17	36	34.2648	0.0380964	0.244395	0	1	1	0	0	1	1	1	1	2	1	1	1	1	2	2	1	2	2	0	1	1	2	0	1	1	2	0	2	1	1	1	0	1	0	1	1	2	0	2	2	0	0	0	1
17	37	35.539	-0.0309444	0.163279	0	1	1	0	0	1	1	1	1	2	1	1	1	1	2	2	1	2	2	0	1	1	2	0	1	1	2	0	2	1	1	1	0	1	0	1	1	2	0	2	2	0	0	0	1
17	38	36.8208	0.000398138	0.214466	0	1	1	0	0	1	1	1	1	2	1	1	1	1	2	2	1	2	2	0	1	1	2	0	1	1	2	0	2	1	1	1	0	1	0	1	1	2	0	2	2	0	0	0	1
17	39	37.5122	0.0358633	0.137374	0	1	1	0	0	1	1	1	1	2	1	1	1	1	2	2	1	2	2	0	1	1	2	0	1	1	2	0	2	1	1	1	0	1	0	1	1	2	0	2	2	0	0	0	1
17	40	38.5014	0.0891376	0.0794728	0	1	1	0	0	1	1	1	1	2	1	1	1	1	2	2	1	2	2	0	1	1	2	0	1	1	2	0	2	1	1	1	0	1	0	1	1	2	0	2	2	0	0	0	1
17	41	39.3952	0.137191	0.260705	0	1	1	0	0	1	1	1	0	2	1	1	1	1	2	2	1	2	2	0	1	1	2	0	1	1	2	0	2	1	1	1	0	1	0	1	1	2	0	2	2	0	0	0	1
17	42	39.9846	0.140893	0.339768	0	1	1	0	0	1	1	1	0	2	1	1	1	1	2	1	1	2	2	0	1	1	2	0	1	1	2	0	2	1	1	1	0	1	0	1	1	2	0	2	2	0	0	0	1
17	43	41.7024	0.116245	0.540061	0	1	1	0	0	1	1	1	0	2	1	1	1	1	2	1	1	2	2	0	1	1	2	1	1	1	2	0	2	1	1	1	0	1	0	1	1	2	0	2	2	0	0	0	1
17	44	42.7127	0.152548	0.480457	0	1	1	0	0	1	1	1	0	2	1	1	1	1	2	1	1	2	2	0	1	1	2	1	1	1	2	0	1	1	1	1	0	1	0	1	1	2	0	2	2	0	0	0	1
17	45	43.522	0.18314	0.464715	0	1	1	0	0	1	1	1	0	2	1	1	1	1	2	1	1	1	2	0	1	1	2	1	1	1	2	0	1	1	1	1	0	1	0	1	1	2	0	2	2	0	0	0	1
17	46	44.8497	0.108816	0.367245	0	1	1	0	0	1	1	1	0	2	1	1	2	1	2	1	1	1	2	0	1	1	2	0	1	1	2	0	1	1	1	1	0	1	0	1	1	2	0	2	2	0	0	0	1
17	47	46.083	0.0730498	0.321544	0	1	1	0	0	1	1	2	0	2	1	1	2	1	2	1	1	1	2	0	1	1	2	0	1	1	2	0	1	1	1	1	0	1	0	1	1	2	0	2	2	0	0	0	1
17	48	47.3385	0.101864	0.219328	0	1	1	0	0	1	1	2	0	2	1	1	2	1	2	1	1	1	2	0	1	1	2	0	1	1	2	1	1	1	1	1	0	1	0	1	1	2	1	2	2	0	0	0	1
17	49	48.8247	0.111278	0.217042	0	0	1	0	0	1	1	2	0	2	1	1	2	1	2	1	1	1	2	0	1	1	2	0	1	1	2	1	1	1	1	1	0	1	0	1	1	2	1	1	2	0	0	1	1
17	50	49.9765	0.091033	0.29309	1	0	1	0	0	1	1	2	0	2	1	1	2	1	2	1	1	1	2	0	1	1	2	0	1	1	2	1	1	1	1	1	0	1	0	1	1	2	1	1	2	0	0	1	1
17	51	51.1375	0.0948929	0.191831	1	0	1	0	0	1	1	2	0	2	1	1	2	1	2	1	1	1	2	0	1	1	2	0	1	1	2	1	1	1	1	1	0	1	0	1	1	2	1	1	2	0	0	1	1
17	52	51.9765	0.123223	0.23513	1	0	1	0	0	1	1	2	0	2	1	1	2	1	2	1	1	1	2	0	1	1	2	0	1	1	2	1	1	1	1	1	0	1	0	1	1	2	1	1	2	0	0	1	1
17	53	52.9327	0.178934	0.0727251	1	0	1	0	0	0	1	2	0	2	1	1	2	1	2	1	1	1	2	0	1	1	2	0	1	1	2	1	1	1	1	1	0	1	0	1	1	2	1	1	2	0	0	1	1
17	54	53.9836	0.184245	0.116573	1	0	1	0	0	0	1	2	0	2	0	1	2	1	2	1	1	1	2	0	1	1	2	0	1	1	2	1	1	1	1	1	0	1	0	1	1	2	1	1	2	0	0	1	1
17	55	55.1249	0.217267	-0.0640937	1	0	1	0	0	0	1	2	0	2	0	1	2	1	2	1	1	1	2	0	1	1	2	0	1	1	2	1	1	1	1	1	0	1	0	1	1	2	1	1	2	0	0	1	1
17	56	56.2714	0.234754	0.0228956	1	0	1	0	0	0	1	2	0	2	0	1	2	1	2	1	1	1	2	0	1	1	2	0	1	1	2	1	1	1	1	1	0	1	0	1	1	1	1	1	2	0	0	1	1
17	57	57.7828	0.145029	-0.278187	1	0	1	0	0	0	1	2	1	2	0	1	2	1	2	1	1	1	2	0	1	1	2	0	1	1	2	1	1	1	1	1	0	1	0	1	1	1	1	1	2	0	0	1	1
17	58	58.326	0.105976	-0.202266	1	0	1	0	0	0	1	2	1	2	0	1	2	1	2	1	1	1	2	0	1	1	2	0	1	1	1	1	1	1	1	1	0	1	0	1	1	1	1	1	2	0	0	1	1
17	59	59.6322	0.0846809	-0.170199	1	0	1	0	0	0	1	2	1	2	0	1	2	1	2	1	1	1	2	0	1	1	2	0	1	1	1	1	1	1	1	1	0	1	0	1	1	1	1	1	2	0	0	1	1
17	60	60.6107	0.0489832	-0.0644624	1	0	1	0	0	0	1	2	1	2	0	1	2	1	2	1	1	1	2	0	1	1	2	0	1	1	1	1	1	1	1	1	0	1	0	1	1	1	0	1	2	0	0	1	1
17	61	61.5892	0.11462	-0.0272635	1	0	1	0	0	0	1	2	1	2	0	1	2	1	2	1	0	1	2	0	1	1	2	0	1	1	1	1	1	1	1	1	0	1	0	1	1	1	0	1	2	0	0	1	1
17	62	62.6731	0.104656	-0.105312	1	0	1	0	0	0	1	2	1	2	0	1	2	1	2	1	0	1	2	0	1	1	2	0	1	1	1	1	1	1	1	1	0	1	0	1	1	1	0	1	2	0	0	1	1
17	63	63.4335	0.103137	-0.000881679	1	0	1	0	0	0	1	2	1	2	0	1	2	1	2	1	0	1	2	0	1	1	2	0	1	1	1	1	1	1	1	1	0	1	0	1	1	1	0	1	2	0	0	1	1
17	64	64.3132	0.113099	-0.0673704	1	0	1	0	0	0	1	2	1	2	0	1	2	1	2	1	0	1	2	0	1	1	2	0	1	1	1	1	1	1	1	1	0	1	0	1	1	1	0	1	2	0	0	1	1
17	65	65.422	0.140349	-0.0185005	1	0	1	0	0	0	1	2	1	2	0	1	2	1	2	1	0	1	2	0	1	1	2	0	1	1	1	1	1	1	1	1	0	1	0	1	1	1	0	1	2	0	0	1	1
17	66	66.8692	0.0876081	-0.0177797	1	0	1	0	0	0	1	2	1	2	0	1	2	1	2	1	0	1	2	0	1	1	2	0	1	1	1	1	1	1	1	1	0	1	0	1	1	1	0	1	2	0	0	1	1
17	67	67.65	0.0342073	-0.145417	1	0	1	0	0	0	1	2	1	2	0	1	2	1	2	1	0	1	2	0	1	1	2	0	1	1	1	1	1	1	1	1	0	1	0	1	1	1	0	1	2	0	0	1	1
17	68	68.7778	-0.00180698	-0.0657081	0	0	1	0	0	0	1	2	1	2	0	1	2	1	2	1	0	1	2	0	1	1	2	0	1	1	1	1	1	1	1	1	0	1	0	1	1	1	0	1	2	0	0	1	1
17	69	70.259	0.0891599	-0.0909282	0	0	1	0	0	0	1	2	1	2	0	1	2	1	2	1	0	1	2	0	1	1	2	0	1	1	1	1	1	1	1	1	0	1	0	1	1	1	0	1	2	0	0	1	1
17	70	70.9333	0.0386817	-0.205114	0	0	1	0	0	0	1	2	1	2	0	1	2	1	2	1	0	1	2	0	1	2	2	0	1	1	1	1	0	1	1	1	0	1	0	1	1	1	0	1	2	0	0	1	1
17	71	71.4826	-0.0240196	-0.184984	0	0	1	0	0	0	1	2	1	2	0	1	2	1	2	1	0	1	2	0	1	2	2	0	1	1	1	1	0	1	1	1	0	1	0	1	1	1	0	1	2	0	0	1	1
17	72	72.2507	0.0730762	-0.170144	0	0	1	0	0	0	1	2	1	2	0	1	2	1	2	1	0	1	2	1	1	2	2	0	1	1	1	1	0	1	1	1	0	1	0	1	1	1	0	1	2	0	0	1	1
17	73	73.1317	0.14933	-0.272259	0	0	1	0	0	0	1	2	1	1	0	1	2	1	2	1	0	1	2	1	1	2	2	0	1	1	1	1	0	1	1	1	0	1	0	1	1	1	0	1	2	0	0	1	1
17	74	74.4584	0.226518	-0.0916304	1	0	1	0	0	0	1	2	1	1	0	1	2	1	2	1	0	1	2	1	1	2	2	0	1	1	1	1	0	1	1	1	0	1	0	1	1	1	0	1	2	0	0	1	1
17	75	74.8911	0.194561	-0.0843005	1	0	1	0	0	0	1	2	1	1	0	1	2	1	2	1	0	1	2	1	1	2	2	0	1	1	1	1	0	1	1	1	0	1	0	1	1	1	0	1	2	0	0	1	1
17	76	75.9792	0.17613	-0.147035	1	0	1	0	0	0	1	2	1	1	0	1	2	1	2	1	0	1	2	1	1	2	2	0	1	1	1	1	0	1	1	1	0	1	0	1	1	1	0	1	2	0	0	1	1
17	77	76.7298	0.202525	-0.0478271	1	0	0	0	0	0	1	2	1	1	0	1	2	1	2	1	0	1	2	1	1	2	2	0	1	1	1	1	0	1	1	1	0	1	0	1	1	1	0	1	2	0	0	1	1
17	78	78.1127	0.261284	-0.191309	1	0	0	0	0	0	1	2	1	1	1	1	2	1	2	1	0	1	2	1	0	2	2	0	1	1	1	1	0	1	1	1	0	1	0	1	1	1	0	1	1	0	0	1	1
17	79	79.0642	0.255594	-0.120199	1	0	0	0	0	0	1	2	1	1	1	1	2	1	2	1	0	1	2	1	0	2	2	0	1	1	1	1	0	1	1	1	1	1	0	1	1	1	0	1	1	0	0	1	1
17	80	79.5897	0.179472	-0.131594	1	0	0	0	0	0	1	2	1	1	1	1	2	1	2	1	0	1	2	1	0	2	2	0	1	1	1	1	0	1	1	1	1	1	0	1	1	1	0	1	1	0	0	1	1
17	81	81.2648	0.0697945	0.183143	1	0	0	0	0	0	1	2	1	1	1	0	2	1	2	1	0	1	2	1	0	2	2	0	1	1	1	1	0	1	1	1	1	1	0	2	1	1	0	1	1	1	0	1	1
17	82	82.2895	0.0653414	-0.0354639	2	0	0	0	0	0	1	2	1	1	1	0	2	1	2	1	0	1	2	1	0	2	2	0	1	1	1	1	0	1	1	1	1	1	0	2	1	1	0	1	1	1	0	1	1
17	83	83.4291	-0.00785086	-0.00247736	2	0	0	0	0	0	1	2	1	1	1	0	1	1	2	1	0	1	2	1	0	2	2	0	1	1	1	1	0	1	1	1	1	1	0	2	1	1	0	1	1	1	0	1	1
17	84	84.2536	-0.00142785	0.0224801	2	0	0	0	1	0	1	2	1	1	1	0	1	1	2	1	0	1	2	1	0	2	2	0	1	1	1	1	0	1	1	1	1	1	0	2	1	1	0	1	1	1	0	2	1
17	85	85.0766	-0.0663435	0.0201506	2	0	0	0	1	0	1	2	1	1	1	0	1	1	2	1	0	1	2	1	0	2	2	0	1	1	1	1	0	1	1	1	1	1	0	2	1	1	0	1	1	1	0	2	1
17	86	85.7901	-0.107319	0.205308	2	0	0	0	1	0	1	2	1	1	1	0	1	1	2	1	0	1	2	1	0	2	2	1	1	1	1	1	0	1	1	1	1	1	0	2	1	1	0	1	1	1	0	2	1
17	87	86.5112	-0.0808011	0.168032	2	0	0	1	1	0	1	2	1	1	1	0	1	1	2	1	0	1	2	1	0	2	2	1	1	1	1	1	0	1	1	1	1	1	0	2	1	1	0	1	1	1	0	2	1
17	88	87.1335	-0.114021	0.0965949	2	0	0	1	1	0	1	2	1	1	1	0	1	1	2	1	0	1	2	1	0	2	2	1	1	1	1	1	0	1	1	1	1	1	0	2	1	1	0	1	1	1	0	2	1
17	89	88.2955	-0.148403	0.264694	2	0	0	1	1	0	1	2	1	1	1	0	1	1	2	1	0	1	2	1	0	2	2	1	1	1	1	1	0	1	1	1	1	1	0	2	1	1	0	1	1	1	0	2	1
17	90	89.1245	-0.16651	0.296055	2	0	0	2	1	0	1	2	1	1	1	0	1	1	2	1	0	1	2	1	0	2	2	1	1	1	1	1	0	1	1	1	1	1	0	2	1	1	0	1	1	1	0	2	2
17	91	90.1641	-0.165993	0.333173	2	1	0	2	1	0	1	2	1	1	1	0	1	1	2	1	0	1	2	1	0	2	2	1	1	1	1	1	0	1	1	1	1	1	0	2	1	1	0	1	1	1	0	2	2
17	92	91.0035	-0.216234	0.515465	2	1	0	2	1	0	1	2	1	1	1	0	1	1	2	1	0	1	2	1	0	2	2	1	1	1	2	1	0	1	1	1	1	1	0	2	1	1	0	1	1	1	0	2	2
17	93	91.6239	-0.215074	0.458865	2	1	0	2	1	0	1	2	1	1	1	0	1	1	2	1	0	1	2	1	0	2	2	1	1	1	2	1	0	1	1	1	1	1	0	2	1	1	0	1	1	1	0	2	2
17	94	92.1315	-0.195717	0.579368	2	1	0	2	1	0	1	2	1	1	1	0	1	1	2	1	0	1	2	1	0	2	2	1	1	1	2	1	0	1	1	1	1	1	0	2	1	1	0	1	1	1	0	2	2
17	95	92.9403	-0.166014	0.576971	2	1	0	2	1	0	1	2	1	1	1	0	1	1	2	1	0	1	2	1	0	2	2	1	1	1	2	1	0	1	1	1	1	1	0	2	1	1	0	1	1	1	0	2	2
17	96	94.0504	-0.11048	0.471278	2	1	0	2	1	0	1	2	1	1	1	0	1	1	2	1	0	1	2	1	0	2	2	1	1	1	2	1	0	1	1	1	1	1	0	2	1	1	0	1	1	1	0	2	2
17	97	95.3683	-0.0264596	0.483147	2	1	0	2	1	0	1	2	1	1	1	0	1	1	2	1	0	1	2	1	0	2	2	1	1	1	2	1	0	1	1	1	1	1	0	2	0	1	0	1	1	1	0	2	2
17	98	96.3903	0.00531998	0.579722	2	1	0	2	1	0	1	2	1	1	1	0	1	1	2	1	0	1	2	1	0	2	2	1	1	1	2	1	0	1	1	1	1	1	0	2	0	1	0	1	1	1	0	1	2
17	99	97.1083	0.0154662	0.4771	2	1	0	2	1	0	1	2	1	1	1	1	1	1	2	1	0	1	2	1	0	2	2	1	1	1	2	1	0	1	1	1	1	1	0	2	0	1	0	1	1	1	0	1	2
17	100	98.027	0.012504	0.489012	2	1	0	2	1	0	1	2	1	1	1	1	1	1	2	1	0	1	2	1	0	2	2	1	1	1	2	1	0	1	1	1	1	1	0	2	0	1	0	1	1	1	0	1	2
18	0	0	-0.0230385	0.0242478	2	1	0	1	0	1	2	0	2	2	0	2	2	1	1	1	0	1	2	2	2	1	1	0	1	0	2	0	2	1	0	0	1	1	2	1	1	1	1	1	2	2	2	2	2
18	1	1.20496	-0.00563106	0.0347363	2	1	0	1	0	1	2	0	2	2	0	2	2	1	1	1	0	1	2	2	2	1	1	0	1	0	2	0	2	1	0	0	1	1	2	1	1	1	1	1	2	2	2	2	1
18	2	2.19876	-0.00187243	0.0451481	1	1	0	1	0	1	2	0	2	2	0	2	2	1	1	1	0	1	2	2	2	1	1	0	1	0	2	0	2	1	0	0	1	1	2	1	1	1	1	1	2	2	2	2	1
18	3	3.59002	0.00719211	0.158265	1	1	0	1	0	1	2	0	2	2	0	2	2	1	1	1	0	1	2	2	2	1	1	0	2	0	2	0	2	1	0	0	1	1	2	1	2	1	1	1	2	2	2	2	1
18	4	4.84753	0.0146529	0.254757	1	1	0	1	0	2	1	0	2	2	0	2	2	1	1	1	0	1	2	2	2	1	1	0	2	0	2	0	2	1	0	0	1	1	2	1	2	1	1	0	2	2	2	2	1
18	5	5.72236	-0.0217838	0.333339	1	1	0	1	0	2	1	0	2	2	0	2	2	1	1	1	0	1	1	2	2	1	1	0	2	0	1	0	2	1	0	0	1	1	2	1	2	1	1	0	2	2	2	2	1
18	6	6.50752	-0.0327509	0.269902	1	1	0	1	0	2	1	0	2	2	0	2	2	1	1	1	0	1	1	2	2	1	1	0	2	0	1	0	2	1	0	1	1	1	2	1	2	1	1	0	2	2	1	2	1
18	7	7.38823	-0.0298061	0.159798	1	1	0	1	0	2	1	0	2	2	0	2	2	1	1	1	0	1	1	2	2	1	1	0	2	0	1	0	2	1	0	1	1	1	2	1	2	1	1	0	2	2	1	2	1
18	8	8.67507	-0.0749136	0.0912736	1	1	0	1	0	2	0	0	2	2	0	2	2	1	1	1	0	1	1	2	1	1	1	0	2	0	1	0	1	1	0	1	1	1	2	1	2	1	1	0	2	2	2	2	1
18	9	10.0823	-0.0324094	-0.0879602	1	1	0	1	0	2	0	0	2	1	0	2	2	1	1	1	0	1	1	2	1	1	1	0	2	0	1	1	1	1	0	1	1	1	2	1	2	1	1	0	2	2	2	2	1
18	10	10.9983	0.0168513	-0.0827588	1	1	0	1	0	2	0	0	2	1	0	2	2	1	1	1	0	1	1	2	1	1	1	0	2	0	1	1	1	1	0	1	1	1	2	0	2	1	1	0	1	2	2	2	1
18	11	11.6117	-0.0290635	-0.000330697	1	1	0	1	0	2	0	0	2	1	0	2	2	1	1	1	0	1	1	2	1	1	1	0	2	0	1	1	1	1	0	1	1	1	2	0	2	1	1	0	1	2	2	2	1
18	12	12.7486	-0.000427795	-0.0587669	1	1	0	1	0	2	0	0	2	1	0	2	2	1	1	1	0	1	1	2	1	1	1	0	2	0	1	1	1	1	0	1	1	1	2	0	2	1	1	0	1	2	2	2	1
18	13	14.0967	0.146569	-0.135236	1	1	0	1	0	2	0	0	2	1	0	2	2	1	1	1	0	1	1	2	1	1	1	0	2	0	1	1	1	1	0	1	1	1	2	0	2	1	1	0	1	2	2	2	1
18	14	15.3464	0.112466	-0.156425	1	1	0	1	0	2	0	0	2	1	0	2	2	1	1	1	0	1	1	2	1	1	1	0	2	0	1	1	0	1	0	1	1	1	2	0	2	1	1	0	1	2	2	2	1
18	15	16.1886	0.0527989	-0.337947	1	1	0	1	0	2	0	0	2	1	0	2	2	1	1	1	0	1	1	2	1	1	1	0	2	0	1	1	0	1	0	1	1	1	2	0	2	1	1	0	1	2	2	2	1
18	16	17.0292	0.102231	-0.387274	1	1	0	1	0	2	0	0	2	1	0	2	2	1	1	1	0	2	1	2	1	1	1	0	2	0	1	1	0	1	0	1	1	1	2	0	2	1	1	0	1	2	2	2	1
18	17	18.5053	0.153032	-0.359757	1	1	0	1	0	2	0	0	2	1	0	2	2	1	1	1	0	2	1	2	1	1	1	0	2	0	1	1	0	1	0	1	1	1	2	0	2	1	1	0	1	2	2	2	1
18	18	19.3316	0.172885	-0.412792	1	1	0	1	0	2	0	0	2	1	0	2	2	1	1	1	0	2	1	2	1	1	1	0	2	0	1	1	0	1	0	1	1	1	2	0	2	1	1	0	1	2	2	2	1
18	19	20.6785	0.257572	-0.449106	1	1	0	1	0	2	0	0	2	1	0	2	2	1	1	1	0	2	1	2	1	1	1	0	2	0	1	1	0	1	0	1	1	1	2	0	2	1	1	0	1	2	2	2	1
18	20	21.8208	0.256054	-0.425043	1	1	0	1	0	2	0	0	2	1	0	2	2	1	1	1	0	2	1	2	1	1	1	0	2	0	1	1	0	1	0	1	1	1	2	0	2	1	1	0	1	2	2	2	1
18	21	22.9877	0.290829	-0.427151	1	1	0	1	0	2	0	0	2	1	0	2	2	1	1	1	0	2	1	2	1	1	1	1	2	0	1	1	1	1	0	0	1	1	2	1	2	1	1	0	1	2	2	2	1
18	22	24.6614	0.346254	-0.309014	1	1	0	1	0	2	0	0	2	1	0	2	2	1	1	0	0	2	1	2	1	1	1	1	2	0	1	1	1	1	0	0	1	1	2	1	2	1	1	0	1	2	2	2	1
18	23	25.8964	0.373991	-0.251542	0	1	0	1	0	2	0	0	2	1	0	2	2	2	1	0	0	2	1	2	1	1	1	1	2	0	1	1	1	1	0	0	1	1	2	1	2	1	1	0	1	2	2	2	1
18	24	27.2382	0.377486	-0.11313	0	1	0	1	0	2	0	0	2	1	1	2	2	2	1	0	0	2	1	2	1	1	1	1	2	1	1	1	1	1	0	0	1	1	2	1	2	1	1	0	1	2	2	2	1
18	25	29.007	0.207534	0.0787343	0	1	0	1	0	2	0	0	1	1	1	2	2	2	1	0	0	2	1	2	1	1	1	1	2	1	1	1	1	1	0	0	1	1	2	2	2	1	1	0	1	2	2	2	2
18	26	30.027	0.225566	0.146006	0	1	0	1	0	2	0	0	1	1	1	2	2	2	0	0	0	2	1	2	1	1	1	1	2	1	1	1	1	1	0	0	1	1	2	2	2	1	1	0	1	2	2	2	2
18	27	31.0499	0.25056	0.0782397	0	1	0	1	0	2	0	0	1	1	1	2	2	2	0	0	0	2	1	2	1	1	1	1	2	1	1	1	1	1	0	0	1	1	2	2	1	1	1	0	1	2	2	2	2
18	28	32.1735	0.271067	-0.00546501	0	1	0	1	0	2	0	0	1	1	1	2	2	2	0	0	0	2	1	2	1	1	1	1	2	1	1	1	1	1	0	0	1	1	2	2	1	1	1	0	1	2	2	2	2
18	29	33.7124	0.178557	-0.137528	0	1	0	1	0	2	1	0	1	1	1	2	2	2	0	0	0	2	1	2	1	1	1	1	2	1	1	1	1	1	0	0	1	1	2	2	1	1	1	0	1	2	2	2	1
18	30	34.4327	0.173091	-0.351049	0	1	0	1	0	2	1	0	1	1	1	2	2	2	0	0	0	1	1	2	1	1	1	1	2	1	1	1	1	1	0	0	2	1	2	2	1	1	1	0	1	2	2	2	1
18	31	35.6836	0.141951	-0.42096	0	1	0	1	0	2	1	0	1	1	1	2	2	2	0	0	0	1	1	2	1	1	1	1	2	1	1	1	1	1	0	0	2	1	2	2	1	1	1	0	1	2	2	2	1
18	32	36.3052	0.151216	-0.499711	0	1	0	1	0	2	1	0	1	1	1	2	2	2	0	0	0	1	1	2	1	1	1	1	2	1	1	1	1	1	0	0	2	1	2	2	1	1	1	0	1	2	2	2	1
18	33	37.5755	0.136638	-0.357077	0	1	0	1	0	2	1	0	1	1	1	2	2	2	0	0	0	1	1	2	1	1	1	1	2	1	1	1	1	1	0	0	2	1	2	2	1	1	1	0	1	2	2	2	1
18	34	38.8646	0.104062	-0.247806	0	1	0	1	0	2	1	0	1	1	1	2	2	2	0	0	0	1	1	2	1	1	1	1	2	1	1	1	1	1	0	0	2	1	2	2	1	1	1	0	1	2	2	2	1
18	35	39.3937	0.131654	-0.174984	0	1	0	1	0	2	1	0	1	1	1	2	2	2	0	0	0	1	1	2	1	1	1	1	2	1	1	1	1	1	0	0	2	1	2	2	1	1	1	0	1	2	2	2	1
18	36	40.2462	0.117588	-0.0814006	0	1	0	1	0	2	1	0	1	1	1	2	2	2	0	0	0	1	1	2	1	1	1	1	2	1	1	1	1	1	0	0	2	1	2	2	1	1	1	0	1	2	2	2	1
18	37	40.8916	0.0708063	0.0110662	0	1	0	1	0	2	1	0	1	1	1	2	2	2	0	0	0	1	1	2	1	1	1	1	2	1	1	1	1	1	0	0	2	1	2	2	1	1	1	0	1	2	2	2	1
18	38	42.4826	0.00657106	0.057287	0	1	0	1	0	2	1	0	1	1	1	2	2	2	0	0	0	1	1	2	1	1	1	0	2	1	1	1	1	1	0	0	2	1	2	2	2	1	1	0	1	2	2	2	1
18	39	43.2082	-0.0472758	0.0716644	0	1	0	1	0	2	1	0	1	1	1	2	2	2	0	0	0	1	1	2	1	1	1	0	2	0	1	1	1	1	0	0	2	1	2	2	2	1	0	0	1	2	2	2	1
18	40	44.2329	-0.040093	0.0997716	0	1	0	1	0	2	1	0	1	1	1	2	2	2	0	0	0	1	1	2	1	1	1	0	2	0	1	1	1	1	0	0	2	0	2	2	2	1	0	0	1	2	2	2	1
18	41	45.9872	-0.0227065	0.236855	0	1	0	1	0	2	1	0	1	1	1	2	2	2	0	0	0	1	1	2	1	1	1	0	2	0	1	1	1	1	0	0	2	0	2	2	2	1	0	0	1	2	2	2	1
18	42	47.1998	-0.039836	0.188351	0	1	0	1	0	2	1	0	1	1	1	2	2	2	0	0	0	1	1	2	1	1	1	0	2	0	1	1	0	2	0	0	2	0	2	2	2	0	0	0	1	2	2	2	1
18	43	48.3008	-0.0216152	0.0829571	0	1	0	1	0	2	1	0	1	1	1	2	2	2	0	0	0	1	1	2	1	1	1	0	2	0	1	1	0	2	0	0	2	0	2	2	2	0	0	0	1	2	2	2	1
18	44	49.4049	0.016898	0.215812	0	1	0	1	0	2	1	0	1	1	1	2	2	2	0	0	0	1	1	2	1	1	1	0	2	0	1	1	0	2	0	0	2	0	2	2	2	0	0	0	1	2	2	2	1
18	45	50.2114	0.0225185	0.222915	0	1	0	1	0	2	1	0	1	1	1	2	2	2	0	0	0	1	1	2	1	1	1	0	2	0	1	1	0	2	0	0	2	0	2	2	2	0	0	0	1	2	2	2	1
18	46	51.1008	0.0587924	0.197861	0	1	0	1	0	2	1	0	1	1	1	2	2	2	0	0	0	1	1	2	1	1	1	1	2	0	1	1	0	2	0	0	2	0	2	2	2	0	0	0	1	2	2	2	1
18	47	52.3551	0.151078	0.284681	0	1	0	1	0	2	1	0	1	1	1	2	2	2	0	0	0	1	0	2	1	1	0	1	2	0	1	1	0	2	0	0	2	0	2	2	2	0	0	0	1	2	2	2	1
18	48	53.7159	0.206027	0.250298	0	1	0	1	0	2	1	0	1	1	1	2	2	2	0	0	0	1	0	2	1	1	0	1	2	0	1	1	0	2	0	0	2	0	2	2	2	0	0	0	1	2	2	2	1
18	49	55.2911	0.18235	0.245898	0	1	0	1	0	2	1	0	1	1	1	2	2	2	0	0	0	1	0	2	1	1	0	1	2	0	1	1	0	2	0	0	1	0	2	2	2	0	0	0	1	2	2	2	1
18	50	56.4668	0.22292	0.299675	0	1	0	1	0	2	1	0	1	1	2	2	2	2	0	0	0	1	0	2	1	1	0	1	2	0	1	1	0	2	0	0	1	0	2	2	2	0	0	0	1	1	2	2	1
18	51	57.4418	0.181918	0.318143	1	1	0	1	0	2	1	0	1	1	2	2	2	2	0	0	0	1	0	2	1	1	0	1	2	0	1	1	0	2	0	0	1	0	2	2	2	0	0	0	1	1	2	2	1
18	52	58.6963	0.141228	0.236524	1	1	0	1	0	1	1	0	1	1	2	2	2	2	0	0	0	1	0	2	1	1	0	1	2	0	1	1	0	2	0	0	1	0	2	2	2	0	0	0	1	1	2	2	1
18	53	59.5482	0.0953012	0.186971	1	0	0	1	0	1	1	0	1	1	2	2	2	2	0	0	0	1	0	2	1	1	0	1	2	0	1	1	0	2	0	0	1	0	2	2	2	0	0	0	1	1	2	2	1
18	54	60.4112	0.0457607	0.0845476	1	0	0	1	0	1	1	0	1	1	2	2	2	2	0	0	0	1	1	2	1	1	0	1	2	0	1	1	0	2	0	0	1	0	2	2	2	0	0	0	1	1	2	2	1
18	55	61.1766	0.0200032	-0.0565393	1	0	0	1	0	1	1	0	1	1	2	2	2	2	0	0	0	1	1	2	1	1	0	1	2	0	1	2	0	2	0	0	1	0	2	2	2	0	0	0	1	1	2	2	1
18	56	62.4242	0.0643349	-0.13897	1	0	0	1	0	1	1	0	1	1	2	2	2	2	0	0	0	1	1	1	1	1	0	1	2	0	1	2	0	2	0	0	1	0	2	2	2	0	0	0	1	1	2	2	1
18	57	63.2873	0.058317	-0.080223	1	0	0	1	0	1	1	0	1	1	2	2	2	2	0	0	0	1	1	1	1	1	0	1	2	0	1	2	0	2	0	0	1	0	2	2	2	0	0	0	1	1	2	2	1
18	58	64.9348	0.106952	0.0993066	1	0	0	1	1	1	1	0	1	1	2	2	2	2	0	1	0	1	1	1	1	1	0	1	2	0	1	2	0	2	0	0	1	0	2	2	2	0	0	0	1	1	2	2	1
18	59	66.4771	0.087698	0.120521	0	1	0	1	1	1	1	0	1	1	2	2	2	1	0	1	0	1	1	1	1	1	0	1	2	0	1	2	0	2	0	0	1	0	2	2	2	0	0	0	1	1	2	2	0
18	60	67.5136	-0.0354752	0.222428	0	1	0	1	1	1	1	0	2	1	2	2	2	1	0	1	0	2	1	1	1	1	0	1	2	0	1	2	0	2	0	0	0	0	2	2	2	0	0	0	1	1	1	2	0
18	61	68.4514	-0.0211786	0.10919	0	1	0	1	1	1	1	0	2	1	2	2	2	1	0	1	0	2	1	1	1	1	0	1	2	0	1	2	0	2	0	0	0	0	2	2	2	0	0	0	1	1	1	2	1
18	62	69.48	-0.0765756	0.0923333	0	1	0	1	1	1	1	0	2	1	2	2	2	1	0	1	0	2	1	1	1	1	0	1	2	0	1	2	0	2	0	0	0	0	2	2	2	0	0	1	1	1	1	2	1
18	63	70.2271	-0.0256148	0.150139	0	1	0	1	1	1	2	0	2	1	2	2	2	1	0	1	0	1	1	1	1	1	0	1	2	0	1	2	0	2	0	0	0	0	2	2	2	0	0	1	1	1	1	2	1
18	64	71.6547	-0.128338	0.156857	0	1	0	1	1	1	2	0	2	1	2	2	2	1	0	1	0	1	1	1	1	1	0	1	2	0	1	2	0	2	0	0	0	0	2	2	2	0	0	1	1	1	1	2	1
18	65	72.9004	-0.134502	0.237223	0	1	0	1	1	1	2	0	2	1	2	2	2	1	0	1	0	1	1	1	1	1	0	1	2	0	1	2	0	2	0	0	1	0	2	2	2	0	0	0	1	1	1	2	1
18	66	74.2574	-0.157594	0.224774	0	1	0	1	1	1	2	0	2	1	2	2	2	1	0	1	0	1	1	1	1	1	0	1	2	0	1	2	0	2	0	0	1	0	2	2	2	0	0	0	1	1	1	2	1
18	67	75.3038	-0.230078	0.148819	0	1	0	1	2	1	2	0	2	1	1	2	2	1	0	1	0	1	2	1	1	1	0	1	2	0	1	2	0	2	0	0	1	0	2	2	2	0	0	0	1	1	1	2	1
18	68	76.0515	-0.21721	0.167292	0	1	0	1	2	1	2	0	2	1	1	2	2	1	0	1	0	1	2	1	1	1	0	1	2	0	1	2	0	2	0	0	1	0	2	2	2	0	0	0	2	1	1	2	1
18	69	76.8127	-0.19616	0.110036	0	1	0	1	2	1	2	0	2	1	1	2	2	1	0	1	0	1	2	1	1	1	0	1	2	0	1	2	0	2	0	0	1	0	2	2	2	0	0	0	2	1	1	1	1
18	70	77.2927	-0.222605	0.0756559	0	1	0	1	2	1	1	0	2	1	1	2	2	1	0	1	0	1	1	1	1	1	0	1	2	0	1	2	0	2	0	0	1	0	2	2	2	0	0	0	2	1	1	1	1
18	71	78.2671	-0.250313	0.0512113	0	1	0	1	2	1	1	0	2	1	1	2	2	1	0	1	0	1	1	1	1	1	0	1	2	0	1	2	0	2	0	0	1	0	2	1	2	0	0	0	2	1	1	1	1
18	72	79.2501	-0.244026	-0.0666616	0	1	0	1	2	1	1	0	2	1	1	2	2	1	0	1	0	1	1	1	1	1	0	1	2	0	1	2	0	2	0	0	2	0	2	1	1	0	0	0	2	1	1	1	1
18	73	79.9382	-0.255914	-0.145666	0	1	0	1	2	1	1	0	2	1	1	2	2	1	0	1	0	1	1	1	1	1	0	1	2	0	1	2	0	2	0	0	2	0	2	1	1	0	0	0	2	1	1	0	1
18	74	81.4282	-0.276321	-0.0306926	0	1	0	1	2	1	1	0	2	1	1	2	1	1	0	1	0	1	1	1	1	1	0	1	2	0	1	2	0	2	0	0	2	0	2	1	1	0	0	0	2	1	1	0	1
18	75	82.4088	-0.206155	-0.0414852	0	1	0	1	2	1	1	0	2	1	1	2	1	1	0	1	0	1	1	1	1	1	0	1	2	0	1	2	0	2	0	0	2	0	2	1	1	0	0	0	2	1	1	0	1
18	76	83.7729	-0.237045	-0.128112	0	1	0	1	2	1	1	0	2	1	1	2	1	1	0	1	0	1	1	1	1	1	0	1	2	0	1	2	0	2	0	0	2	0	2	1	1	0	0	0	2	1	1	0	1
18	77	83.9642	-0.229964	-0.172778	0	1	0	1	2	1	1	0	2	1	1	2	1	1	0	1	0	1	1	1	1	1	0	1	2	0	1	2	0	2	0	0	2	0	2	1	1	0	0	0	2	1	1	0	1
18	78	84.8367	-0.219755	-0.0793478	0	1	0	1	2	1	1	0	2	1	1	2	1	1	0	1	0	1	1	1	1	1	0	1	2	0	1	2	0	2	0	0	2	0	2	1	1	0	0	0	2	1	1	0	1
18	79	85.5194	-0.17176	-0.0596967	0	1	0	1	2	1	1	0	2	1	1	2	1	1	0	1	0	1	1	1	1	1	0	1	2	0	1	2	0	2	0	0	2	0	2	1	1	0	0	0	2	1	1	0	1
18	80	85.9114	-0.166311	-0.073002	0	1	0	1	2	1	1	0	2	1	1	2	1	1	0	1	0	1	1	1	1	1	0	1	2	0	1	2	0	2	0	0	2	0	1	1	1	0	0	0	2	1	1	0	1
18	81	87.1042	-0.235677	0.036883	0	1	0	1	2	1	1	0	2	1	1	2	1	1	0	1	0	1	1	1	1	1	0	1	2	0	1	2	0	2	0	0	2	0	1	1	1	0	0	0	2	1	1	0	1
18	82	87.9994	-0.223153	0.0209634	0	1	0	1	2	1	1	0	2	1	1	2	1	1	0	1	0	1	1	1	1	1	0	1	2	0	1	2	0	2	0	0	2	0	1	1	1	0	0	0	2	1	1	0	1
18	83	89.094	-0.29999	0.0920753	0	1	1	1	2	1	1	0	2	1	1	2	1	1	0	1	0	1	1	1	1	1	0	1	2	0	1	2	0	2	0	0	2	0	1	1	1	0	0	0	2	1	1	0	1
18	84	89.8889	-0.247388	-0.0376506	0	1	1	1	2	2	1	0	2	1	1	2	1	1	0	1	0	1	1	1	1	1	0	1	2	0	1	2	0	2	0	0	2	0	1	1	1	0	0	0	2	1	1	0	1
18	85	91.1861	-0.221987	-0.02025	0	1	1	1	2	2	1	0	2	1	1	2	1	1	0	0	0	1	1	1	1	1	0	1	2	0	2	2	0	2	0	0	2	0	1	1	1	0	0	0	2	1	1	0	1
18	86	91.8768	-0.211524	-0.119273	0	1	1	1	2	2	1	0	1	1	1	2	1	1	0	0	0	1	1	1	1	1	0	1	2	0	2	2	0	2	0	0	2	0	1	1	1	0	0	0	2	1	1	0	1
18	87	92.6633	-0.16155	-0.0715266	0	1	1	1	2	2	1	0	1	1	1	2	1	1	0	0	0	1	1	1	1	2	0	1	2	0	2	2	0	2	0	0	2	0	1	1	1	0	0	0	2	1	1	0	1
18	88	93.8478	-0.118615	-0.044356	0	1	1	1	2	2	1	0	1	1	1	2	1	1	0	0	0	1	1	1	1	2	0	1	2	0	2	2	0	2	0	0	2	0	0	1	1	0	0	0	2	1	1	0	1
18	89	95.0319	-0.109677	0.111613	0	1	1	1	2	2	1	0	1	1	1	2	1	1	0	0	0	1	1	1	1	2	0	1	2	0	2	2	0	2	0	0	2	0	0	1	1	0	0	0	2	1	1	0	1
18	90	95.521	-0.0979996	0.107032	0	2	1	1	2	2	1	0	1	1	1	2	1	1	0	0	0	1	1	1	1	2	0	1	2	0	2	2	0	2	0	0	2	0	0	1	1	0	0	0	2	1	1	0	1
18	91	96.8033	-0.0507271	0.0472893	0	2	1	1	2	2	1	0	1	1	1	2	1	1	0	0	0	1	1	1	1	2	0	1	2	0	2	2	0	2	0	0	2	0	0	1	1	0	0	0	2	1	1	0	1
18	92	97.8826	-0.0225258	-0.0788339	0	2	1	1	2	2	1	0	1	1	1	1	1	1	0	0	0	1	1	1	1	2	1	1	2	0	2	2	0	2	0	0	2	0	0	1	1	1	0	0	2	1	1	0	1
18	93	98.7683	-0.0589032	0.00786649	0	2	1	1	2	2	1	0	1	1	1	1	1	1	0	0	0	1	1	1	1	2	1	1	2	0	2	2	0	2	0	0	2	0	0	1	1	1	0	0	2	1	1	0	0
18	94	99.6541	0.0393453	-0.0162538	0	2	1	1	2	2	1	0	0	1	1	1	1	1	0	0	0	0	1	1	1	2	1	1	2	0	2	2	0	2	0	0	2	0	1	1	1	1	0	0	2	1	1	0	0
18	95	100.934	0.145676	-0.0688375	0	2	1	1	2	2	0	0	0	1	1	1	1	1	0	0	0	0	1	1	1	2	1	1	2	0	2	2	0	2	0	0	1	0	1	1	1	1	0	0	2	1	1	0	0
18	96	101.918	0.122367	-0.0127771	0	2	1	1	2	2	0	0	0	1	1	1	1	1	0	1	0	0	1	1	1	2	1	1	2	0	2	2	1	2	0	0	1	0	1	1	1	1	0	0	2	1	1	0	0
18	97	102.802	0.115218	0.0202651	0	2	1	1	2	2	0	0	0	1	1	1	1	1	0	1	0	0	1	1	1	2	1	1	2	0	2	2	1	2	0	0	1	0	1	1	1	1	0	0	2	1	0	0	0
18	98	103.886	0.178161	0.229627	0	2	1	1	2	2	0	0	0	1	1	1	1	1	1	1	0	0	1	1	1	2	2	1	2	1	2	2	1	2	0	0	0	0	1	1	1	1	0	0	2	1	0	0	0
18	99	104.376	0.144256	0.284022	0	2	1	1	2	2	0	0	0	1	1	2	1	1	1	1	0	0	1	1	1	2	2	1	2	1	2	2	1	2	0	0	0	0	1	1	1	1	0	0	2	1	0	0	0
18	100	105.165	0.0759263	0.222138	0	2	1	1	2	2	0	0	0	1	1	2	1	1	1	1	0	0	1	1	1	2	2	1	2	1	2	2	1	2	0	0	0	0	1	1	1	1	0	0	2	1	0	0	0
19	0	0	-0.0860852	0.0950216	2	2	1	1	1	1	1	2	0	1	0	1	2	2	1	1	1	1	0	1	1	0	2	1	1	1	2	1	2	0	2	2	1	1	1	1	2	1	2	1	1	2	1	2	1
19	1	0.699188	-0.0703837	0.141512	2	2	1	1	1	1	1	2	0	1	0	1	2	2	1	1	1	1	0	1	1	0	2	1	1	1	2	1	2	0	2	2	1	1	1	1	2	1	2	1	1	2	1	2	1
19	2	0.898243	-0.103901	0.201623	2	2	1	1	1	1	1	2	0	1	0	1	2	2	1	1	1	1	0	1	1	0	2	1	1	1	2	1	2	0	2	2	1	1	1	1	2	1	2	1	1	2	1	2	1
19	3	1.90518	-0.145247	0.145395	2	2	1	1	1	1	1	2	0	1	0	1	2	2	1	1	1	1	0	1	1	0	2	1	1	1	2	1	2	0	2	2	1	1	1	1	2	1	2	1	1	2	1	2	1
19	4	2.71656	-0.156465	0.135327	2	2	1	1	1	1	1	2	0	1	0	1	2	2	1	1	1	1	0	1	1	0	2	1	1	1	2	1	2	0	2	2	1	1	1	1	2	1	2	1	1	2	1	2	1
19	5	3.62664	-0.129262	0.200921	2	2	1	1	1	1	1	2	0	1	0	1	2	2	1	1	1	1	0	1	1	0	2	1	1	1	2	1	2	0	2	2	1	1	1	1	2	1	2	1	1	2	0	2	1
19	6	4.32734	-0.082043	0.143176	2	2	1	1	1	1	1	2	0	1	0	1	2	2	1	1	1	1	0	1	1	0	2	1	1	1	2	1	2	0	2	2	1	1	1	1	2	1	2	1	1	2	0	2	1
19	7	5.42449	-0.0249929	0.228447	2	2	1	1	1	1	1	2	0	2	0	1	2	2	1	1	1	1	0	1	1	0	2	1	1	1	2	1	2	0	2	2	1	1	1	1	2	1	2	1	1	2	0	2	1
19	8	6.32511	-0.0807731	0.188295	2	2	1	1	1	1	1	2	0	2	0	1	2	2	1	1	1	1	0	1	1	0	2	1	1	1	2	1	2	0	2	2	1	1	1	1	2	1	1	1	1	2	0	2	1
19	9	7.95163	0.0389562	0.105386	2	2	1	1	1	1	1	2	0	2	0	1	2	2	1	1	1	1	0	1	1	0	2	1	1	1	2	1	2	0	2	2	1	1	1	1	2	1	1	1	1	2	0	2	1
19	10	8.65403	0.0494915	0.105046	2	2	1	1	1	1	1	2	0	2	0	1	2	2	1	1	1	1	0	1	1	0	2	1	1	1	2	1	2	0	2	2	1	1	1	1	2	1	1	1	1	2	0	2	1
19	11	9.65633	0.0961601	0.193549	2	2	1	1	1	1	1	2	0	2	0	1	2	2	1	1	1	1	0	1	1	0	2	1	1	1	2	1	2	0	2	2	1	1	1	1	2	1	1	1	1	2	0	2	1
19	12	10.7456	-0.00703931	0.183747	2	2	1	1	1	1	1	2	0	2	0	1	1	2	1	1	1	1	0	1	1	0	2	1	1	1	2	2	2	0	2	2	1	1	1	1	2	1	1	1	1	2	0	2	1
19	13	12.4082	0.0659003	0.0916384	2	2	1	1	1	1	1	2	0	2	0	1	1	2	1	1	1	1	0	1	1	1	2	1	1	1	2	2	2	0	2	2	1	1	1	1	2	1	1	1	2	2	0	2	1
19	14	13.3886	0.152037	-0.0172769	2	2	1	1	1	1	1	2	0	2	0	1	1	2	1	1	1	1	0	1	1	1	2	1	1	1	2	2	2	0	2	2	1	1	1	1	2	1	1	1	2	2	1	2	1
19	15	13.9772	0.187375	0.0562465	2	2	1	1	1	1	1	2	0	2	0	1	1	2	1	1	1	1	0	1	1	1	2	1	1	1	2	2	2	0	2	2	1	1	1	1	2	1	1	1	2	2	1	2	1
19	16	14.7642	0.150189	0.0283591	2	2	1	1	1	1	1	2	0	2	0	1	1	2	1	1	1	1	0	1	1	1	2	1	1	1	2	2	2	0	2	2	1	1	1	1	2	1	1	1	2	2	1	2	1
19	17	15.8424	0.104496	-0.0288813	2	2	1	1	1	1	1	2	0	2	0	1	1	2	1	1	1	1	0	1	1	1	2	0	1	1	2	2	2	0	2	2	1	1	1	1	2	1	1	1	2	2	0	2	1
19	18	16.7161	0.129133	-0.0114338	2	2	1	2	1	1	1	2	0	2	0	1	1	2	1	1	1	1	0	1	1	1	2	0	1	1	2	2	2	0	2	2	1	1	1	1	2	1	1	1	2	2	0	2	1
19	19	18.1747	0.123193	0.027982	2	2	1	2	1	1	1	2	1	2	0	1	1	2	1	1	1	1	0	1	1	1	2	0	1	1	2	2	2	0	2	2	1	1	1	1	2	1	1	1	2	2	0	2	1
19	20	19.3415	0.0864204	0.212201	2	2	1	2	1	1	1	2	1	2	0	1	1	2	1	1	1	1	0	1	1	1	2	0	1	1	2	2	2	0	2	2	1	1	1	1	2	1	1	1	2	2	0	2	1
19	21	20.328	0.1413	0.192817	2	2	1	2	1	1	1	2	1	2	0	1	1	2	1	1	1	1	0	1	1	1	2	0	1	1	2	2	2	0	2	2	1	1	1	1	2	1	1	1	2	2	0	2	0
19	22	21.7159	0.164334	0.21214	2	2	1	2	1	1	1	2	1	2	0	1	1	2	1	1	1	1	0	1	1	1	2	0	1	1	2	1	2	0	2	2	1	1	1	1	2	1	1	1	2	2	0	2	0
19	23	22.4069	0.184546	0.0998258	2	2	1	2	1	1	1	2	1	2	0	1	1	2	1	1	1	1	0	1	1	1	2	0	1	1	2	1	2	0	2	2	1	1	1	1	2	1	1	1	2	2	0	2	0
19	24	23.107	0.226978	0.107874	2	2	1	2	1	1	1	2	1	2	0	1	1	2	1	1	1	1	0	1	1	1	2	0	1	1	2	1	2	0	2	2	1	1	1	1	2	1	1	1	2	2	0	1	0
19	25	24.0085	0.244271	0.0990198	2	2	1	2	1	1	1	2	1	2	0	1	1	2	1	1	1	1	0	1	1	1	2	0	1	1	2	1	2	0	2	2	1	2	1	1	2	1	1	1	2	2	0	1	0
19	26	24.9966	0.24386	0.00694061	2	2	1	2	1	1	1	2	1	2	0	1	1	2	1	1	1	1	0	1	1	2	2	0	1	2	2	1	2	0	2	2	1	2	1	1	2	1	1	1	2	2	0	1	0
19	27	25.6818	0.209905	-0.0321666	2	2	1	2	1	1	1	2	1	2	0	1	1	2	1	1	1	1	0	1	1	2	2	0	1	2	2	1	2	0	2	2	1	2	1	1	2	1	1	1	2	2	0	1	0
19	28	27.2663	0.225538	0.112162	2	2	1	2	1	1	1	2	1	2	0	1	1	2	1	1	1	1	1	1	1	2	2	0	1	2	2	1	2	0	2	2	1	2	1	1	2	1	1	1	2	2	0	1	0
19	29	27.6566	0.241691	0.050286	2	2	1	2	1	1	1	2	1	2	0	1	1	2	1	1	1	1	1	1	1	2	2	0	1	2	2	1	2	0	2	2	1	2	1	1	2	1	1	1	2	2	0	1	0
19	30	28.8453	0.318524	0.0418437	2	2	1	2	1	1	1	2	1	2	0	1	1	2	1	1	1	1	1	1	1	2	2	0	1	2	2	1	2	0	2	2	1	2	1	1	2	1	1	1	2	2	0	1	0
19	31	29.4462	0.314773	0.109937	2	2	1	2	1	1	1	2	1	2	0	1	1	2	1	1	1	1	1	1	1	2	2	0	1	2	2	1	2	0	2	2	1	2	1	1	2	1	1	1	2	2	0	1	0
19	32	30.0435	0.30548	0.282298	2	2	1	2	1	1	1	2	2	2	0	1	1	2	1	1	1	1	1	1	1	2	2	0	0	2	2	1	2	0	2	2	1	2	1	1	2	1	1	1	2	2	0	1	0
19	33	31.1352	0.268568	0.00588771	2	2	1	1	1	1	1	2	2	2	0	1	1	2	1	1	1	1	1	1	1	2	2	0	0	2	2	1	2	0	2	2	1	2	1	1	2	1	1	1	2	2	0	1	0
19	34	32.3324	0.237948	-0.0509927	2	2	1	1	1	1	0	2	2	2	0	1	1	2	1	1	1	1	1	1	1	2	2	0	0	2	2	1	2	0	2	2	1	2	1	1	2	1	1	1	2	2	0	1	0
19	35	33.2291	0.202023	-0.0742432	2	2	1	1	1	1	0	2	2	2	0	1	1	2	1	1	1	1	1	1	1	2	2	0	0	2	2	1	2	0	2	2	1	2	1	1	2	1	1	1	2	2	0	0	0
19	36	34.7436	0.143629	-0.0276459	2	2	1	1	1	1	0	2	2	2	0	1	1	2	1	1	1	1	1	1	1	2	2	0	0	2	2	1	2	0	2	2	1	2	1	1	2	1	1	1	2	2	0	0	0
19	37	35.7462	0.181323	-0.141058	2	2	1	1	1	1	0	2	2	2	0	1	1	2	1	1	0	1	1	1	1	2	2	0	0	2	2	1	2	0	2	2	1	2	1	1	2	1	1	1	2	2	0	0	0
19	38	36.5421	0.119329	-0.0862474	2	2	1	1	1	1	0	2	2	2	0	1	1	2	1	1	0	1	1	1	1	2	2	0	0	2	2	1	2	0	2	2	1	2	1	1	2	1	1	1	2	2	0	0	0
19	39	37.7531	0.0362064	-0.0890802	2	2	1	1	1	1	0	2	2	2	0	1	1	2	1	1	0	1	1	1	1	2	2	0	0	2	2	1	2	0	2	2	1	2	1	1	2	1	1	1	2	2	0	0	0
19	40	38.2595	0.0753889	-0.0907242	2	2	1	1	1	1	0	2	2	2	0	1	1	2	1	1	0	1	1	1	1	2	2	0	0	2	2	1	2	0	2	2	1	2	1	1	2	1	1	1	2	2	0	0	0
19	41	38.9714	0.147275	-0.206798	2	2	1	1	1	1	0	2	2	2	0	1	1	2	1	1	0	1	1	1	1	2	2	0	0	2	2	1	2	0	2	2	1	2	1	1	2	1	1	1	2	2	0	0	0
19	42	39.9919	0.116667	-0.116887	2	2	1	1	1	1	0	2	2	2	0	1	1	2	1	1	0	1	1	1	1	2	2	0	0	2	2	1	2	0	2	2	1	2	1	1	2	1	1	1	2	2	0	0	0
19	43	40.6985	0.117601	-0.15586	2	2	1	1	1	1	0	2	2	2	0	1	1	2	1	1	0	1	1	1	1	2	2	0	0	2	2	1	2	0	2	2	1	2	1	1	2	1	1	1	2	2	0	0	0
19	44	42.0263	0.0170785	-0.214755	2	2	1	1	1	1	0	2	2	2	1	1	1	2	2	1	0	1	1	1	1	2	2	0	0	2	2	1	2	0	2	2	1	2	1	1	2	1	1	1	2	2	0	0	0
19	45	43.0529	0.00494695	-0.192999	2	2	1	1	1	1	0	2	2	2	1	1	1	2	2	1	0	1	1	1	1	2	2	0	0	2	2	1	2	0	2	2	1	2	1	1	1	1	1	1	2	2	0	0	0
19	46	44.0038	-0.0571835	-0.230128	2	2	1	1	1	1	0	2	2	2	1	1	1	2	2	1	1	1	1	1	1	2	2	0	0	2	2	1	2	0	2	2	1	2	1	1	1	1	1	1	2	2	0	0	0
19	47	44.8503	-0.109488	-0.189797	2	2	1	1	1	1	0	2	2	2	1	1	1	2	2	1	1	1	1	1	1	2	2	0	0	2	2	1	2	0	2	2	1	2	1	1	1	1	1	1	2	2	0	0	0
19	48	46.442	-0.138318	-0.112659	1	1	1	1	1	1	0	2	2	2	1	1	1	2	2	1	1	1	1	1	1	2	2	0	0	1	2	1	2	0	2	2	1	2	1	1	1	1	1	1	2	1	0	0	1
19	49	48.0274	-0.197362	-0.105909	1	1	1	1	1	1	0	2	2	2	1	1	1	2	2	1	1	1	1	1	1	2	2	0	0	1	2	1	2	0	2	2	1	2	1	1	1	1	1	1	2	1	0	0	1
19	50	49.2641	-0.108035	0.0836409	1	1	1	1	1	1	0	2	2	2	1	1	1	2	2	1	1	1	1	1	1	2	2	0	0	1	2	1	2	0	2	2	1	2	1	0	1	1	1	1	2	1	0	0	1
19	51	50.1923	-0.139019	-0.00310045	1	1	1	1	1	1	0	2	2	2	1	1	1	2	2	1	1	1	1	1	1	2	2	0	0	1	2	1	2	0	2	2	1	2	1	0	1	1	1	1	2	1	0	0	1
19	52	51.6542	-0.107278	0.0896458	1	1	1	1	1	1	0	2	1	2	1	1	1	2	2	1	1	1	1	1	1	2	2	0	0	1	2	1	2	0	2	2	1	2	1	0	1	1	1	0	2	1	0	0	1
19	53	52.5914	-0.0111963	0.0612464	1	1	1	1	1	1	0	2	1	2	1	1	1	2	2	1	1	1	1	1	0	2	2	0	0	1	2	1	2	0	1	2	1	2	1	0	1	1	1	0	2	1	0	0	1
19	54	53.7703	-0.0304433	0.105737	1	1	1	1	1	1	0	2	1	2	1	1	1	2	2	1	1	1	1	1	1	2	2	0	0	1	2	1	2	0	1	2	1	2	1	0	1	1	1	0	2	1	0	0	1
19	55	54.6321	-0.0638938	0.180335	1	1	1	1	1	1	0	2	1	2	1	1	1	2	2	1	1	1	1	1	1	2	2	0	0	1	2	1	2	0	1	2	1	2	1	0	1	1	1	0	2	1	0	0	1
19	56	56.0247	-0.0256887	0.171802	1	1	1	1	1	1	0	2	1	2	1	1	1	2	2	1	1	1	1	1	1	2	2	0	0	1	2	1	2	0	1	2	1	2	1	0	1	1	1	0	2	1	0	0	1
19	57	56.8715	-0.039227	0.0342285	1	1	1	1	1	1	0	2	1	2	1	1	1	2	2	1	1	1	1	1	1	2	2	0	0	2	2	1	2	0	1	2	1	2	1	1	1	1	1	0	2	1	0	0	1
19	58	58.2305	-0.0693989	0.0377754	1	1	1	1	1	1	0	2	1	2	1	1	1	2	2	1	1	1	1	1	1	2	2	0	0	2	2	1	2	0	1	2	1	2	1	1	2	1	1	0	2	1	0	0	1
19	59	59.6587	-0.0347135	0.00132022	1	1	1	1	1	2	0	2	1	2	1	1	1	2	2	1	1	1	1	1	1	2	2	0	0	2	2	1	2	0	1	2	1	2	1	1	1	1	1	0	2	1	0	0	1
19	60	60.7545	-0.0386964	-0.00244888	1	1	1	1	1	2	0	2	1	2	2	1	1	2	2	1	1	1	1	1	1	2	2	0	0	2	2	1	2	1	1	2	1	2	1	1	1	1	1	0	2	1	0	0	1
19	61	61.3423	0.00455588	-0.0270244	1	1	1	1	1	2	0	2	1	2	2	1	1	2	2	1	1	1	1	1	1	2	2	0	1	2	2	1	2	1	1	2	1	2	1	1	1	1	1	0	2	1	0	0	1
19	62	61.9375	-0.0163448	-0.0195193	1	1	1	1	1	2	0	2	1	1	2	1	1	2	2	1	1	1	1	1	1	2	2	0	1	2	2	1	2	1	1	2	1	2	1	1	1	1	1	0	2	1	0	0	1
19	63	63.0356	-0.04503	-0.0802124	1	1	1	1	1	2	0	2	1	1	2	1	1	2	2	1	1	1	1	1	1	2	2	0	1	2	2	1	2	1	1	2	1	2	1	1	1	1	1	1	2	1	0	0	1
19	64	64.336	-0.0303554	-0.0725196	1	1	1	1	1	2	0	2	1	1	2	1	1	2	2	1	1	1	1	1	1	2	2	0	1	2	2	1	2	1	1	2	1	2	1	1	1	1	1	1	2	1	0	0	1
19	65	65.1223	-0.0207679	-0.209105	1	1	1	1	1	2	0	2	1	1	2	1	0	2	2	1	1	1	1	1	1	2	2	0	1	2	2	1	2	1	1	2	1	2	1	1	1	1	1	1	2	1	0	0	1
19	66	65.8129	-0.0557723	-0.207241	1	1	1	1	1	2	0	2	1	1	2	1	0	2	2	1	1	1	1	1	1	2	2	0	1	2	2	1	2	1	1	2	1	2	1	1	1	1	1	1	2	1	0	0	1
19	67	66.6986	-0.0871609	-0.194956	1	1	1	1	1	2	0	2	1	1	2	1	0	2	2	1	1	1	1	1	1	2	2	0	2	2	2	1	2	1	1	2	1	2	1	1	1	1	1	1	2	1	0	0	1
19	68	67.3862	-0.0833905	-0.157508	1	1	1	1	1	2	0	2	2	1	2	1	0	2	2	1	1	1	1	1	1	2	2	0	2	2	2	1	2	1	1	2	1	2	1	1	1	1	1	1	2	1	0	0	1
19	69	68.1779	-0.0614254	-0.0343622	1	1	1	1	1	2	0	2	2	1	2	1	0	2	2	1	1	1	1	1	1	2	2	0	2	2	2	1	2	1	1	2	1	2	1	1	1	1	1	1	2	1	0	0	1
19	70	69.388	-0.0767475	-0.0165567	1	1	1	1	1	2	0	2	2	1	2	1	0	2	2	1	1	1	1	1	1	2	2	0	2	2	2	2	2	1	1	2	1	2	1	1	1	1	1	1	2	1	0	0	1
19	71	69.9874	-0.0378566	-0.114031	1	1	1	1	1	2	0	2	2	1	1	1	0	2	2	1	1	1	1	1	1	2	2	0	2	2	2	2	2	1	1	2	1	2	1	1	1	1	1	1	2	1	0	0	1
19	72	71.1898	0.0104711	-0.0287441	2	1	1	1	1	2	0	2	2	1	1	1	0	2	2	1	1	1	1	1	1	2	2	0	2	2	2	2	2	1	2	2	2	2	1	1	1	1	1	1	2	1	0	0	1
19	73	72.0929	-0.0177638	-0.0117449	2	1	1	1	1	2	0	2	2	1	1	1	0	2	2	1	1	1	1	1	1	2	2	0	2	2	2	2	2	1	2	2	1	2	1	1	1	1	1	1	2	1	0	0	1
19	74	73.1898	0.0240856	0.127247	2	1	1	1	1	2	0	2	2	1	0	1	0	2	2	1	1	1	0	1	1	2	2	0	2	2	2	2	2	1	2	2	1	2	2	1	1	1	1	1	2	1	0	1	1
19	75	74.1734	-0.0249579	0.112395	2	1	1	1	1	2	0	2	2	1	0	1	0	2	2	1	1	1	0	1	1	2	2	0	2	2	2	2	2	1	2	2	1	2	2	1	1	1	1	1	2	1	0	1	1
19	76	75.3633	-0.0613084	-0.0453645	2	1	1	1	1	2	0	2	2	1	0	1	0	2	1	1	1	1	0	1	1	2	2	0	2	2	2	2	2	1	2	2	1	2	1	1	1	1	1	1	2	1	0	1	1
19	77	76.4663	-0.0417764	-0.0374652	2	1	1	1	0	2	0	2	2	1	1	1	0	2	1	1	1	1	0	1	1	2	2	0	2	2	2	2	2	1	2	2	1	2	1	1	1	1	1	1	2	1	0	1	1
19	78	77.0689	-0.0366879	-0.0142763	2	1	1	1	0	2	0	2	2	1	1	1	0	2	1	1	1	1	0	1	1	2	2	0	2	2	2	2	2	1	2	2	1	2	1	1	1	1	1	1	2	1	1	1	1
19	79	78.1731	0.0340353	0.0924584	2	1	1	1	0	2	0	2	2	1	1	1	1	2	1	1	1	1	0	1	1	2	2	0	2	2	2	2	1	1	2	2	1	2	1	1	1	1	1	1	2	1	1	2	1
19	80	79.3798	0.0970864	0.0447424	2	1	1	1	0	2	0	2	2	1	1	1	1	2	1	1	1	1	0	1	1	2	2	0	2	2	2	2	1	1	2	2	1	2	1	1	1	1	1	1	2	1	1	2	1
19	81	80.5916	0.152274	0.0791208	2	1	1	1	0	2	0	2	2	1	1	1	1	2	1	1	1	1	0	1	1	2	2	0	2	2	2	2	1	1	2	2	1	2	1	1	1	1	1	1	2	1	1	2	1
19	82	81.6974	0.131001	0.0281248	2	1	1	1	0	2	0	2	2	1	1	1	1	2	1	1	1	1	0	1	1	2	2	0	2	2	2	2	1	1	2	2	1	2	1	1	1	1	1	1	2	1	1	2	1
19	83	82.3986	0.120576	0.0368136	2	1	1	1	0	2	0	2	2	1	1	1	1	2	1	1	1	1	0	1	1	2	2	0	2	2	2	2	1	1	2	2	1	2	1	1	1	1	1	1	2	1	1	2	1
19	84	83.0002	0.142604	0.0718123	2	1	1	1	0	2	0	2	2	1	1	1	1	2	1	1	1	1	0	2	1	2	2	0	2	2	2	2	1	1	2	2	1	2	1	1	1	1	1	1	2	1	1	2	1
19	85	83.4998	0.143821	0.075909	2	1	1	1	0	2	0	2	2	1	1	1	1	2	1	1	1	1	0	1	1	2	2	0	2	2	2	2	1	1	2	2	1	2	1	1	1	1	1	1	2	1	1	2	1
19	86	83.9986	0.145438	0.0306047	2	1	1	1	0	2	0	2	2	1	1	1	1	2	1	1	1	1	0	1	1	2	2	0	2	2	2	2	1	1	2	2	1	2	1	1	1	1	1	1	2	1	1	2	1
19	87	85.293	0.228225	0.0370422	2	1	1	1	0	2	0	2	2	1	1	1	1	2	1	1	0	1	0	1	1	1	2	0	2	2	2	1	1	1	2	2	1	2	1	1	1	1	1	1	2	1	1	2	1
19	88	86.5782	0.286219	-0.0598282	2	1	1	1	0	2	0	2	2	1	1	1	1	2	1	1	0	1	0	1	1	1	2	0	2	2	2	1	1	1	2	2	1	2	1	1	1	1	1	1	2	1	1	2	1
19	89	87.9579	0.281635	0.138053	2	1	1	1	0	2	0	2	2	1	1	1	1	2	1	1	0	1	0	1	1	1	2	0	2	2	2	1	1	1	2	2	1	2	1	1	1	1	1	1	2	1	1	2	1
19	90	88.3554	0.277895	0.144759	2	1	1	1	0	2	0	2	2	1	1	1	1	2	1	1	0	1	0	1	1	1	2	0	2	1	2	1	1	1	2	2	1	2	1	1	1	1	1	1	2	1	1	2	1
19	91	89.8469	0.3521	-0.0288399	2	1	1	1	0	2	0	2	2	1	1	1	1	2	1	1	0	1	0	1	1	1	2	0	2	1	2	1	1	1	2	2	1	2	1	1	1	1	1	1	2	1	1	2	1
19	92	90.5387	0.346733	-0.0889179	2	1	1	1	0	2	0	2	2	1	1	1	1	2	1	1	0	1	0	1	1	1	2	0	2	1	2	1	1	1	2	2	1	2	1	1	1	1	1	1	2	1	1	2	1
19	93	91.2351	0.325944	-0.0516346	2	1	1	1	0	2	0	2	2	1	1	1	1	1	1	1	0	1	0	1	1	1	2	0	2	1	2	1	1	1	2	2	1	2	1	1	1	1	1	1	2	1	1	2	1
19	94	92.0392	0.323251	-0.326381	2	1	1	1	0	2	0	2	2	1	1	1	1	1	1	1	0	1	0	1	1	1	2	0	2	1	2	1	0	1	2	2	1	2	1	1	1	1	1	1	2	1	1	2	1
19	95	93.1445	0.275411	-0.231522	2	1	1	1	0	2	0	2	2	1	1	1	1	1	1	1	0	1	0	1	1	1	2	0	2	1	2	1	0	1	2	2	1	2	1	1	1	1	1	1	2	1	1	2	1
19	96	94.0455	0.277909	-0.240408	2	1	1	1	0	2	0	2	2	1	1	1	1	1	1	1	0	1	0	1	1	1	2	0	2	1	2	1	1	1	2	2	1	2	1	1	1	1	1	1	2	1	1	2	1
19	97	95.877	0.2836	-0.344712	2	1	1	1	0	2	0	2	2	1	1	0	1	1	1	1	0	1	0	0	1	1	2	0	2	1	2	1	1	1	2	2	1	2	1	1	1	1	1	1	2	1	1	2	1
19	98	97.3031	0.243921	-0.351358	2	1	1	1	0	2	0	2	2	1	1	0	1	1	1	1	0	1	0	0	1	1	2	0	2	1	2	1	1	1	2	2	1	2	1	0	1	1	1	1	2	1	1	2	1
19	99	98.4161	0.226869	-0.267097	2	1	1	1	0	2	0	2	2	2	1	0	1	1	1	1	0	1	0	0	1	1	2	0	1	1	2	1	1	1	2	2	1	2	1	0	1	1	1	1	2	1	1	2	1
19	100	99.0223	0.18399	-0.245871	2	1	1	1	0	2	0	2	2	2	1	0	1	1	1	1	0	1	0	0	1	1	2	0	1	1	2	1	1	1	2	2	1	2	1	0	1	1	1	1	2	1	1	2	1
20	0	0	-0.0209034	-0.0566201	1	1	2	1	1	2	2	0	1	0	0	1	0	2	0	0	0	1	1	2	0	1	0	0	0	0	1	1	1	1	0	2	1	1	2	0	0	1	2	1	1	1	1	0	2
20	1	0.904538	-0.0748945	-0.0392267	1	1	2	1	1	2	2	0	1	0	0	1	0	2	0	0	0	1	1	2	0	1	0	0	0	0	1	1	1	1	0	2	1	1	2	0	0	1	2	1	1	1	1	0	2
20	2	1.80259	-0.0848429	-0.000906549	0	1	2	1	1	2	2	0	1	0	0	1	0	2	0	0	0	1	1	2	0	1	0	0	0	0	1	1	1	1	0	2	1	1	2	1	0	1	2	1	1	1	1	0	2
20	3	2.79634	-0.0866474	-0.0605447	0	1	2	1	1	2	2	0	1	0	0	1	0	2	0	0	0	1	1	2	0	1	0	0	0	0	1	1	1	1	0	2	1	1	2	1	0	1	2	1	1	1	1	0	2
20	4	3.89097	-0.0555453	-0.0957407	0	1	2	1	1	2	2	0	1	0	0	1	0	2	0	0	0	1	1	2	0	1	0	0	0	0	1	1	1	1	0	1	1	1	2	1	0	1	2	1	1	2	1	0	2
20	5	4.79499	-0.0982311	-0.102315	1	1	2	1	1	2	2	0	1	0	0	1	0	2	0	0	0	1	1	2	0	1	0	0	0	0	1	1	1	1	0	1	1	1	2	1	0	1	2	1	1	2	1	0	2
20	6	5.71188	-0.108594	-0.0945447	1	1	2	1	1	2	2	0	1	0	0	1	0	2	0	0	1	1	1	2	0	1	0	0	0	0	1	1	1	1	0	1	1	1	2	1	0	1	2	1	1	2	1	0	2
20	7	6.41164	-0.0921548	-0.0368209	1	1	2	1	1	2	2	0	0	0	0	1	0	2	0	0	1	1	1	2	0	1	0	0	0	0	1	1	1	1	0	1	1	1	2	1	0	1	2	1	1	2	1	0	2
20	8	6.90429	-0.0955796	-0.0245758	1	1	2	1	1	2	2	0	0	0	0	1	0	2	0	0	1	1	1	2	0	1	0	0	0	0	1	1	1	1	0	1	1	1	2	1	0	1	2	1	1	2	0	0	2
20	9	7.49257	-0.05532	-0.0606343	1	1	2	1	1	2	2	0	0	0	0	1	0	2	0	0	1	1	1	2	0	1	0	0	0	0	1	1	1	1	0	1	1	1	2	1	0	1	2	1	1	2	0	0	2
20	10	8.59112	-0.0370462	-0.0235495	1	1	2	1	1	2	2	0	0	0	0	1	0	2	0	0	1	1	1	2	0	1	0	1	0	0	1	1	1	1	0	1	1	1	2	1	0	1	2	1	1	2	0	0	1
20	11	9.57903	-0.0595076	-0.00461771	1	1	2	1	1	2	2	0	0	0	0	1	0	2	0	0	1	1	1	2	0	1	0	1	0	0	1	1	1	1	0	1	1	1	2	1	0	1	2	1	1	2	1	0	1
20	12	11.5869	-0.146791	-0.0406896	1	1	2	1	1	2	2	0	0	1	0	1	0	2	1	0	1	1	1	2	0	1	0	1	0	0	1	1	1	1	0	1	1	1	2	1	0	1	2	1	1	2	1	0	1
20	13	12.812	-0.131848	-0.156383	1	1	2	1	1	2	2	0	0	1	0	1	0	2	1	0	1	1	1	2	1	1	0	1	0	0	1	1	1	1	0	1	1	1	2	1	0	1	2	1	1	2	1	0	1
20	14	14.0402	-0.15791	-0.0102191	1	1	2	1	1	2	2	0	0	1	0	1	0	2	1	0	1	1	1	2	1	1	0	1	0	0	1	1	1	1	0	1	1	1	2	1	0	1	2	1	1	2	1	0	1
20	15	15.0725	-0.168498	0.0121227	1	1	2	1	1	2	2	0	0	1	0	1	0	2	1	0	1	1	1	2	1	1	0	1	0	0	1	1	1	1	0	1	1	1	2	1	0	1	2	1	1	2	1	0	1
20	16	16.1043	-0.125928	-0.13172	1	1	1	1	1	2	2	0	0	1	0	1	0	2	1	0	1	1	1	2	1	1	0	1	0	0	1	1	1	1	0	1	1	1	2	1	0	1	2	1	1	2	1	0	1
20	17	16.9279	-0.0734778	-0.23062	1	1	1	1	1	2	2	0	0	1	0	1	0	2	1	0	1	1	1	2	1	1	0	1	0	0	1	1	1	1	0	1	1	1	2	1	0	1	2	1	1	2	1	0	1
20	18	18.2731	-0.154146	-0.305217	1	1	1	1	1	2	2	0	0	1	0	1	0	2	1	0	1	1	1	2	1	1	0	1	0	0	1	1	1	1	1	1	1	1	2	1	0	1	2	1	1	2	1	0	1
20	19	19.508	-0.152472	-0.181231	1	1	1	1	2	2	2	0	0	2	0	1	0	2	1	0	1	1	1	2	1	1	0	1	0	0	1	1	1	1	1	1	1	1	2	1	0	1	2	1	1	2	1	0	1
20	20	20.4297	-0.14441	-0.0528712	1	1	1	1	2	2	2	0	0	2	0	1	0	2	1	0	1	1	1	2	1	1	0	1	0	0	1	1	1	1	1	1	1	1	2	1	0	1	2	1	1	2	1	0	1
20	21	20.9397	-0.0969788	-0.137935	1	1	1	1	2	2	2	0	0	2	0	1	0	2	1	0	1	1	1	2	1	1	0	1	0	0	1	1	1	1	1	1	1	1	2	1	0	1	2	1	1	2	1	0	1
20	22	21.7626	-0.119252	-0.208752	1	1	1	1	2	2	2	0	0	2	0	1	0	2	1	0	1	1	1	2	1	1	0	1	0	0	1	1	1	1	1	1	1	1	2	1	0	1	2	1	1	2	1	0	1
20	23	23.2432	-0.147566	-0.287726	1	1	1	1	2	2	2	0	0	2	0	1	0	2	1	1	1	1	1	2	1	1	0	1	0	0	1	1	1	1	1	1	1	1	2	1	0	1	2	1	1	2	0	0	1
20	24	24.1989	-0.167498	-0.340991	1	1	1	1	2	2	2	0	0	2	0	1	0	2	1	1	1	1	1	2	1	1	0	1	0	0	1	1	1	1	1	1	1	1	2	1	0	1	2	1	1	2	0	0	1
20	25	24.9498	-0.163017	-0.38605	1	1	1	1	2	2	2	0	0	2	1	1	0	2	1	1	1	1	1	2	1	1	0	1	0	0	1	1	1	1	1	1	1	1	2	1	0	1	2	1	1	2	0	0	1
20	26	26.0226	-0.12764	-0.511431	1	1	1	1	2	2	2	0	0	2	1	1	0	2	1	1	1	1	1	2	1	1	0	1	0	0	1	1	1	1	1	0	1	1	2	1	0	1	2	1	1	2	0	0	1
20	27	27.3021	-0.148078	-0.382724	2	1	1	1	2	1	2	0	0	2	1	1	0	2	1	1	1	1	2	2	1	1	0	1	0	0	1	1	1	1	1	0	1	1	2	1	0	1	2	1	1	2	0	0	1
20	28	28.6907	-0.171459	-0.261738	2	1	1	1	2	1	2	0	0	2	1	1	0	2	1	1	1	1	2	2	1	1	0	1	0	0	1	1	1	1	1	0	1	1	2	1	0	1	2	1	1	1	0	0	1
20	29	29.7582	-0.202983	-0.270196	2	1	1	1	2	1	1	0	0	2	1	1	0	2	1	1	1	1	2	2	1	1	0	1	0	0	1	1	2	1	1	0	1	1	2	1	0	1	2	1	1	1	0	0	1
20	30	30.8133	-0.219795	-0.322825	2	1	1	1	2	1	1	0	0	2	1	1	0	2	1	1	1	1	2	2	1	1	0	1	0	0	1	0	2	1	1	0	1	1	2	1	0	1	2	1	1	1	0	0	1
20	31	31.4383	-0.222702	-0.346487	2	1	1	1	2	1	1	0	0	2	1	1	0	2	1	1	1	1	2	2	1	1	0	1	0	0	1	0	2	1	0	0	1	1	2	1	0	1	2	1	1	1	0	0	1
20	32	32.3779	-0.209168	-0.475378	2	1	1	1	2	1	1	0	0	2	1	1	0	2	1	1	1	1	2	2	1	1	0	1	0	0	1	0	2	1	0	0	1	1	2	1	0	1	2	1	1	1	0	0	1
20	33	33.4149	-0.201159	-0.439729	2	1	1	1	2	1	1	0	0	2	1	1	0	2	1	1	1	1	2	2	1	1	0	1	0	0	1	0	2	1	0	0	1	1	2	1	0	1	2	1	1	1	0	0	1
20	34	34.4493	-0.154251	-0.270212	2	1	1	1	2	1	1	0	0	2	1	1	0	2	1	1	1	1	2	2	1	1	0	1	0	0	1	0	2	1	0	0	1	1	2	1	0	2	2	0	1	1	0	0	1
20	35	36.2804	-0.151432	-0.110249	2	1	1	1	2	1	1	0	0	2	1	1	0	2	1	1	1	1	2	2	1	1	0	1	0	0	1	0	2	1	0	0	1	1	2	1	0	2	2	0	1	1	0	0	1
20	36	37.1819	-0.102122	-0.0616434	2	1	1	1	2	1	1	0	0	2	1	1	0	2	1	1	1	1	2	2	1	1	0	1	0	0	1	0	2	1	0	0	1	1	2	1	0	2	2	0	1	1	0	0	1
20	37	37.9781	-0.0649357	-0.147118	2	1	1	1	2	1	1	0	0	2	1	1	0	2	1	1	1	1	2	2	1	1	0	1	0	0	1	0	2	1	0	0	1	1	2	1	0	2	2	0	1	1	0	0	1
20	38	38.6756	-0.0404398	-0.245737	2	1	1	1	2	1	1	0	0	2	1	1	0	2	1	1	1	1	2	2	1	1	0	1	0	0	1	0	2	1	0	0	1	1	2	1	0	2	2	0	1	1	1	0	1
20	39	39.2706	-0.0790955	-0.184679	2	1	1	1	2	1	1	0	0	2	1	1	0	2	1	1	2	1	2	2	1	1	0	1	0	0	1	0	2	1	0	0	1	1	2	1	0	2	2	0	1	1	1	0	1
20	40	39.9735	-0.0303967	-0.109715	2	1	1	1	2	1	1	0	0	2	1	1	0	2	1	1	2	1	2	2	1	1	0	1	0	0	1	0	2	1	0	0	1	1	2	1	0	2	2	0	1	1	1	0	1
20	41	41.3796	-0.0205816	-0.0024406	2	1	1	1	2	1	1	0	0	2	1	1	0	2	1	1	2	1	2	2	1	1	0	1	0	0	1	0	2	1	0	0	1	1	2	1	0	2	2	0	1	1	1	0	1
20	42	42.3519	0.0750142	0.262711	2	1	1	1	2	1	1	0	0	2	1	1	0	2	1	1	2	1	2	2	1	1	0	1	0	0	1	0	2	1	0	0	1	1	2	1	0	2	2	0	1	1	1	0	1
20	43	43.3254	0.123159	0.148116	2	1	1	1	2	1	1	0	0	2	1	1	0	2	1	1	2	1	2	2	1	1	0	1	0	0	1	0	2	1	0	0	1	1	2	1	0	2	2	0	1	1	1	0	1
20	44	44.6984	0.149319	0.123208	2	1	1	1	2	1	1	0	0	2	1	1	0	2	1	1	2	1	2	2	1	1	0	1	0	0	1	0	2	1	0	0	1	1	2	1	0	2	2	1	1	1	1	0	1
20	45	45.589	0.154408	0.0255564	2	1	1	1	2	1	1	0	0	2	1	1	0	2	1	1	2	1	1	2	1	1	0	1	0	0	1	0	2	1	0	0	1	1	2	1	0	2	2	1	1	1	1	0	1
20	46	46.6944	0.150265	-0.00668079	2	1	1	1	2	1	1	0	0	2	1	1	0	2	1	1	2	1	1	2	1	1	0	1	0	0	1	0	2	1	0	0	1	1	2	1	0	2	2	1	1	1	1	1	1
20	47	47.7311	0.159003	-0.0236608	2	1	1	1	2	1	1	0	0	2	1	1	0	2	1	1	2	1	1	2	1	1	0	1	0	0	1	0	2	1	0	0	1	1	2	1	0	2	2	1	1	1	1	1	1
20	48	48.9655	0.0885134	0.00125354	2	1	1	1	2	2	1	0	0	2	1	1	0	2	1	1	2	1	1	2	1	1	0	1	0	0	1	0	2	1	0	0	1	1	2	1	0	2	2	1	1	1	1	1	1
20	49	49.4675	0.0865814	0.0265843	2	1	1	1	2	2	1	0	0	2	1	1	0	2	1	1	2	1	1	2	1	1	0	1	0	0	1	0	2	1	0	0	1	1	2	1	0	2	2	1	0	1	1	0	1
20	50	50.376	0.112588	-0.0604308	2	1	1	1	2	2	1	0	0	2	1	1	0	2	1	1	2	1	1	2	1	1	1	1	0	0	1	0	2	1	0	0	1	1	2	1	0	2	2	1	0	1	1	0	1
20	51	51.787	0.159294	-0.158864	2	1	1	1	2	2	1	0	0	2	1	1	0	2	1	1	2	1	1	1	1	1	1	1	0	0	1	0	2	1	0	0	1	1	2	1	0	2	2	1	0	1	1	0	1
20	52	53.1498	0.128008	-0.0434533	2	1	2	1	2	2	1	0	0	2	1	1	0	2	1	1	2	1	1	1	1	1	1	1	0	0	1	0	2	1	0	0	1	1	2	1	0	2	2	1	0	1	1	0	1
20	53	54.1141	0.0731483	-0.147939	2	1	2	1	2	2	1	0	0	2	1	1	0	2	1	1	2	1	1	1	1	1	1	1	0	0	1	0	2	1	0	0	1	1	2	1	0	2	2	1	0	1	1	0	1
20	54	54.8797	0.0481365	-0.133955	2	1	2	1	2	2	1	0	0	2	1	1	0	2	1	1	2	1	1	1	1	1	1	1	0	0	1	0	2	1	0	0	1	1	2	1	0	2	2	1	0	1	1	0	1
20	55	56.1374	0.00653838	-0.185986	2	1	2	1	2	2	1	0	0	2	1	1	1	2	1	1	2	1	1	1	1	1	1	1	0	0	1	0	2	1	0	0	1	1	2	1	0	2	2	1	0	1	1	0	1
20	56	57.026	0.0390807	-0.190217	2	1	2	1	2	2	1	0	0	2	1	1	1	2	1	1	2	1	1	1	1	1	1	1	0	0	1	0	2	1	0	0	1	1	2	1	0	2	2	1	0	1	1	0	1
20	57	58.0269	0.0100157	-0.172355	2	1	2	1	2	2	2	0	0	2	1	1	1	2	1	1	2	1	1	1	1	1	1	1	0	0	1	0	2	1	0	0	1	1	2	1	0	2	2	1	0	1	1	1	1
20	58	59.1467	-0.00626116	-0.0930649	2	1	2	1	2	2	2	0	0	2	1	1	1	2	1	1	2	1	1	1	1	1	1	1	0	0	1	0	2	1	0	0	1	1	2	1	0	2	2	1	0	1	1	1	1
20	59	59.956	0.0223546	-0.191498	2	1	2	1	2	2	2	0	0	2	1	1	1	2	1	1	2	1	1	1	1	1	1	1	0	0	1	0	2	1	0	0	1	1	2	1	0	2	2	1	0	1	1	1	1
20	60	60.3566	0.0455947	-0.310083	2	1	2	1	2	2	2	0	0	2	1	1	1	2	1	1	2	1	1	1	1	1	1	1	0	0	1	1	2	1	0	0	1	1	2	1	0	2	2	1	0	1	1	1	1
20	61	61.3574	0.0969064	-0.210465	2	1	2	1	2	2	2	0	0	2	1	1	1	2	1	1	2	1	1	1	1	1	1	1	0	0	1	1	2	1	0	0	1	1	2	0	0	2	2	1	0	1	1	1	1
20	62	62.1489	0.131799	-0.19887	2	1	2	1	2	2	2	0	0	2	1	1	1	2	1	1	2	1	1	1	1	1	1	1	0	0	1	1	2	1	0	0	1	0	2	0	0	2	2	1	0	1	1	1	1
20	63	63.0321	0.108644	-0.103584	2	1	2	1	2	2	2	0	0	2	1	1	1	1	1	1	2	1	1	1	1	1	1	1	0	0	1	1	2	1	0	0	1	0	2	0	0	2	2	1	0	1	1	1	1
20	64	63.7181	0.0672372	-0.104179	2	1	1	1	2	2	2	0	0	2	1	1	1	1	1	1	2	1	1	1	1	1	1	1	0	0	1	1	2	1	0	0	1	0	2	0	0	2	2	1	0	1	1	1	1
20	65	64.7053	0.0451976	-0.0129032	2	1	1	1	2	2	2	0	0	2	1	1	1	1	1	1	2	1	1	1	1	1	1	1	0	0	1	1	2	1	0	0	1	0	2	0	0	2	2	1	0	1	1	1	1
20	66	66.3006	0.073943	-0.0156726	2	1	1	1	2	2	1	0	0	2	1	1	1	1	1	1	2	1	1	1	1	1	1	1	0	0	1	1	2	1	0	0	1	0	2	0	1	2	2	2	0	1	1	1	1
20	67	67.1959	0.0400794	-0.160009	2	1	1	1	2	2	1	0	0	2	1	1	1	1	1	1	2	1	1	1	1	1	1	1	0	0	1	1	2	1	0	0	1	0	2	0	1	2	2	1	0	1	1	1	1
20	68	67.6941	0.0678848	-0.110143	2	1	1	1	2	2	1	0	0	2	1	1	1	1	1	1	2	1	1	1	1	1	1	1	0	0	1	1	2	1	0	1	1	0	2	0	1	2	2	1	1	1	1	1	1
20	69	69.1435	0.0569303	-0.0396954	2	1	1	1	2	2	1	0	0	2	1	1	0	1	1	1	2	1	1	1	1	1	1	1	0	0	1	1	2	1	0	1	1	0	2	0	1	2	2	1	1	1	1	1	1
20	70	70.0707	0.0829232	0.0273874	1	1	1	1	2	2	1	0	0	2	1	1	0	1	1	1	2	1	1	1	1	1	1	1	0	0	1	1	2	1	0	1	1	0	2	0	1	2	2	1	1	1	1	1	1
20	71	71.4107	0.0900291	0.0521171	1	1	1	1	2	2	1	0	1	2	1	1	0	1	1	1	2	1	1	1	1	1	1	1	0	0	0	1	2	1	0	1	1	0	2	0	1	2	2	1	1	1	1	1	1
20	72	72.0235	0.037041	-0.000289684	1	1	1	1	2	2	1	0	1	2	1	1	0	1	1	1	2	1	1	1	1	1	1	1	0	0	0	2	2	1	0	1	1	0	2	0	1	2	2	1	0	1	1	1	1
20	73	72.7408	-0.0108424	0.0594984	1	1	1	1	2	2	1	0	1	2	1	1	0	1	1	1	2	1	1	1	1	1	1	1	0	0	0	2	2	1	0	1	1	1	2	0	1	2	2	1	0	1	1	1	1
20	74	73.9905	-0.0103974	0.0665501	1	1	1	1	2	2	1	0	1	2	1	1	0	1	1	1	2	0	1	1	1	1	1	1	0	0	0	2	2	1	0	1	1	1	2	0	1	2	1	1	0	1	1	1	1
20	75	75.0321	-0.0568514	0.0396098	1	1	1	1	2	2	1	0	1	2	1	1	0	1	1	1	2	0	1	1	1	1	1	1	0	0	0	2	2	1	0	1	1	1	2	0	1	2	1	1	0	1	1	1	1
20	76	76.0622	0.0218757	0.0785295	1	1	1	1	2	2	1	0	1	2	1	1	0	1	1	1	2	0	1	1	1	1	1	1	0	0	0	2	2	1	0	1	1	1	2	0	1	2	1	1	0	1	1	1	1
20	77	77.318	-0.0103172	0.109089	1	0	1	1	2	2	1	0	1	2	1	1	0	1	1	1	2	0	1	1	1	1	1	1	0	0	0	2	2	1	0	1	1	1	2	0	1	2	1	1	0	1	1	1	1
20	78	78.5673	-0.00454339	-0.0571158	1	0	1	1	2	2	1	0	1	2	1	1	0	1	1	1	2	0	1	1	1	1	1	1	0	0	0	2	2	1	0	1	1	1	2	0	1	2	1	1	0	1	1	1	1
20	79	79.9068	-0.0453455	-0.0888487	1	0	1	1	2	2	1	0	1	2	1	1	0	1	1	1	2	0	1	1	1	1	1	1	0	0	0	2	2	1	0	1	1	1	2	0	1	2	1	1	0	1	1	1	1
[truncated: 21 more rows]
[truncated: 455 more columns]
