# Supplementary material for: Estimating recombination fraction via Pearson correlation
Source: Theor Appl Genet. 2026 Feb 14;139(3):70. doi: 10.1007/s00122-026-05178-w (PMC12906585; doi:10.1007/s00122-026-05178-w)
Supplement: Supplementary file 3 — Supplementary file3 (XLSX 21 KB) [file 122_2026_5178_MOESM3_ESM.xlsx]

## Sheet: phe
individual	y
1	120.117
2	197.97
3	151.399
4	162.745
5	176.841
6	99.9473
7	173.065
8	190.518
9	136.211
10	198.889
11	127.443
12	88.4411
13	223.939
14	210.998
15	143.314
16	156.446
17	81.6587
18	125.769
19	110.747
20	126.011
21	154.771
22	167.375
23	149.899
24	221.634
25	127.51
26	203.564
27	164.062
28	127.326
29	205.936
30	99.0572
31	142.121
32	205.276
33	200.328
34	132.439
35	160.95
36	144.141
37	173.712
38	156.591
39	103.381
40	139.22
41	188.431
42	155.097
43	182.718
44	128.135
45	117.605
46	198.052
47	209.246
48	188.356
49	165.156
50	197.537
51	137.404
52	232.041
53	145.723
54	140.681
55	185.391
56	209.611
57	55.3854
58	141.824
59	132.974
60	172.544
61	208.313
62	127.297
63	185.437
64	223.618
65	204.051
66	62.1741
67	193.938
68	177.372
69	145.575
70	129.954
71	195.409
72	164.688
73	143.33
74	184.058
75	177.883
76	216.95
77	155.983
78	192.75
79	206.728
80	236.202
81	169.602
82	144.349
83	152.464
84	137.613
85	133.539
86	174.622
87	187.441
88	87.9002
89	111.808
90	66.8767
91	223.224
92	181.134
93	187.95
94	128.321
95	154.493
96	193.248
97	152.859
98	118.976
99	104.653
100	167.04
101	150.796
102	207.672
103	136.967
104	126.53
105	225.872
106	164.282
107	201.653
108	162.797
109	172.215
110	124.55
111	145.663
112	95.058
113	148.262
114	210.918
115	229.75
116	148.642
117	151.804
118	138.529
119	156.091
120	147.576
121	169.795
122	181.151
123	183.992
124	191.815
125	185.02
126	168.904
127	171.667
128	159.586
129	129.785
130	159.447
131	122.037
132	119.138
133	164.387
134	159.852
135	134.178
136	154.364
137	91.0155
138	145.352
139	122.305
140	201.826
141	170.041
142	174.166
143	116.713
144	209.64
145	146.799
146	215.909
147	140.259
148	211.728
149	193.735
150	196.117
151	138.508
152	151.955
153	135.797
154	226.506
155	220.787
156	216.897
157	125.76
158	80.9282
159	168.147
160	147.098
161	175.005
162	146.788
163	77.6568
164	205.623
165	181.791
166	170.175
167	137.348
168	155.601
169	128.804
170	226.613
171	243.953
172	202.23
173	208.103
174	74.1612
175	158.371
176	87.7925
177	109.224
178	145.57
179	138.398
180	129.946
181	179.021
182	197.197
183	193.902
184	210.967
185	172.595
186	153.18
187	164.724
188	205.005
189	109.138
190	122.465
191	202.57
192	140.966
193	175.849
194	153.739
195	214.054
196	144.657
197	250.789
198	126.714
199	124.794
200	149.838
201	88.2597
202	106.214
203	249.792
204	247.506
205	153.719
206	135.53
207	179.545
208	60.8843
209	163.826
210	121.135
211	156.749
212	122.528
213	204.46
214	160.49
215	236.855
216	164.941
217	226.715
218	169.34
219	182.029
220	204.918
221	180.478
222	212.829
223	93.2207
224	97.0546
225	77.5136
226	139.317
227	169.688
228	132.488
229	154.392
230	170.607
231	108.637
232	159.538
233	169.17
234	176.076
235	111.042
236	151.693
237	141.785
238	183.331
239	209.591
240	197.216
241	116.211
242	133.76
243	152.88
244	176.459
245	170.394
246	147.87
247	196.604
248	158.303
249	149.836
250	167.171
251	205.929
252	223.836
253	117.169
254	231.418
255	127.899
256	210.984
257	198.907
258	179.87
259	132.668
260	121.843
261	211.604
262	136.861
263	264.191
264	160.274
265	179.511
266	144.427
267	217.16
268	160.761
269	191.161
270	154.511
271	223.411
272	117.888
273	172.818
274	151.428
275	117.507
276	122.374
277	110.846
278	113.576
279	142.696
280	108.414
281	241.143
282	200.494
283	189.119
284	162.04
285	229.252
286	180.942
287	108.221
288	198.403
289	204.381
290	119.013
291	169.908
292	171.444
293	243.442
294	144.781
295	121.219
296	232.471
297	205.765
298	222.494
299	137.337
300	85.0984
301	154.733
302	175.692
303	154.258
304	214.125
305	188.935
306	222.787
307	273.638
308	188.531
309	221.884
310	134.406
311	92.5137
312	188.088
313	170.761
314	192.877
315	196.871
316	182.738
317	79.6867
318	163.041
319	169.46
320	151.99
321	234.71
322	304.13
323	178.878
324	186.3
325	134.077
326	169.515
327	108.233
328	217.538
329	71.2709
330	126.652
331	168.761
332	124.28
333	189.916
334	66.3917
335	177.066
336	137.1
337	209.339
338	98.5328
339	194.871
340	151.377
341	207.737
342	108.889
343	98.2662
344	210.393
345	228.572
346	190.112
347	184.434
348	186.258
349	170.647
350	132.187
351	123.379
352	140.614
353	225.452
354	242.438
355	176.085
356	140.9
357	238.826
358	96.6065
359	120.912
360	176.4
361	192.708
362	172.004
363	157.512
364	143.306
365	158.966
366	187.61
367	191.137
368	205.663
369	215.563
370	190.504
371	109.995
372	168.239
373	145.583
374	111.224
375	155.611
376	210.273
377	179.413
378	116.131
379	143.38
380	184.259
381	104.876
382	130.488
383	178.344
384	124.481
385	185.319
386	124.214
387	201.765
388	190.4
389	158.753
390	167.267
391	157.934
392	141.698
393	163.026
394	196.29
395	137.748
396	165.248
397	231.477
398	147.668
399	191.656
400	40.702
401	184.686
402	149.39
403	171.563
404	204.235
405	216.443
406	85.9001
407	210.918
408	148.482
409	217.235
410	158.711
411	187.306
412	188.826
413	122.108
414	143.411
415	279.07
416	206.772
417	127.294
418	83.6976
419	184.162
420	175.779
421	110.384
422	195.059
423	81.5313
424	162.3
425	108.986
426	162.696
427	186.102
428	169.961
429	220.387
430	232.458
431	137.133
432	254.801
433	226.158
434	149.434
435	197.369
436	123.903
437	172.475
438	195.872
439	240.224
440	166.416
441	239.424
442	124.475
443	168.55
444	169.582
445	166.609
446	179.655
447	104.156
448	168.993
449	133.938
450	139.481
451	186.51
452	153.795
453	153.388
454	169.295
455	124.046
456	185.961
457	178.417
458	131.229
459	163.188
460	155.795
461	159.835
462	131.754
463	243.304
464	103.791
465	151.83
466	179.872
467	145.948
468	138.104
469	99.3924
470	178.767
471	161.087
472	145.016
473	167.969
474	151.251
475	178.291
476	196.618
477	267.062
478	27.4429
479	177.306
480	194.698
481	211.965
482	94.3499
483	188.858
484	205.674
485	192.996
486	212.409
487	143.57
488	169.423
489	149.977
490	217.619
491	190.92
492	144.576
493	222.407
494	146.233
495	138.782
496	193.616
497	183.012
498	171.231
499	134.597
500	106.013
