# Supplementary material for: Estimating recombination fraction via Pearson correlation
Source: Theor Appl Genet. 2026 Feb 14;139(3):70. doi: 10.1007/s00122-026-05178-w (PMC12906585; doi:10.1007/s00122-026-05178-w)
Supplement: Supplementary file 4 — Supplementary file4 (XLSX 5112 KB) [file 122_2026_5178_MOESM4_ESM.xlsx]

## Sheet: kk
parm	row	col1	col2	col3	col4	col5	col6	col7	col8	col9	col10	col11	col12	col13	col14	col15	col16	col17	col18	col19	col20	col21	col22	col23	col24	col25	col26	col27	col28	col29	col30	col31	col32	col33	col34	col35	col36	col37	col38	col39	col40	col41	col42	col43	col44	col45	col46	col47	col48
1	1	0.944218	0.474758	0.642611	0.601889	0.648571	0.686975	0.585998	0.690617	0.712799	0.661151	0.594606	0.692934	0.664793	0.655854	0.549249	0.67009	0.540972	0.71015	0.690286	0.607518	0.537993	0.650226	0.625065	0.463501	0.611822	0.594937	0.678036	0.630362	0.660489	0.661151	0.599903	0.691279	0.637645	0.706839	0.769743	0.715447	0.592288	0.539648	0.613808	0.612484	0.688299	0.590964	0.440326	0.658503	0.75021	0.418806	0.682009	0.673732
1	2	0.474758	0.632679	0.529716	0.467474	0.4784	0.476744	0.462839	0.395631	0.565803	0.533358	0.411523	0.521439	0.48469	0.53402	0.426752	0.548918	0.43834	0.580039	0.527398	0.518128	0.496608	0.537661	0.474096	0.335045	0.405564	0.456549	0.541303	0.527729	0.535675	0.458535	0.392983	0.545607	0.526405	0.520115	0.61116	0.575073	0.613477	0.481048	0.536668	0.484028	0.637976	0.470123	0.345971	0.459859	0.553553	0.425759	0.530047	0.567458
1	3	0.642611	0.529716	1.09982	0.668435	0.769081	0.795898	0.733987	0.722731	0.819404	0.765108	0.639632	0.736305	0.630362	0.804837	0.665455	0.77504	0.709157	0.822715	0.828012	0.649233	0.634335	0.710812	0.792918	0.542959	0.629037	0.770074	0.722731	0.902834	0.862112	0.746237	0.571431	0.738291	0.816093	0.829667	0.908794	0.849863	0.781	0.736636	0.770405	0.736305	0.909125	0.746899	0.498595	0.706177	0.873369	0.608842	0.737629	0.877673
1	4	0.601889	0.467474	0.668435	0.815762	0.670421	0.622747	0.599572	0.561499	0.689955	0.677043	0.582687	0.648571	0.561168	0.665786	0.519784	0.64526	0.495615	0.673732	0.683995	0.629037	0.55885	0.601227	0.645922	0.488001	0.567789	0.568451	0.692272	0.716441	0.711806	0.655854	0.510845	0.634997	0.639963	0.636983	0.758156	0.751534	0.623078	0.560505	0.695914	0.651881	0.690286	0.628706	0.448603	0.58037	0.723062	0.424104	0.661814	0.733656
1	5	0.648571	0.4784	0.769081	0.670421	1.02003	0.722069	0.698894	0.651219	0.736305	0.763784	0.676381	0.668435	0.638307	0.667773	0.514486	0.792256	0.585336	0.807154	0.757493	0.653206	0.646584	0.578052	0.666449	0.57441	0.606525	0.584343	0.693597	0.687637	0.69459	0.793249	0.56514	0.724055	0.743588	0.767095	0.792587	0.789608	0.624402	0.618112	0.745906	0.696907	0.770405	0.606193	0.50952	0.603876	0.809803	0.486676	0.706177	0.667442
1	6	0.686975	0.476744	0.795898	0.622747	0.722069	1.1667	0.664793	0.716772	0.795567	0.727697	0.632348	0.844897	0.683333	0.897868	0.636652	0.696576	0.67009	0.813114	0.853836	0.731008	0.696245	0.746237	0.797553	0.540641	0.699887	0.725379	0.739285	0.797222	0.869065	0.837282	0.557195	0.73796	0.749217	0.77802	0.908794	0.769412	0.745575	0.703529	0.753521	0.737298	0.856153	0.794574	0.535344	0.715447	0.841255	0.610828	0.76577	0.868072
1	7	0.585998	0.462839	0.733987	0.599572	0.698894	0.664793	0.934617	0.558188	0.703198	0.71015	0.594606	0.662807	0.556864	0.640625	0.51548	0.692603	0.548587	0.724717	0.698232	0.624733	0.601558	0.570438	0.662807	0.504554	0.502568	0.618112	0.643936	0.738291	0.660489	0.667442	0.449927	0.683664	0.751203	0.733987	0.806492	0.774047	0.604538	0.619767	0.655854	0.669097	0.6979	0.616126	0.433705	0.56183	0.777027	0.504885	0.602552	0.718096
1	8	0.690617	0.395631	0.722731	0.561499	0.651219	0.716772	0.558188	1.00745	0.727035	0.696576	0.561168	0.70386	0.660489	0.7565	0.665786	0.695583	0.55587	0.818742	0.771399	0.59891	0.552891	0.665786	0.752858	0.44165	0.665786	0.684989	0.684658	0.755507	0.701873	0.743257	0.693928	0.699225	0.661151	0.778682	0.736305	0.724386	0.663138	0.570438	0.649895	0.672408	0.791263	0.621423	0.434698	0.689624	0.757162	0.558188	0.613477	0.745244
1	9	0.712799	0.565803	0.819404	0.689955	0.736305	0.795567	0.703198	0.727035	1.20841	0.76246	0.63599	0.756831	0.755838	0.822384	0.52806	0.851518	0.649564	0.899524	0.814769	0.720082	0.687968	0.749879	0.783317	0.566134	0.726373	0.745575	0.868403	0.829005	0.771399	0.810134	0.66678	0.790601	0.74723	0.800864	0.82437	0.889922	0.755176	0.681347	0.743257	0.807816	0.958454	0.741933	0.604207	0.743588	0.851849	0.533689	0.792587	0.839268
1	10	0.661151	0.533358	0.765108	0.677043	0.763784	0.727697	0.71015	0.696576	0.76246	1.13326	0.656516	0.698563	0.721738	0.828012	0.661814	0.79027	0.653206	0.864099	0.743588	0.624402	0.688962	0.732001	0.819073	0.52177	0.650557	0.694259	0.753521	0.78431	0.81808	0.819404	0.590964	0.848538	0.737629	0.79358	0.825363	0.791594	0.744582	0.664131	0.727035	0.753521	0.845559	0.678698	0.461846	0.721407	0.823708	0.590633	0.76577	0.761797
1	11	0.594606	0.411523	0.639632	0.582687	0.676381	0.632348	0.594606	0.561168	0.63599	0.656516	0.87668	0.727366	0.572093	0.621423	0.545938	0.657179	0.526405	0.764446	0.675719	0.530709	0.580039	0.626058	0.608511	0.475751	0.577721	0.596923	0.603545	0.685982	0.661483	0.711806	0.443968	0.687306	0.622747	0.673401	0.766101	0.714123	0.687968	0.487007	0.615463	0.691941	0.609835	0.570107	0.462177	0.619436	0.755176	0.424435	0.594275	0.721407
1	12	0.692934	0.521439	0.736305	0.648571	0.668435	0.844897	0.662807	0.70386	0.756831	0.698563	0.727366	1.06738	0.632017	0.771399	0.640956	0.674725	0.550573	0.838275	0.846221	0.709157	0.639963	0.752527	0.701211	0.500912	0.708826	0.667111	0.681016	0.866747	0.819073	0.829998	0.572755	0.673401	0.745906	0.747892	0.936935	0.817418	0.829667	0.635659	0.695914	0.734318	0.804506	0.75948	0.530709	0.769081	0.808148	0.552229	0.694259	0.859464
1	13	0.664793	0.48469	0.630362	0.561168	0.638307	0.683333	0.556864	0.660489	0.755838	0.721738	0.572093	0.632017	0.955144	0.648902	0.505879	0.702867	0.548587	0.766432	0.685651	0.577721	0.566465	0.615795	0.658503	0.417482	0.643936	0.596261	0.685651	0.623078	0.541303	0.695252	0.50323	0.662807	0.615795	0.669097	0.715447	0.743588	0.694259	0.483035	0.588978	0.573086	0.767095	0.560174	0.501906	0.714123	0.777027	0.469792	0.702535	0.620761
1	14	0.655854	0.53402	0.804837	0.665786	0.667773	0.897868	0.640625	0.7565	0.822384	0.828012	0.621423	0.771399	0.648902	1.12101	0.677705	0.677043	0.690948	0.810796	0.839931	0.755176	0.686313	0.798215	0.795567	0.493298	0.638307	0.756831	0.805499	0.857808	0.903496	0.804837	0.570438	0.760473	0.711806	0.761466	0.85516	0.760804	0.79656	0.714454	0.78431	0.748555	0.885287	0.789276	0.565803	0.709488	0.794574	0.632679	0.732001	0.912104
1	15	0.549249	0.426752	0.665455	0.519784	0.514486	0.636652	0.51548	0.665786	0.52806	0.661814	0.545938	0.640956	0.505879	0.677705	0.857146	0.584674	0.513162	0.647246	0.73167	0.533358	0.553553	0.624071	0.662476	0.403246	0.503892	0.61116	0.551235	0.674063	0.745906	0.562823	0.473102	0.653868	0.599572	0.616126	0.741933	0.618443	0.636321	0.520777	0.566134	0.621423	0.684989	0.523425	0.300614	0.569444	0.711143	0.521108	0.513162	0.714123
1	16	0.67009	0.548918	0.77504	0.64526	0.792256	0.696576	0.692603	0.695583	0.851518	0.79027	0.657179	0.674725	0.702867	0.677043	0.584674	1.0538	0.695252	0.870389	0.758487	0.686313	0.744582	0.675056	0.775371	0.598248	0.634666	0.73465	0.717765	0.749217	0.751203	0.755176	0.621754	0.826025	0.744582	0.765439	0.794905	0.843572	0.769743	0.698563	0.773054	0.758487	0.900186	0.635659	0.505216	0.696245	0.897537	0.575404	0.73465	0.775371
1	17	0.540972	0.43834	0.709157	0.495615	0.585336	0.67009	0.548587	0.55587	0.649564	0.653206	0.526405	0.550573	0.548587	0.690948	0.513162	0.695252	0.884294	0.633672	0.656185	0.452245	0.578383	0.607187	0.636652	0.410199	0.489656	0.609835	0.587322	0.643605	0.671415	0.683002	0.483697	0.600896	0.669759	0.641618	0.681016	0.603214	0.654199	0.627713	0.71015	0.605531	0.75319	0.566134	0.446617	0.612153	0.693265	0.495284	0.597586	0.710481
1	18	0.71015	0.580039	0.822715	0.673732	0.807154	0.813114	0.724717	0.818742	0.899524	0.864099	0.764446	0.838275	0.766432	0.810796	0.647246	0.870389	0.633672	1.23391	0.868734	0.757162	0.739947	0.799209	0.814107	0.599241	0.752527	0.757825	0.814769	0.84291	0.850525	0.863437	0.681016	0.86741	0.7565	0.903165	0.933624	0.918726	0.822384	0.760804	0.813114	0.868072	0.920381	0.798878	0.604538	0.755507	0.92005	0.698232	0.754514	0.857808
1	19	0.690286	0.527398	0.828012	0.683995	0.757493	0.853836	0.698232	0.771399	0.814769	0.743588	0.675719	0.846221	0.685651	0.839931	0.73167	0.758487	0.656185	0.868734	1.14485	0.732663	0.704191	0.783648	0.752196	0.594937	0.672408	0.761797	0.81212	0.798215	0.879659	0.835958	0.611491	0.716772	0.77173	0.781993	0.906476	0.817418	0.779013	0.731008	0.800533	0.777027	0.862443	0.71942	0.551235	0.773385	0.859133	0.581363	0.689955	0.838606
1	20	0.607518	0.518128	0.649233	0.629037	0.653206	0.731008	0.624733	0.59891	0.720082	0.624402	0.530709	0.709157	0.577721	0.755176	0.533358	0.686313	0.452245	0.757162	0.732663	0.929651	0.625727	0.661483	0.596261	0.480386	0.519784	0.600565	0.643274	0.655854	0.68532	0.600565	0.475751	0.649895	0.6052	0.6297	0.807485	0.74094	0.663469	0.625396	0.694259	0.565803	0.746568	0.695914	0.507865	0.566465	0.726373	0.501244	0.643936	0.723724
1	21	0.537993	0.496608	0.634335	0.55885	0.646584	0.696245	0.601558	0.552891	0.687968	0.688962	0.580039	0.639963	0.566465	0.686313	0.553553	0.744582	0.578383	0.739947	0.704191	0.625727	0.875024	0.640625	0.677043	0.54329	0.576066	0.597917	0.655854	0.618774	0.765108	0.680023	0.469129	0.724717	0.620761	0.634335	0.744582	0.701211	0.730677	0.603876	0.761797	0.665455	0.728028	0.6052	0.424766	0.620098	0.773716	0.563154	0.678367	0.73167
1	22	0.650226	0.537661	0.710812	0.601227	0.578052	0.746237	0.570438	0.665786	0.749879	0.732001	0.626058	0.752527	0.615795	0.798215	0.624071	0.675056	0.607187	0.799209	0.783648	0.661483	0.640625	0.912435	0.718758	0.430063	0.610166	0.678036	0.720744	0.765439	0.803844	0.726042	0.544945	0.690617	0.677374	0.716772	0.825363	0.736636	0.726042	0.631686	0.708164	0.684658	0.80881	0.684989	0.479393	0.685982	0.724386	0.546931	0.706839	0.847545
1	23	0.625065	0.474096	0.792918	0.645922	0.666449	0.797553	0.662807	0.752858	0.783317	0.819073	0.608511	0.701211	0.658503	0.795567	0.662476	0.775371	0.636652	0.814107	0.752196	0.596261	0.677043	0.718758	1.0548	0.491973	0.643274	0.793249	0.766432	0.852511	0.816755	0.799871	0.591957	0.733656	0.76577	0.79954	0.767426	0.755176	0.732994	0.678367	0.73167	0.7565	0.878335	0.70717	0.473765	0.699225	0.837944	0.606856	0.744913	0.848207
1	24	0.463501	0.335045	0.542959	0.488001	0.57441	0.540641	0.504554	0.44165	0.566134	0.52177	0.475751	0.500912	0.417482	0.493298	0.403246	0.598248	0.410199	0.599241	0.594937	0.480386	0.54329	0.430063	0.491973	0.651219	0.496277	0.476413	0.53104	0.514817	0.548256	0.563485	0.418475	0.596923	0.515149	0.483366	0.592619	0.602883	0.511838	0.514155	0.547925	0.536999	0.496608	0.495615	0.325444	0.479724	0.638639	0.371132	0.538324	0.556202
1	25	0.611822	0.405564	0.629037	0.567789	0.606525	0.699887	0.502568	0.665786	0.726373	0.650557	0.577721	0.708826	0.643936	0.638307	0.503892	0.634666	0.489656	0.752527	0.672408	0.519784	0.576066	0.610166	0.643274	0.496277	0.88297	0.544945	0.677374	0.690617	0.656185	0.767426	0.562492	0.657179	0.637314	0.652212	0.738622	0.746568	0.649895	0.539317	0.551898	0.652875	0.740609	0.584343	0.464494	0.687306	0.706839	0.497271	0.717434	0.661483
1	26	0.594937	0.456549	0.770074	0.568451	0.584343	0.725379	0.618112	0.684989	0.745575	0.694259	0.596923	0.667111	0.596261	0.756831	0.61116	0.73465	0.609835	0.757825	0.761797	0.600565	0.597917	0.678036	0.793249	0.476413	0.544945	0.983947	0.63301	0.772392	0.740609	0.679691	0.506541	0.687968	0.683002	0.724055	0.739616	0.734318	0.751203	0.620098	0.680685	0.732994	0.823046	0.598248	0.411854	0.717103	0.79954	0.593613	0.584674	0.813114
1	27	0.678036	0.541303	0.722731	0.692272	0.693597	0.739285	0.643936	0.684658	0.868403	0.753521	0.603545	0.681016	0.685651	0.805499	0.551235	0.717765	0.587322	0.814769	0.81212	0.643274	0.655854	0.720744	0.766432	0.53104	0.677374	0.63301	1.04288	0.680354	0.775702	0.749217	0.648571	0.763122	0.643936	0.738622	0.746899	0.809472	0.674725	0.65453	0.72869	0.761466	0.857477	0.703198	0.533026	0.632679	0.750541	0.532364	0.711143	0.80285
1	28	0.630362	0.527729	0.902834	0.716441	0.687637	0.797222	0.738291	0.755507	0.829005	0.78431	0.685982	0.866747	0.623078	0.857808	0.674063	0.749217	0.643605	0.84291	0.798215	0.655854	0.618774	0.765439	0.852511	0.514817	0.690617	0.772392	0.680354	1.1763	0.871713	0.841255	0.588978	0.716109	0.88297	0.807485	0.955475	0.843241	0.873369	0.673732	0.727035	0.75948	0.868403	0.795567	0.538655	0.775371	0.859464	0.651881	0.791263	1.00646
1	29	0.660489	0.535675	0.862112	0.711806	0.69459	0.869065	0.660489	0.701873	0.771399	0.81808	0.661483	0.819073	0.541303	0.903496	0.745906	0.751203	0.671415	0.850525	0.879659	0.68532	0.765108	0.803844	0.816755	0.548256	0.656185	0.740609	0.775702	0.871713	1.21504	0.742264	0.597917	0.801857	0.750541	0.748223	0.911442	0.770074	0.806161	0.761466	0.837613	0.870058	0.838937	0.746899	0.457211	0.731008	0.809141	0.675719	0.736967	0.95713
1	30	0.661151	0.458535	0.746237	0.655854	0.793249	0.837282	0.667442	0.743257	0.810134	0.819404	0.711806	0.829998	0.695252	0.804837	0.562823	0.755176	0.683002	0.863437	0.835958	0.600565	0.680023	0.726042	0.799871	0.563485	0.767426	0.679691	0.749217	0.841255	0.742264	1.12598	0.611822	0.681016	0.806161	0.780669	0.850525	0.809141	0.772392	0.67009	0.785635	0.748223	0.875355	0.691941	0.570107	0.80583	0.840262	0.565472	0.790932	0.816093
1	31	0.599903	0.392983	0.571431	0.510845	0.56514	0.557195	0.449927	0.693928	0.66678	0.590964	0.443968	0.572755	0.50323	0.570438	0.473102	0.621754	0.483697	0.681016	0.611491	0.475751	0.469129	0.544945	0.591957	0.418475	0.562492	0.506541	0.648571	0.588978	0.597917	0.611822	0.735312	0.621754	0.532033	0.639632	0.603214	0.636321	0.532364	0.510182	0.561499	0.593944	0.65751	0.556864	0.363517	0.532033	0.596261	0.446948	0.54958	0.621092
1	32	0.691279	0.545607	0.738291	0.634997	0.724055	0.73796	0.683664	0.699225	0.790601	0.848538	0.687306	0.673401	0.662807	0.760473	0.653868	0.826025	0.600896	0.86741	0.716772	0.649895	0.724717	0.690617	0.733656	0.596923	0.657179	0.687968	0.763122	0.716109	0.801857	0.681016	0.621754	1.15412	0.664131	0.781993	0.77173	0.833971	0.794243	0.653537	0.656185	0.783648	0.763453	0.672739	0.41053	0.616457	0.818411	0.554877	0.712137	0.828674
1	33	0.637645	0.526405	0.816093	0.639963	0.743588	0.749217	0.751203	0.661151	0.74723	0.737629	0.622747	0.745906	0.615795	0.711806	0.599572	0.744582	0.669759	0.7565	0.77173	0.6052	0.620761	0.677374	0.76577	0.515149	0.637314	0.683002	0.643936	0.88297	0.750541	0.806161	0.532033	0.664131	1.02798	0.808148	0.893895	0.771067	0.753852	0.645922	0.711474	0.674394	0.825694	0.649233	0.520115	0.755176	0.833971	0.564147	0.74723	0.816424
1	34	0.706839	0.520115	0.829667	0.636983	0.767095	0.77802	0.733987	0.778682	0.800864	0.79358	0.673401	0.747892	0.669097	0.761466	0.616126	0.765439	0.641618	0.903165	0.781993	0.6297	0.634335	0.716772	0.79954	0.483366	0.652212	0.724055	0.738622	0.807485	0.748223	0.780669	0.639632	0.781993	0.808148	1.0207	0.869065	0.829005	0.713461	0.685982	0.737298	0.758818	0.882639	0.727035	0.570438	0.684989	0.825032	0.587322	0.693928	0.791925
1	35	0.769743	0.61116	0.908794	0.758156	0.792587	0.908794	0.806492	0.736305	0.82437	0.825363	0.766101	0.936935	0.715447	0.85516	0.741933	0.794905	0.681016	0.933624	0.906476	0.807485	0.744582	0.825363	0.767426	0.592619	0.738622	0.739616	0.746899	0.955475	0.911442	0.850525	0.603214	0.77173	0.893895	0.869065	1.23358	0.928327	0.860788	0.722069	0.844897	0.777027	0.879328	0.822384	0.606525	0.830329	0.927334	0.65751	0.860788	0.946536
1	36	0.715447	0.575073	0.849863	0.751534	0.789608	0.769412	0.774047	0.724386	0.889922	0.791594	0.714123	0.817418	0.743588	0.760804	0.618443	0.843572	0.603214	0.918726	0.817418	0.74094	0.701211	0.736636	0.755176	0.602883	0.746568	0.734318	0.809472	0.843241	0.770074	0.809141	0.636321	0.833971	0.771067	0.829005	0.928327	1.1081	0.828674	0.702204	0.739947	0.798878	0.878997	0.741602	0.550573	0.713792	0.887936	0.567458	0.771399	0.859795
1	37	0.592288	0.613477	0.781	0.623078	0.624402	0.745575	0.604538	0.663138	0.755176	0.744582	0.687968	0.829667	0.694259	0.79656	0.636321	0.769743	0.654199	0.822384	0.779013	0.663469	0.730677	0.726042	0.732994	0.511838	0.649895	0.751203	0.674725	0.873369	0.806161	0.772392	0.532364	0.794243	0.753852	0.713461	0.860788	0.828674	1.12267	0.659827	0.71313	0.725711	0.834633	0.716441	0.467143	0.813114	0.829998	0.62043	0.738622	0.909787
1	38	0.539648	0.481048	0.736636	0.560505	0.618112	0.703529	0.619767	0.570438	0.681347	0.664131	0.487007	0.635659	0.483035	0.714454	0.520777	0.698563	0.627713	0.760804	0.731008	0.625396	0.603876	0.631686	0.678367	0.514155	0.539317	0.620098	0.65453	0.673732	0.761466	0.67009	0.510182	0.653537	0.645922	0.685982	0.722069	0.702204	0.659827	0.875355	0.709819	0.666449	0.791263	0.680685	0.443306	0.531702	0.691941	0.551567	0.632017	0.740278
1	39	0.613808	0.536668	0.770405	0.695914	0.745906	0.753521	0.655854	0.649895	0.743257	0.727035	0.615463	0.695914	0.588978	0.78431	0.566134	0.773054	0.71015	0.813114	0.800533	0.694259	0.761797	0.708164	0.73167	0.547925	0.551898	0.680685	0.72869	0.727035	0.837613	0.785635	0.561499	0.656185	0.711474	0.737298	0.844897	0.739947	0.71313	0.709819	1.06042	0.719089	0.85516	0.69161	0.514486	0.704853	0.837944	0.568782	0.717765	0.825694
1	40	0.612484	0.484028	0.736305	0.651881	0.696907	0.737298	0.669097	0.672408	0.807816	0.753521	0.691941	0.734318	0.573086	0.748555	0.621423	0.758487	0.605531	0.868072	0.777027	0.565803	0.665455	0.684658	0.7565	0.536999	0.652875	0.732994	0.761466	0.75948	0.870058	0.748223	0.593944	0.783648	0.674394	0.758818	0.777027	0.798878	0.725711	0.666449	0.719089	1.01871	0.797222	0.618443	0.473102	0.662807	0.799871	0.560505	0.606193	0.781331
1	41	0.688299	0.637976	0.909125	0.690286	0.770405	0.856153	0.6979	0.791263	0.958454	0.845559	0.609835	0.804506	0.767095	0.885287	0.684989	0.900186	0.75319	0.920381	0.862443	0.746568	0.728028	0.80881	0.878335	0.496608	0.740609	0.823046	0.857477	0.868403	0.838937	0.875355	0.65751	0.763453	0.825694	0.882639	0.879328	0.878997	0.834633	0.791263	0.85516	0.797222	1.25112	0.75948	0.580039	0.802519	0.900848	0.69161	0.786628	0.892902
1	42	0.590964	0.470123	0.746899	0.628706	0.606193	0.794574	0.616126	0.621423	0.741933	0.678698	0.570107	0.75948	0.560174	0.789276	0.523425	0.635659	0.566134	0.798878	0.71942	0.695914	0.6052	0.684989	0.70717	0.495615	0.584343	0.598248	0.703198	0.795567	0.746899	0.691941	0.556864	0.672739	0.649233	0.727035	0.822384	0.741602	0.716441	0.680685	0.69161	0.618443	0.75948	0.956137	0.51548	0.594606	0.732001	0.524087	0.712137	0.881315
1	43	0.440326	0.345971	0.498595	0.448603	0.50952	0.535344	0.433705	0.434698	0.604207	0.461846	0.462177	0.530709	0.501906	0.565803	0.300614	0.505216	0.446617	0.604538	0.551235	0.507865	0.424766	0.479393	0.473765	0.325444	0.464494	0.411854	0.533026	0.538655	0.457211	0.570107	0.363517	0.41053	0.520115	0.570438	0.606525	0.550573	0.467143	0.443306	0.514486	0.473102	0.580039	0.51548	0.678367	0.50323	0.503892	0.331403	0.473102	0.524087
1	44	0.658503	0.459859	0.706177	0.58037	0.603876	0.715447	0.56183	0.689624	0.743588	0.721407	0.619436	0.769081	0.714123	0.709488	0.569444	0.696245	0.612153	0.755507	0.773385	0.566465	0.620098	0.685982	0.699225	0.479724	0.687306	0.717103	0.632679	0.775371	0.731008	0.80583	0.532033	0.616457	0.755176	0.684989	0.830329	0.713792	0.813114	0.531702	0.704853	0.662807	0.802519	0.594606	0.50323	1.04188	0.786628	0.512169	0.696576	0.726373
1	45	0.75021	0.553553	0.873369	0.723062	0.809803	0.841255	0.777027	0.757162	0.851849	0.823708	0.755176	0.808148	0.777027	0.794574	0.711143	0.897537	0.693265	0.92005	0.859133	0.726373	0.773716	0.724386	0.837944	0.638639	0.706839	0.79954	0.750541	0.859464	0.809141	0.840262	0.596261	0.818411	0.833971	0.825032	0.927334	0.887936	0.829998	0.691941	0.837944	0.799871	0.900848	0.732001	0.503892	0.786628	1.09883	0.626389	0.814107	0.877342
1	46	0.418806	0.425759	0.608842	0.424104	0.486676	0.610828	0.504885	0.558188	0.533689	0.590633	0.424435	0.552229	0.469792	0.632679	0.521108	0.575404	0.495284	0.698232	0.581363	0.501244	0.563154	0.546931	0.606856	0.371132	0.497271	0.593613	0.532364	0.651881	0.675719	0.565472	0.446948	0.554877	0.564147	0.587322	0.65751	0.567458	0.62043	0.551567	0.568782	0.560505	0.69161	0.524087	0.331403	0.512169	0.626389	0.787621	0.514155	0.68863
1	47	0.682009	0.530047	0.737629	0.661814	0.706177	0.76577	0.602552	0.613477	0.792587	0.76577	0.594275	0.694259	0.702535	0.732001	0.513162	0.73465	0.597586	0.754514	0.689955	0.643936	0.678367	0.706839	0.744913	0.538324	0.717434	0.584674	0.711143	0.791263	0.736967	0.790932	0.54958	0.712137	0.74723	0.693928	0.860788	0.771399	0.738622	0.632017	0.717765	0.606193	0.786628	0.712137	0.473102	0.696576	0.814107	0.514155	1.01639	0.77802
1	48	0.673732	0.567458	0.877673	0.733656	0.667442	0.868072	0.718096	0.745244	0.839268	0.761797	0.721407	0.859464	0.620761	0.912104	0.714123	0.775371	0.710481	0.857808	0.838606	0.723724	0.73167	0.847545	0.848207	0.556202	0.661483	0.813114	0.80285	1.00646	0.95713	0.816093	0.621092	0.828674	0.816424	0.791925	0.946536	0.859795	0.909787	0.740278	0.825694	0.781331	0.892902	0.881315	0.524087	0.726373	0.877342	0.68863	0.77802	1.29218
1	49	0.669097	0.504223	0.721076	0.670421	0.709819	0.788614	0.654861	0.681016	0.806823	0.742926	0.695914	0.787952	0.656516	0.767757	0.585998	0.753521	0.622747	0.84589	0.778682	0.646584	0.683664	0.710481	0.685982	0.5125	0.668766	0.651219	0.730014	0.770405	0.808479	0.813776	0.613477	0.811127	0.666449	0.759811	0.819735	0.856153	0.81808	0.643274	0.712468	0.807485	0.797553	0.708495	0.511507	0.696576	0.768088	0.520446	0.672077	0.851518
1	50	0.464163	0.26254	0.482372	0.446617	0.514817	0.527729	0.393314	0.499919	0.420793	0.541965	0.455556	0.526736	0.427083	0.505216	0.460191	0.411854	0.296972	0.569113	0.489987	0.427414	0.440988	0.427083	0.513824	0.365504	0.436684	0.459197	0.446948	0.486676	0.544283	0.53733	0.385368	0.496608	0.43536	0.506541	0.563154	0.531702	0.510182	0.379078	0.479393	0.478068	0.460522	0.451252	0.246318	0.506541	0.558188	0.365173	0.472109	0.514155
1	51	0.690948	0.573748	0.884956	0.675056	0.741271	0.869065	0.732001	0.811127	0.861781	0.892571	0.621423	0.757825	0.769412	0.916739	0.714454	0.795236	0.674394	0.920381	0.900186	0.689293	0.717434	0.795898	0.878335	0.565803	0.731008	0.77504	0.859133	0.851518	0.862112	0.896875	0.633341	0.77504	0.79027	0.836289	0.913097	0.873369	0.798878	0.799871	0.789608	0.760473	1.00348	0.794243	0.546931	0.769743	0.860788	0.733325	0.804175	0.945212
1	52	0.620761	0.517466	0.769081	0.659165	0.804506	0.847214	0.691279	0.76875	0.838606	0.773385	0.644598	0.779344	0.644598	0.851518	0.616126	0.825694	0.602883	0.880652	0.785304	0.764115	0.722069	0.676381	0.791594	0.62043	0.758156	0.732001	0.715778	0.867078	0.787952	0.875024	0.603876	0.807154	0.779344	0.792918	0.839268	0.813445	0.82437	0.723062	0.761466	0.779344	0.903827	0.726704	0.511838	0.693928	0.86443	0.639301	0.777027	0.848869
1	53	0.483366	0.421455	0.574079	0.475089	0.447941	0.560837	0.494622	0.477406	0.646915	0.565472	0.475751	0.574742	0.505216	0.629037	0.458866	0.511176	0.423773	0.604869	0.625065	0.569113	0.467143	0.561168	0.462177	0.317167	0.453569	0.484359	0.583681	0.544283	0.538655	0.525412	0.416158	0.560174	0.42609	0.550242	0.621423	0.616788	0.552891	0.484359	0.536006	0.517135	0.637976	0.577721	0.395963	0.444299	0.58964	0.42609	0.508527	0.593944
1	54	0.580701	0.574742	0.740278	0.635659	0.737629	0.690948	0.702535	0.686313	0.789608	0.740278	0.700549	0.701542	0.71313	0.741933	0.601889	0.881977	0.677043	0.868072	0.776365	0.636321	0.732332	0.686644	0.793249	0.532033	0.621092	0.763122	0.748886	0.822715	0.730677	0.785304	0.567789	0.754514	0.752196	0.748886	0.757825	0.838937	0.879328	0.651881	0.792587	0.77802	0.934617	0.647246	0.507534	0.725048	0.860788	0.588316	0.674394	0.839931
1	55	0.61447	0.407881	0.637976	0.525081	0.628044	0.673732	0.648902	0.736305	0.683333	0.794574	0.591626	0.692603	0.617119	0.704853	0.589309	0.644929	0.498595	0.780337	0.635328	0.601227	0.56812	0.611822	0.637645	0.462508	0.562823	0.63599	0.595268	0.70088	0.608511	0.696245	0.537993	0.692603	0.604869	0.696576	0.773716	0.734318	0.672739	0.504223	0.594275	0.649233	0.66082	0.600565	0.395631	0.64824	0.73796	0.5125	0.586329	0.683002
1	56	0.899855	0.664793	0.998514	0.825694	0.941239	1.08956	0.872376	0.965407	1.02169	1.1177	0.775702	0.931638	0.975339	1.08823	0.798215	1.03559	0.881315	1.10214	1.03063	0.874693	0.860457	0.929651	1.06109	0.68234	0.906807	0.925678	0.95415	1.01606	1.02798	1.05513	0.776034	1.00381	0.995203	1.03261	1.09121	1.00348	0.948522	0.917732	0.976332	0.94157	1.14981	0.914091	0.669759	0.951171	1.09519	0.755176	1.01937	0.993879
1	57	0.651219	0.416158	0.859795	0.682671	0.760142	0.86443	0.703198	0.73465	0.850525	0.842579	0.678036	0.771067	0.637314	0.853836	0.622416	0.784972	0.692272	0.850856	0.826025	0.621754	0.699887	0.67605	0.855491	0.640294	0.686975	0.798215	0.717434	0.908462	0.86443	0.941901	0.605862	0.767095	0.785304	0.759149	0.829667	0.810796	0.809803	0.68234	0.77504	0.812783	0.8151	0.708495	0.458535	0.806161	0.915746	0.618112	0.754183	0.878335
1	58	0.736967	0.548918	0.758156	0.710812	0.75948	0.80881	0.672077	0.698563	0.867078	0.812451	0.764115	0.844234	0.755176	0.773385	0.606525	0.789939	0.5711	0.899855	0.810796	0.681678	0.686313	0.733325	0.774047	0.554877	0.671084	0.732332	0.832316	0.791925	0.792587	0.800533	0.621092	0.845559	0.680354	0.772723	0.839599	0.894557	0.83364	0.584012	0.717765	0.809472	0.813776	0.719751	0.492636	0.719751	0.872045	0.54329	0.726373	0.831654
1	59	0.566465	0.364511	0.573748	0.530378	0.628375	0.636321	0.487338	0.593282	0.684658	0.572424	0.497271	0.549911	0.514155	0.662145	0.435029	0.620761	0.536006	0.669759	0.675056	0.572093	0.599241	0.566796	0.551567	0.509851	0.573417	0.532695	0.669428	0.501906	0.642611	0.649895	0.504885	0.636321	0.546269	0.58666	0.616457	0.590633	0.525081	0.554546	0.631355	0.612153	0.630362	0.542959	0.46317	0.514817	0.633341	0.424766	0.557857	0.632348
1	60	0.611491	0.474427	0.68234	0.633672	0.692272	0.791263	0.597917	0.596923	0.628375	0.753521	0.603214	0.768419	0.574742	0.792256	0.565803	0.610497	0.581363	0.75319	0.775702	0.624733	0.625065	0.694259	0.65155	0.497933	0.639963	0.524087	0.710812	0.714123	0.823046	0.823377	0.522432	0.665455	0.62374	0.666449	0.826025	0.730346	0.696245	0.690286	0.716441	0.692272	0.740278	0.705184	0.490318	0.614139	0.690617	0.548918	0.705515	0.727035
1	61	0.454562	0.385368	0.621754	0.502237	0.58964	0.652212	0.570107	0.564809	0.645922	0.670753	0.451252	0.578052	0.563816	0.660489	0.488663	0.591626	0.391659	0.717434	0.601558	0.623409	0.536999	0.546269	0.594937	0.465819	0.526736	0.548256	0.570107	0.644267	0.619767	0.588978	0.427745	0.61116	0.570769	0.596261	0.677043	0.678698	0.568451	0.542959	0.535344	0.529054	0.695252	0.618774	0.418144	0.548256	0.635328	0.462839	0.591295	0.650557
1	62	0.554877	0.485352	0.650226	0.610497	0.698232	0.681678	0.668104	0.522432	0.724717	0.637314	0.648902	0.682671	0.542296	0.635328	0.499257	0.706508	0.517466	0.731008	0.656516	0.632017	0.643936	0.612815	0.597917	0.53402	0.580039	0.558519	0.64824	0.706177	0.696907	0.705846	0.479724	0.680023	0.715116	0.646915	0.76875	0.746899	0.692272	0.59593	0.655192	0.671415	0.705515	0.619767	0.447279	0.609835	0.745906	0.467805	0.659827	0.759149
1	63	0.594937	0.505547	0.724055	0.655192	0.696576	0.741271	0.659496	0.651219	0.688962	0.80583	0.772723	0.8151	0.653206	0.741602	0.718096	0.679691	0.570438	0.832316	0.867078	0.644598	0.622085	0.727366	0.710481	0.458204	0.634997	0.616126	0.714454	0.760142	0.772723	0.805499	0.505216	0.734981	0.693265	0.740609	0.855491	0.772392	0.767426	0.597917	0.70717	0.763453	0.778682	0.64526	0.507203	0.671084	0.798215	0.501906	0.623409	0.738291
1	64	0.581694	0.442313	0.657841	0.567127	0.643936	0.786628	0.615463	0.669097	0.66678	0.733656	0.640956	0.726042	0.624402	0.770736	0.602883	0.665786	0.548256	0.804506	0.717765	0.575735	0.613808	0.650888	0.715778	0.493298	0.64228	0.658503	0.63301	0.735974	0.759811	0.72869	0.503892	0.781993	0.668104	0.711143	0.790932	0.740609	0.75948	0.610828	0.599903	0.735312	0.698563	0.645922	0.443637	0.606856	0.735974	0.573086	0.64526	0.772723
1	65	0.68863	0.530378	0.781993	0.63599	0.694259	0.747892	0.661483	0.640956	0.800864	0.801526	0.569113	0.726373	0.669428	0.753521	0.54958	0.765439	0.645922	0.760473	0.771067	0.659496	0.672077	0.680354	0.682671	0.588978	0.681016	0.701873	0.711143	0.761797	0.753852	0.757162	0.561168	0.746568	0.764777	0.716109	0.841586	0.783979	0.776034	0.672739	0.735312	0.685651	0.807485	0.677043	0.473433	0.780669	0.833971	0.533358	0.766101	0.761466
1	66	0.553553	0.462839	0.664462	0.517135	0.555208	0.668435	0.572755	0.607187	0.679029	0.637976	0.563816	0.678698	0.564147	0.740609	0.538324	0.615132	0.486676	0.771067	0.764115	0.649233	0.539317	0.685982	0.591626	0.418806	0.519452	0.652875	0.611491	0.702535	0.657179	0.649895	0.461515	0.61745	0.600896	0.675056	0.802188	0.678367	0.671084	0.600565	0.635659	0.579377	0.718758	0.643605	0.503892	0.630362	0.656185	0.525081	0.573086	0.710481
1	67	0.676712	0.496608	0.823046	0.727697	0.729352	0.864099	0.674063	0.755507	0.888267	0.724717	0.688962	0.840262	0.717765	0.833971	0.629368	0.79358	0.63599	0.910449	0.92634	0.717765	0.712137	0.795898	0.79954	0.594606	0.752527	0.789939	0.808479	0.873369	0.860457	0.878004	0.602883	0.67009	0.800864	0.746568	0.939914	0.88297	0.791594	0.704191	0.797884	0.795236	0.903827	0.74094	0.625396	0.827681	0.851849	0.59891	0.755176	0.896875
1	68	0.545607	0.348288	0.654861	0.518459	0.607849	0.77802	0.635659	0.626389	0.67009	0.679029	0.576728	0.707502	0.556202	0.750872	0.526074	0.602221	0.533358	0.723062	0.704191	0.583349	0.509851	0.591295	0.650226	0.445954	0.575073	0.582025	0.535013	0.727035	0.67307	0.776696	0.412516	0.545607	0.672408	0.634666	0.782324	0.684327	0.6297	0.579046	0.579377	0.630031	0.674725	0.60818	0.467143	0.636983	0.686313	0.448272	0.593613	0.628706
1	69	0.640294	0.495615	0.711806	0.648902	0.706177	0.799209	0.650226	0.628044	0.821722	0.816424	0.548587	0.686975	0.666449	0.802519	0.49098	0.730346	0.599241	0.727697	0.738291	0.631686	0.655523	0.649895	0.741271	0.566134	0.64228	0.688299	0.741602	0.726373	0.700218	0.795898	0.569444	0.735974	0.65751	0.701542	0.754183	0.771067	0.699887	0.639632	0.715447	0.643274	0.818411	0.713792	0.437678	0.645922	0.769412	0.525412	0.758818	0.772723
1	70	0.695252	0.490318	0.681347	0.604538	0.743257	0.704853	0.65155	0.756169	0.689955	0.800533	0.62374	0.73167	0.639301	0.709488	0.61745	0.763122	0.508527	0.834302	0.738622	0.62043	0.632679	0.629368	0.726373	0.558519	0.699556	0.6297	0.656185	0.751203	0.747561	0.794905	0.627382	0.836289	0.7224	0.730014	0.780337	0.785635	0.725048	0.597917	0.619767	0.705846	0.737298	0.597917	0.368152	0.660489	0.79358	0.579046	0.725048	0.704191
1	71	0.500581	0.399273	0.627713	0.531371	0.642942	0.734981	0.57441	0.558519	0.644598	0.678036	0.583018	0.65453	0.58666	0.767426	0.471778	0.57739	0.566796	0.732332	0.692603	0.604538	0.548587	0.601889	0.618774	0.383051	0.525743	0.511507	0.620761	0.677705	0.660158	0.7224	0.442644	0.533026	0.582687	0.65453	0.731339	0.634004	0.583018	0.538986	0.66678	0.604538	0.710481	0.65751	0.54329	0.532364	0.661814	0.511176	0.610828	0.676712
1	72	0.641618	0.447279	0.70088	0.576728	0.767095	0.796229	0.686313	0.656848	0.671415	0.715116	0.755838	0.807154	0.59593	0.724717	0.530709	0.699556	0.54958	0.924685	0.728028	0.647577	0.641618	0.635659	0.654861	0.552891	0.629037	0.646253	0.600234	0.729683	0.698563	0.846221	0.508527	0.738291	0.68234	0.787621	0.843903	0.785966	0.734318	0.629037	0.708826	0.785635	0.686644	0.677705	0.536337	0.665455	0.80285	0.519452	0.633672	0.724717
1	73	0.628375	0.440326	0.726042	0.589309	0.709819	0.668435	0.60818	0.679029	0.694259	0.633672	0.601227	0.67605	0.593944	0.687968	0.512169	0.686975	0.593944	0.875024	0.810134	0.608511	0.619436	0.616788	0.631686	0.571762	0.616126	0.630031	0.668766	0.693928	0.705184	0.765108	0.559512	0.627051	0.646915	0.703198	0.785966	0.743257	0.679029	0.648571	0.772723	0.729683	0.696576	0.640294	0.488001	0.657841	0.789276	0.53104	0.651219	0.702204
1	74	0.498595	0.378085	0.655523	0.572755	0.606856	0.615463	0.621092	0.486014	0.68234	0.55885	0.5711	0.6297	0.510845	0.509851	0.439333	0.567458	0.452576	0.692272	0.654199	0.482372	0.519784	0.524419	0.50621	0.486014	0.526074	0.531371	0.598248	0.631686	0.606193	0.606525	0.428408	0.584674	0.609173	0.654199	0.728359	0.745906	0.575073	0.537993	0.559843	0.663138	0.602883	0.559181	0.470454	0.544945	0.649233	0.405895	0.508196	0.650557
1	75	0.489656	0.479393	0.605531	0.54958	0.583681	0.604869	0.545938	0.516804	0.636652	0.743257	0.569444	0.585336	0.54958	0.685982	0.620761	0.705515	0.569775	0.673732	0.727697	0.569113	0.684989	0.647909	0.656185	0.446948	0.52177	0.620761	0.67009	0.601558	0.732001	0.624733	0.449596	0.706508	0.585667	0.610828	0.656516	0.637314	0.695914	0.579708	0.679691	0.639632	0.775371	0.560505	0.380402	0.594275	0.693265	0.496608	0.587653	0.705846
1	76	0.731339	0.62043	0.843903	0.724386	0.709819	0.839599	0.66678	0.751865	0.940245	0.796229	0.694259	0.870389	0.677043	0.889591	0.654199	0.773385	0.65155	0.884294	0.842248	0.80583	0.726704	0.800202	0.746899	0.55885	0.656848	0.751865	0.781331	0.869727	0.858802	0.812783	0.62043	0.796891	0.724386	0.773385	0.937928	0.856484	0.908462	0.711474	0.843241	0.752527	0.860126	0.782655	0.523756	0.794905	0.871382	0.578714	0.797553	0.890916
1	77	0.631024	0.501575	0.644267	0.575404	0.678698	0.675056	0.545276	0.654199	0.717765	0.673732	0.616126	0.707833	0.658172	0.695252	0.550904	0.702535	0.536999	0.761797	0.735643	0.611491	0.631024	0.656185	0.638307	0.538986	0.65751	0.615795	0.65155	0.70088	0.677043	0.700218	0.536668	0.689955	0.659165	0.663469	0.753521	0.735643	0.781331	0.585005	0.625727	0.65453	0.751203	0.607518	0.44463	0.706177	0.75021	0.493629	0.715778	0.688962
1	78	0.632017	0.494622	0.669759	0.559512	0.699556	0.699556	0.645591	0.589309	0.746237	0.667442	0.612484	0.648571	0.617119	0.690617	0.525081	0.706177	0.545938	0.762129	0.752196	0.630362	0.61116	0.609173	0.594606	0.516804	0.560505	0.613477	0.709819	0.587322	0.630362	0.634004	0.505547	0.771067	0.614801	0.714454	0.715778	0.781662	0.669097	0.594275	0.612815	0.708495	0.723062	0.600896	0.492967	0.550904	0.734318	0.477737	0.585998	0.656848
1	79	0.567127	0.435691	0.700218	0.55885	0.579708	0.685982	0.604207	0.546269	0.756169	0.689624	0.497271	0.624402	0.573748	0.695583	0.465819	0.615463	0.578383	0.657179	0.656516	0.552229	0.522101	0.60818	0.674063	0.406557	0.505879	0.615463	0.636321	0.699225	0.665786	0.668104	0.470454	0.57441	0.630693	0.644598	0.710481	0.660158	0.638639	0.595268	0.638639	0.603214	0.726704	0.6297	0.436022	0.661151	0.672739	0.443637	0.646253	0.644598
1	80	0.58666	0.554546	0.743588	0.593613	0.649564	0.601227	0.579377	0.718758	0.771067	0.738953	0.533358	0.589971	0.674725	0.7224	0.554877	0.821059	0.683995	0.810465	0.745244	0.603876	0.693265	0.681347	0.723724	0.510182	0.599903	0.739616	0.711806	0.740609	0.751865	0.694259	0.625727	0.723062	0.689293	0.721407	0.743588	0.735643	0.779675	0.641287	0.771399	0.706177	0.843241	0.598248	0.482372	0.729352	0.774709	0.637976	0.667442	0.763122
1	81	0.463832	0.360207	0.584674	0.460522	0.574742	0.557526	0.576397	0.647246	0.613146	0.619436	0.427745	0.543621	0.520777	0.610497	0.47244	0.607518	0.440326	0.73465	0.655854	0.558519	0.499257	0.542959	0.590302	0.424766	0.499919	0.528391	0.584343	0.57739	0.538324	0.665455	0.518128	0.608842	0.5466	0.659165	0.601889	0.684327	0.545938	0.575735	0.587322	0.56514	0.684989	0.531702	0.39828	0.501244	0.591626	0.460853	0.483035	0.560505
1	82	0.682009	0.508527	0.759149	0.656516	0.690286	0.718096	0.531371	0.599903	0.615463	0.739947	0.692272	0.725379	0.594606	0.643936	0.605531	0.70386	0.609835	0.796891	0.702867	0.552891	0.622416	0.672077	0.644598	0.542628	0.642942	0.600896	0.636983	0.717434	0.799209	0.67605	0.552891	0.819404	0.636652	0.706177	0.820728	0.760804	0.749879	0.630362	0.671084	0.727697	0.686975	0.682009	0.396294	0.632348	0.781331	0.522763	0.711474	0.791263
1	83	0.655523	0.439333	0.731008	0.641949	0.625396	0.819073	0.630362	0.598248	0.753521	0.763122	0.606193	0.725379	0.66082	0.835958	0.588316	0.654861	0.631355	0.779675	0.807485	0.652544	0.643274	0.735974	0.73796	0.545607	0.630693	0.703529	0.697238	0.771399	0.781662	0.831985	0.464826	0.627382	0.679029	0.689955	0.846883	0.712799	0.693265	0.640625	0.747561	0.710481	0.789276	0.692603	0.543952	0.76577	0.801857	0.500912	0.715778	0.783317
1	84	0.545607	0.422779	0.548918	0.507865	0.526736	0.655854	0.527398	0.539317	0.646253	0.608511	0.515149	0.607518	0.557195	0.654861	0.497602	0.639301	0.49396	0.648571	0.588647	0.557857	0.55885	0.603545	0.603545	0.409868	0.578052	0.567458	0.616457	0.619436	0.654199	0.609835	0.479393	0.642611	0.555208	0.590964	0.641618	0.630031	0.609504	0.49396	0.591957	0.644267	0.735974	0.537993	0.36749	0.558519	0.667442	0.464494	0.572093	0.662807
1	85	0.589971	0.434698	0.663469	0.616788	0.709488	0.753521	0.628044	0.655192	0.702867	0.76577	0.588316	0.735312	0.581032	0.771399	0.547263	0.611822	0.48171	0.770074	0.709819	0.62672	0.566134	0.587653	0.620761	0.562492	0.647246	0.570769	0.674725	0.724386	0.649564	0.80583	0.526736	0.671746	0.669759	0.673401	0.831985	0.766432	0.687637	0.585005	0.632679	0.666449	0.685651	0.653868	0.441982	0.626389	0.749217	0.474427	0.696907	0.67307
1	86	0.735974	0.495946	0.844897	0.710481	0.793249	0.873369	0.747892	0.767757	0.865754	0.774378	0.697569	0.904821	0.709488	0.823377	0.596592	0.796229	0.585667	0.912104	0.858802	0.791925	0.687637	0.747561	0.713461	0.608511	0.767757	0.651219	0.746899	0.893895	0.79954	0.895882	0.598579	0.715116	0.80285	0.809803	0.986927	0.905814	0.741602	0.6979	0.766764	0.75948	0.865754	0.776696	0.621754	0.766432	0.904159	0.566134	0.815431	0.843572
1	87	0.698563	0.489987	0.76875	0.625065	0.68863	0.736305	0.715447	0.660158	0.790601	0.859464	0.550904	0.627051	0.67307	0.757493	0.628375	0.739947	0.621423	0.81808	0.75948	0.638307	0.637314	0.689624	0.760473	0.521108	0.602552	0.702867	0.722069	0.68234	0.771067	0.73167	0.553222	0.743588	0.68234	0.766101	0.799209	0.786959	0.606193	0.699887	0.685982	0.69459	0.819735	0.650888	0.450589	0.652875	0.806823	0.576397	0.686644	0.720744
1	88	0.554546	0.430394	0.621092	0.545938	0.643936	0.703529	0.623409	0.646915	0.687637	0.720744	0.568451	0.628375	0.582356	0.706839	0.563154	0.681347	0.430725	0.824701	0.710812	0.674394	0.60818	0.58964	0.66082	0.523425	0.527729	0.64824	0.653868	0.587984	0.657841	0.62374	0.486676	0.78729	0.499919	0.656848	0.671084	0.712799	0.577059	0.618112	0.593282	0.685982	0.68532	0.601558	0.409205	0.462839	0.717434	0.519784	0.54329	0.668435
1	89	0.661814	0.508196	0.764777	0.633672	0.772061	0.783648	0.605531	0.673732	0.741933	0.701542	0.710481	0.786628	0.609835	0.777689	0.583349	0.73796	0.644598	0.835627	0.840593	0.666118	0.670753	0.702204	0.695252	0.55587	0.632348	0.66678	0.643274	0.767757	0.785966	0.813776	0.515149	0.664462	0.761797	0.721738	0.841255	0.772723	0.80881	0.684989	0.792256	0.727697	0.767426	0.671746	0.529716	0.769412	0.826357	0.476744	0.723393	0.738622
1	90	0.550904	0.469461	0.727366	0.655854	0.682009	0.754514	0.718096	0.581694	0.765108	0.729352	0.600565	0.794905	0.592619	0.729352	0.562492	0.656848	0.564478	0.740278	0.833309	0.621423	0.61447	0.645591	0.653537	0.567127	0.687306	0.620098	0.727366	0.794243	0.728028	0.816093	0.517466	0.659496	0.752196	0.671084	0.849201	0.798546	0.701211	0.612484	0.654861	0.719751	0.757825	0.661151	0.499257	0.71015	0.747892	0.473433	0.653537	0.754845
1	91	0.68532	0.543621	0.729352	0.623078	0.621423	0.77802	0.634335	0.69161	0.801526	0.744251	0.626058	0.831985	0.780669	0.729683	0.599572	0.721076	0.566796	0.805499	0.772723	0.674063	0.608511	0.704191	0.674394	0.484028	0.676712	0.668104	0.670421	0.813114	0.708826	0.757162	0.5466	0.683995	0.734318	0.688962	0.847214	0.798546	0.791925	0.554215	0.628375	0.632679	0.80285	0.6638	0.510182	0.762129	0.826025	0.551898	0.703529	0.809472
1	92	0.71313	0.553222	0.726042	0.65751	0.706508	0.674063	0.559843	0.729021	0.777689	0.79656	0.661151	0.727697	0.686975	0.792256	0.609173	0.673401	0.617781	0.807154	0.85218	0.560505	0.575735	0.754845	0.702204	0.456218	0.660489	0.634997	0.880983	0.703529	0.773716	0.795898	0.651881	0.707502	0.681347	0.763784	0.786959	0.738953	0.695914	0.596592	0.710812	0.755838	0.863106	0.613808	0.529054	0.716441	0.694921	0.509851	0.647246	0.754183
1	93	0.505879	0.327762	0.626389	0.492636	0.511838	0.763122	0.477737	0.579377	0.667111	0.656516	0.567127	0.728028	0.559181	0.68532	0.452907	0.500581	0.430394	0.702867	0.56514	0.479062	0.482041	0.615795	0.656848	0.392652	0.668104	0.536668	0.613146	0.732994	0.653868	0.718758	0.461846	0.639301	0.547594	0.622416	0.696907	0.686644	0.647246	0.476082	0.481048	0.584012	0.65155	0.700549	0.440326	0.58037	0.60818	0.460853	0.653537	0.763122
1	94	0.643605	0.438671	0.789608	0.648571	0.684989	0.751865	0.639301	0.760473	0.783317	0.751534	0.651881	0.709157	0.670753	0.753521	0.658172	0.802519	0.640625	0.85218	0.774709	0.634004	0.679029	0.699887	0.756169	0.557526	0.658172	0.770074	0.701542	0.79358	0.787621	0.738953	0.591626	0.763784	0.694921	0.748886	0.786628	0.807816	0.728028	0.617119	0.762129	0.76246	0.835958	0.664462	0.462839	0.700218	0.889922	0.583018	0.665786	0.866747
1	95	0.6052	0.50323	0.712799	0.658172	0.722731	0.761466	0.698894	0.664793	0.717103	0.804175	0.636321	0.730014	0.607518	0.874362	0.586991	0.736305	0.612484	0.833971	0.752858	0.732663	0.680023	0.707502	0.722069	0.497933	0.59593	0.683333	0.725711	0.782655	0.759811	0.789608	0.52806	0.714785	0.708826	0.7565	0.837613	0.795567	0.7224	0.662476	0.789276	0.705846	0.819404	0.679029	0.569444	0.664793	0.784641	0.563154	0.65453	0.774047
1	96	0.65751	0.466481	0.726373	0.633672	0.745244	0.80583	0.639963	0.738953	0.819404	0.769081	0.584674	0.681016	0.730346	0.819404	0.564147	0.75948	0.589971	0.893233	0.869065	0.71942	0.709488	0.729021	0.758487	0.579377	0.696576	0.688962	0.803513	0.714454	0.768419	0.813114	0.587653	0.767757	0.664131	0.755507	0.782986	0.789276	0.711143	0.711806	0.784641	0.717434	0.843903	0.705184	0.520446	0.702867	0.794905	0.601889	0.751865	0.796229
1	97	0.65155	0.498264	0.781662	0.618443	0.741602	0.831654	0.694259	0.658503	0.79656	0.776365	0.681678	0.782655	0.638639	0.78431	0.5711	0.768419	0.590633	0.936604	0.779344	0.705515	0.719089	0.691279	0.684658	0.576066	0.662476	0.691941	0.673732	0.758818	0.796891	0.78729	0.563154	0.79358	0.730346	0.865423	0.916077	0.834302	0.755176	0.71942	0.766432	0.774047	0.813114	0.758156	0.588316	0.71313	0.833971	0.585998	0.708826	0.799871
1	98	0.612153	0.425759	0.650226	0.555208	0.6638	0.618774	0.557857	0.743257	0.667442	0.68863	0.571762	0.705846	0.651881	0.668104	0.558519	0.693265	0.568782	0.807154	0.799209	0.508858	0.615463	0.645922	0.632017	0.491973	0.684989	0.637645	0.664793	0.66678	0.640625	0.81212	0.587653	0.647909	0.654199	0.716109	0.736305	0.735643	0.715447	0.565803	0.646253	0.653868	0.754845	0.579377	0.46615	0.752858	0.737629	0.563485	0.592288	0.684989
1	99	0.588316	0.393976	0.656185	0.603876	0.640625	0.589971	0.609173	0.644929	0.665124	0.711474	0.570438	0.564147	0.578052	0.661814	0.505216	0.645591	0.527067	0.693597	0.698563	0.513162	0.599903	0.581363	0.677705	0.519452	0.571431	0.603214	0.72869	0.647577	0.628044	0.733987	0.542628	0.756831	0.615795	0.678698	0.663469	0.709488	0.600896	0.54958	0.674725	0.647246	0.65453	0.579046	0.378747	0.5711	0.716109	0.445954	0.606193	0.699225
1	100	0.528391	0.460191	0.686975	0.566796	0.61745	0.637645	0.619767	0.515811	0.678036	0.683333	0.529054	0.662476	0.620098	0.604538	0.486676	0.604207	0.492305	0.672077	0.681016	0.54958	0.505879	0.589309	0.577721	0.436353	0.6052	0.527398	0.591295	0.692934	0.607518	0.666118	0.428408	0.564147	0.696245	0.666118	0.769743	0.704853	0.642942	0.561499	0.565472	0.563485	0.734318	0.597917	0.439002	0.59891	0.708826	0.46615	0.672077	0.626389
1	101	0.651881	0.419138	0.595268	0.481048	0.604538	0.710481	0.518459	0.581363	0.664462	0.61116	0.508527	0.644598	0.594275	0.62043	0.424766	0.559181	0.459528	0.720744	0.562492	0.570769	0.492305	0.56183	0.5466	0.417482	0.568782	0.548918	0.525412	0.589309	0.57739	0.65751	0.483697	0.533358	0.561499	0.615795	0.754514	0.651881	0.541634	0.499919	0.580701	0.541965	0.633341	0.595599	0.422117	0.631686	0.659496	0.452245	0.626389	0.563485
1	102	0.503561	0.408212	0.526074	0.480717	0.551898	0.544283	0.499588	0.529716	0.570438	0.594937	0.500912	0.563816	0.578383	0.554546	0.465819	0.589971	0.50621	0.594606	0.590302	0.506541	0.484359	0.512169	0.508527	0.338025	0.476744	0.439002	0.503561	0.550904	0.513824	0.582356	0.423773	0.515811	0.565803	0.546269	0.61447	0.578052	0.579377	0.431056	0.558188	0.473102	0.604538	0.486345	0.385699	0.56183	0.618112	0.350937	0.541634	0.551567
1	103	0.600896	0.460853	0.640294	0.593282	0.810134	0.720413	0.551898	0.64526	0.773054	0.745906	0.578052	0.631355	0.674394	0.706177	0.402253	0.751865	0.619105	0.856153	0.65751	0.60818	0.655523	0.586991	0.671415	0.559512	0.681678	0.57739	0.700218	0.65155	0.662476	0.816093	0.598248	0.689624	0.638639	0.709488	0.682009	0.714123	0.658172	0.612815	0.696245	0.687306	0.784641	0.659496	0.548918	0.648571	0.726042	0.539317	0.716772	0.665455
1	104	0.586329	0.457211	0.685982	0.553553	0.57739	0.665786	0.542296	0.680685	0.684989	0.706508	0.569775	0.619767	0.62043	0.716441	0.607518	0.704191	0.562492	0.801526	0.715116	0.581694	0.638307	0.692272	0.722731	0.44463	0.600896	0.714785	0.699556	0.68234	0.763122	0.660158	0.535344	0.67605	0.625727	0.667773	0.717765	0.697238	0.697238	0.614139	0.68234	0.666118	0.826025	0.608842	0.428408	0.678698	0.715778	0.586991	0.6052	0.742595
1	105	0.536999	0.468136	0.596592	0.55885	0.578383	0.470123	0.578714	0.539648	0.646253	0.631686	0.551567	0.668104	0.486014	0.558519	0.517466	0.652544	0.390665	0.672408	0.640956	0.583018	0.518459	0.527398	0.554877	0.446948	0.491642	0.603876	0.526736	0.684989	0.595599	0.569444	0.471447	0.670753	0.59891	0.61745	0.661483	0.692934	0.659496	0.478068	0.554877	0.642942	0.656848	0.508858	0.373119	0.570438	0.675719	0.40126	0.502237	0.638307
1	106	0.742264	0.606856	0.73465	0.6638	0.775702	0.862443	0.723393	0.696576	0.812451	0.87072	0.62043	0.782324	0.764446	0.869065	0.601558	0.827019	0.643274	0.876017	0.793249	0.829005	0.767757	0.736305	0.707502	0.631686	0.67009	0.739616	0.6979	0.763453	0.731008	0.830329	0.526736	0.82139	0.794243	0.774378	0.901179	0.823377	0.839931	0.705846	0.745575	0.669428	0.842248	0.701873	0.539979	0.785635	0.896213	0.625727	0.794574	0.777689
1	107	0.718427	0.482703	0.698232	0.599903	0.6979	0.801526	0.574742	0.760142	0.81212	0.767095	0.606856	0.726042	0.693597	0.849201	0.580701	0.666449	0.581363	0.828674	0.764777	0.66082	0.621754	0.716441	0.707833	0.465488	0.62043	0.631355	0.773385	0.725379	0.729021	0.795567	0.629368	0.710481	0.567458	0.736636	0.788614	0.776365	0.697238	0.606193	0.670421	0.689293	0.760804	0.713461	0.532033	0.673732	0.717434	0.536668	0.701873	0.761797
1	108	0.583681	0.480055	0.766764	0.619105	0.767095	0.832978	0.692603	0.650888	0.782324	0.7565	0.713461	0.757162	0.633672	0.804837	0.548918	0.747561	0.618443	0.881315	0.714785	0.630693	0.698232	0.687306	0.761797	0.564809	0.695252	0.673732	0.688962	0.828012	0.807816	0.866085	0.500912	0.749548	0.75021	0.744913	0.859464	0.785304	0.748886	0.645922	0.715116	0.804506	0.783648	0.685651	0.551567	0.673401	0.832647	0.59891	0.744913	0.83662
1	109	0.741271	0.520777	0.755176	0.644598	0.790932	0.735643	0.700549	0.778682	0.826357	0.862112	0.70717	0.707502	0.724386	0.773716	0.620761	0.827019	0.570107	0.936273	0.785304	0.722731	0.687306	0.701211	0.769743	0.582687	0.627382	0.720413	0.782324	0.747561	0.757162	0.753521	0.646915	0.943556	0.678367	0.80583	0.829005	0.831985	0.750872	0.637645	0.719089	0.739616	0.761797	0.700218	0.488332	0.704191	0.86443	0.574742	0.726042	0.774709
1	110	0.654199	0.530047	0.743588	0.610828	0.658172	0.68863	0.616126	0.721407	0.721407	0.717434	0.587322	0.699556	0.608842	0.716441	0.656848	0.778351	0.6052	0.841586	0.840593	0.592288	0.625065	0.690948	0.710481	0.559181	0.671746	0.689955	0.761135	0.759149	0.799209	0.715447	0.608511	0.768088	0.733325	0.753852	0.790932	0.756169	0.695914	0.688962	0.687637	0.770405	0.832647	0.606193	0.473765	0.667442	0.781662	0.607518	0.652212	0.773716
1	111	0.488994	0.387355	0.670421	0.525081	0.589971	0.615795	0.516804	0.606856	0.656848	0.637314	0.456218	0.531702	0.548256	0.663138	0.508196	0.606525	0.578052	0.673732	0.709488	0.467143	0.545607	0.552229	0.635659	0.416158	0.58666	0.582025	0.673732	0.613477	0.688962	0.694921	0.493298	0.585998	0.619767	0.619436	0.636652	0.646915	0.610828	0.584012	0.60818	0.612153	0.746568	0.525412	0.417151	0.614801	0.62672	0.512169	0.562823	0.632679
1	112	0.562492	0.381726	0.615795	0.533689	0.592619	0.595268	0.511176	0.675719	0.663138	0.585005	0.516804	0.556533	0.575404	0.711143	0.532695	0.647909	0.518128	0.703198	0.674063	0.609173	0.513493	0.58964	0.66082	0.350275	0.501575	0.607849	0.654199	0.616788	0.601889	0.651881	0.50952	0.644598	0.499919	0.677043	0.614139	0.656185	0.61116	0.56183	0.624071	0.589309	0.75021	0.564809	0.452245	0.501906	0.664131	0.497602	0.54329	0.672739
1	113	0.548256	0.48171	0.692603	0.558188	0.585667	0.726042	0.593944	0.525743	0.714785	0.681347	0.560505	0.569775	0.525081	0.778682	0.516142	0.573086	0.521439	0.706839	0.631355	0.599903	0.577721	0.628706	0.623409	0.498264	0.442975	0.652212	0.671746	0.672408	0.715116	0.541634	0.442975	0.747892	0.545938	0.681347	0.742264	0.668104	0.651219	0.58964	0.620761	0.681016	0.616126	0.669759	0.426421	0.486345	0.651219	0.495615	0.583018	0.765108
1	114	0.538324	0.50025	0.677043	0.547594	0.676712	0.709488	0.569444	0.630362	0.647577	0.789276	0.593282	0.647909	0.559512	0.823377	0.628044	0.622416	0.595599	0.718758	0.791925	0.618443	0.655854	0.66082	0.641287	0.452576	0.523094	0.65453	0.69161	0.631355	0.745906	0.715778	0.48469	0.657179	0.609173	0.67009	0.741602	0.634666	0.712799	0.610497	0.699225	0.637976	0.75948	0.564147	0.451252	0.659165	0.697569	0.593282	0.584674	0.649233
1	115	0.758156	0.649895	0.850194	0.676712	0.771067	0.933624	0.720413	0.773385	0.831985	0.817418	0.703198	0.923692	0.796229	0.942232	0.711143	0.796229	0.742926	0.929982	0.953488	0.852511	0.739947	0.831985	0.744251	0.526405	0.691279	0.745244	0.763453	0.891909	0.845228	0.872045	0.590633	0.778682	0.840593	0.826025	0.991893	0.86443	0.95084	0.74723	0.799209	0.73796	0.965076	0.831323	0.615463	0.819735	0.89522	0.674394	0.80583	0.925016
1	116	0.58666	0.401922	0.616457	0.544614	0.566134	0.618774	0.589309	0.623078	0.678036	0.681678	0.538324	0.631355	0.560174	0.618443	0.56812	0.574079	0.405233	0.716109	0.589971	0.523756	0.472109	0.573417	0.679691	0.430063	0.555208	0.630362	0.63897	0.672408	0.642611	0.62043	0.488994	0.661814	0.592951	0.616457	0.667773	0.700549	0.572093	0.516804	0.467805	0.642611	0.637645	0.549911	0.342991	0.510182	0.674063	0.461515	0.56183	0.725379
1	117	0.522101	0.532033	0.737629	0.563816	0.658172	0.68863	0.683995	0.618774	0.776696	0.749217	0.621092	0.702204	0.610497	0.750872	0.568451	0.751534	0.628375	0.819404	0.773385	0.593944	0.648571	0.694259	0.729683	0.466481	0.576728	0.656848	0.748886	0.752196	0.687306	0.759149	0.52177	0.671084	0.720744	0.742926	0.755176	0.752858	0.745244	0.683333	0.656516	0.718758	0.859795	0.643936	0.543952	0.640294	0.757825	0.607187	0.623078	0.741602
1	118	0.619436	0.495615	0.860126	0.6638	0.752858	0.730677	0.737629	0.601558	0.748886	0.753521	0.696576	0.804837	0.605531	0.726704	0.562161	0.753521	0.602552	0.838606	0.778351	0.661483	0.683995	0.704191	0.709819	0.550904	0.631686	0.67936	0.675719	0.883632	0.811458	0.825694	0.464494	0.647246	0.793249	0.742926	0.924354	0.818742	0.76875	0.659827	0.776696	0.755507	0.798878	0.679029	0.561168	0.742595	0.840924	0.608842	0.73465	0.776696
1	119	0.618112	0.558519	0.71942	0.665124	0.702535	0.662476	0.593613	0.606856	0.794574	0.724386	0.593282	0.67605	0.644598	0.656185	0.553884	0.798215	0.558519	0.823708	0.7224	0.644598	0.686644	0.659165	0.719089	0.561168	0.628044	0.63301	0.745906	0.702204	0.745575	0.657841	0.606856	0.801195	0.63897	0.698563	0.760142	0.828674	0.715447	0.644929	0.722069	0.680023	0.812451	0.684327	0.454893	0.578052	0.791925	0.533026	0.717434	0.765439
1	120	0.704853	0.518128	0.776365	0.63301	0.74094	0.811789	0.71942	0.756831	0.801195	0.831654	0.692934	0.775371	0.74723	0.746237	0.67009	0.839931	0.632348	0.921705	0.783648	0.642611	0.667111	0.714785	0.796891	0.511176	0.647909	0.731008	0.748886	0.79954	0.766764	0.770074	0.615795	0.79358	0.698563	0.837944	0.873038	0.878004	0.766764	0.667111	0.716441	0.795236	0.890253	0.722069	0.497933	0.712468	0.871051	0.607849	0.719751	0.806161
1	121	0.517466	0.369477	0.528723	0.496608	0.509851	0.554215	0.505547	0.58666	0.621092	0.650226	0.527067	0.544283	0.474758	0.639632	0.507865	0.604869	0.432049	0.63301	0.523094	0.516142	0.506541	0.562492	0.656848	0.405895	0.482703	0.599241	0.584674	0.616126	0.632679	0.524087	0.490649	0.688962	0.522101	0.586991	0.575404	0.583681	0.560837	0.44463	0.497271	0.632679	0.599572	0.501244	0.360538	0.520115	0.580039	0.412185	0.497933	0.654199
1	122	0.613146	0.538324	0.701542	0.6052	0.638307	0.712137	0.621754	0.668435	0.684658	0.689955	0.692272	0.782324	0.579377	0.701542	0.588647	0.65155	0.479393	0.852511	0.717103	0.637976	0.625065	0.693597	0.68532	0.472771	0.589971	0.682009	0.668435	0.761797	0.734981	0.679029	0.544283	0.719089	0.675056	0.772392	0.851187	0.742264	0.769743	0.578052	0.703529	0.713461	0.738953	0.706508	0.467805	0.656185	0.751865	0.562492	0.622416	0.825694
1	123	0.641618	0.440988	0.779344	0.602221	0.706839	0.852511	0.611491	0.837944	0.752196	0.812783	0.643936	0.797553	0.660158	0.877011	0.660489	0.667111	0.651881	0.83364	0.860457	0.616126	0.56812	0.70088	0.792918	0.486345	0.703529	0.747561	0.690286	0.846552	0.795567	0.900848	0.583681	0.690617	0.74723	0.766764	0.839599	0.73465	0.760473	0.660158	0.685651	0.754514	0.816093	0.656516	0.494953	0.764115	0.767095	0.588316	0.684989	0.775371
1	124	0.542296	0.516142	0.652212	0.577721	0.645591	0.686644	0.562823	0.533358	0.755176	0.690286	0.583681	0.694921	0.55587	0.746899	0.515811	0.685651	0.528391	0.665786	0.687306	0.639301	0.656516	0.598248	0.610828	0.446286	0.584343	0.591957	0.681347	0.652544	0.722069	0.678698	0.505879	0.682009	0.61116	0.602221	0.70386	0.688299	0.748886	0.551567	0.653537	0.600234	0.77504	0.601227	0.395963	0.632679	0.719089	0.529385	0.679029	0.69161
1	125	0.548256	0.4539	0.62043	0.532033	0.593282	0.711143	0.52177	0.654199	0.694259	0.640956	0.547594	0.689624	0.587653	0.720744	0.523094	0.572424	0.46615	0.729352	0.707502	0.550573	0.565803	0.631355	0.62672	0.413509	0.637645	0.548918	0.664131	0.693597	0.6979	0.66678	0.509851	0.647909	0.618443	0.67307	0.744913	0.690286	0.686644	0.53104	0.570438	0.604869	0.707833	0.610166	0.468467	0.61745	0.60818	0.498595	0.635659	0.693597
1	126	0.51548	0.426752	0.635328	0.547263	0.662807	0.609835	0.572755	0.597917	0.694921	0.714123	0.579046	0.587322	0.641618	0.651219	0.480717	0.724717	0.493629	0.781993	0.636983	0.619105	0.649564	0.55587	0.644929	0.53733	0.564478	0.616126	0.625396	0.631686	0.587653	0.695583	0.498264	0.726373	0.560174	0.583349	0.641287	0.723724	0.679029	0.5125	0.664462	0.618774	0.687637	0.583349	0.381726	0.596592	0.797222	0.509189	0.622416	0.684658
1	127	0.69459	0.392983	0.724386	0.569444	0.758487	0.731008	0.672408	0.667111	0.666118	0.717765	0.603876	0.646584	0.591957	0.640625	0.527398	0.762129	0.540641	0.843903	0.635328	0.653537	0.556533	0.591295	0.669097	0.514155	0.513162	0.643605	0.600234	0.658503	0.659827	0.680685	0.541634	0.73167	0.642611	0.771399	0.763784	0.785635	0.585336	0.621092	0.630693	0.655192	0.70088	0.616788	0.4539	0.559181	0.759811	0.489656	0.590302	0.695583
1	128	0.589309	0.467474	0.634666	0.571762	0.569444	0.687637	0.547263	0.564809	0.663138	0.553884	0.546931	0.650888	0.43536	0.713792	0.515811	0.554215	0.492636	0.627713	0.66678	0.634335	0.562161	0.613808	0.550904	0.396625	0.414503	0.603545	0.662476	0.613146	0.689624	0.555539	0.488663	0.599572	0.504885	0.613146	0.733987	0.663138	0.628044	0.515811	0.709819	0.602552	0.644267	0.606193	0.369477	0.514486	0.641287	0.468798	0.538655	0.741933
1	129	0.62043	0.533026	0.751865	0.621092	0.723393	0.744251	0.689955	0.67307	0.802188	0.656185	0.589971	0.732994	0.673732	0.698232	0.557857	0.777358	0.606193	0.815762	0.875355	0.675056	0.64526	0.68863	0.65751	0.550242	0.645591	0.659827	0.704522	0.773054	0.698894	0.758818	0.549911	0.710481	0.791925	0.753521	0.865754	0.76875	0.711474	0.661151	0.740609	0.654861	0.839599	0.643936	0.530709	0.677374	0.809141	0.576397	0.712468	0.744582
1	130	0.542296	0.439002	0.642942	0.474096	0.544283	0.558519	0.482041	0.575073	0.641287	0.544614	0.511507	0.580039	0.584674	0.545938	0.49396	0.627382	0.508196	0.650888	0.621092	0.473765	0.492967	0.58037	0.578052	0.347295	0.534351	0.589309	0.588647	0.600234	0.550904	0.583349	0.480386	0.567458	0.528391	0.613808	0.669097	0.66678	0.585005	0.478068	0.547594	0.56514	0.732332	0.505216	0.397287	0.557195	0.650557	0.491642	0.549249	0.639963
1	131	0.524087	0.344977	0.620098	0.458535	0.519121	0.616126	0.496277	0.562161	0.627713	0.528723	0.503561	0.655192	0.52177	0.565803	0.453238	0.506872	0.441319	0.63301	0.635328	0.527398	0.433374	0.518459	0.503892	0.424435	0.591295	0.508858	0.532364	0.589309	0.513493	0.617119	0.431387	0.454231	0.59593	0.561168	0.672077	0.621754	0.562823	0.500912	0.493629	0.527398	0.613477	0.546931	0.412516	0.596923	0.657179	0.37974	0.54958	0.56514
1	132	0.597254	0.416489	0.59891	0.530709	0.578052	0.569444	0.536999	0.546269	0.519784	0.564147	0.428077	0.579046	0.468798	0.525081	0.474427	0.544614	0.431056	0.597586	0.625396	0.526736	0.482372	0.566134	0.555208	0.41384	0.520446	0.502899	0.518128	0.550904	0.583018	0.575735	0.460191	0.569444	0.583349	0.62043	0.703198	0.66678	0.506541	0.540641	0.558188	0.474758	0.601227	0.503892	0.317498	0.486345	0.610828	0.434698	0.616457	0.549249
1	133	0.619767	0.505879	0.651881	0.619767	0.653537	0.66082	0.631024	0.620098	0.752196	0.715447	0.594275	0.619436	0.591295	0.698894	0.528391	0.723062	0.563485	0.807154	0.657179	0.624733	0.673732	0.665786	0.641618	0.490649	0.62374	0.616457	0.723393	0.655192	0.739285	0.652212	0.548587	0.760473	0.62374	0.727697	0.78431	0.769412	0.647246	0.614139	0.701211	0.730346	0.752527	0.622747	0.467474	0.547263	0.715447	0.56812	0.651219	0.729352
1	134	0.588978	0.443637	0.773385	0.661814	0.70386	0.701542	0.57739	0.635328	0.699225	0.653868	0.649895	0.713792	0.568451	0.732663	0.616788	0.681347	0.552891	0.777689	0.826357	0.643274	0.622416	0.674725	0.629368	0.545276	0.647909	0.611822	0.705846	0.695583	0.800202	0.700218	0.527067	0.695914	0.64526	0.681678	0.837282	0.783648	0.682009	0.646584	0.718096	0.685651	0.757493	0.648571	0.499257	0.650888	0.749879	0.479062	0.674063	0.763784
1	135	0.682009	0.513493	0.700218	0.618774	0.681016	0.725048	0.601889	0.676381	0.82437	0.698563	0.646584	0.67605	0.748223	0.684989	0.544614	0.784972	0.595599	0.80583	0.741933	0.597586	0.653537	0.619436	0.690948	0.539648	0.661483	0.658503	0.794243	0.643605	0.625396	0.697569	0.607518	0.825363	0.587653	0.741271	0.71313	0.853836	0.781331	0.614801	0.647577	0.717765	0.788283	0.684658	0.470123	0.6638	0.810796	0.494622	0.667773	0.738953
1	136	0.713792	0.450258	0.732994	0.629037	0.696576	0.811789	0.609835	0.660489	0.794243	0.678698	0.674394	0.749217	0.63599	0.734318	0.533026	0.692934	0.585998	0.763122	0.762129	0.619767	0.594937	0.625396	0.638307	0.566465	0.655523	0.644598	0.678036	0.682671	0.716109	0.738622	0.57441	0.796891	0.595268	0.689624	0.771399	0.786628	0.689955	0.605862	0.629037	0.680685	0.694921	0.700218	0.44463	0.608511	0.798878	0.468136	0.694259	0.79954
1	137	0.636321	0.415496	0.59891	0.508527	0.631355	0.775702	0.54031	0.626389	0.71942	0.678367	0.587322	0.667773	0.663469	0.746899	0.509189	0.615795	0.597586	0.697238	0.686644	0.520115	0.553884	0.631024	0.672739	0.436022	0.61745	0.587984	0.658834	0.661814	0.647577	0.829336	0.512169	0.540641	0.621092	0.607518	0.718758	0.663469	0.627713	0.510845	0.617119	0.619105	0.735974	0.564147	0.443637	0.676712	0.701542	0.486014	0.682671	0.666449
1	138	0.654199	0.507534	0.738291	0.64228	0.777689	0.763453	0.67009	0.749217	0.825694	0.79954	0.703529	0.781	0.720413	0.774047	0.603545	0.75948	0.552891	0.954813	0.82735	0.707833	0.651881	0.705846	0.744582	0.573086	0.660158	0.78431	0.73465	0.786628	0.769081	0.82735	0.57739	0.79358	0.718096	0.731008	0.819735	0.839599	0.785966	0.611822	0.722731	0.79358	0.80881	0.620098	0.499257	0.741933	0.837282	0.553222	0.690948	0.797553
1	139	0.539317	0.409868	0.647246	0.457211	0.553884	0.638639	0.567789	0.642942	0.628375	0.666449	0.455556	0.581363	0.551235	0.656848	0.550904	0.628044	0.494622	0.732663	0.710481	0.559181	0.557857	0.585998	0.692603	0.467143	0.52806	0.648902	0.610828	0.628044	0.592288	0.660158	0.488663	0.659165	0.588647	0.678036	0.646584	0.619767	0.59593	0.607187	0.600565	0.601558	0.749879	0.585667	0.394307	0.589971	0.694921	0.532364	0.566465	0.62043
1	140	0.696907	0.630031	0.765439	0.701873	0.728359	0.758156	0.678367	0.655854	0.911442	0.843241	0.650226	0.758818	0.72869	0.873038	0.592951	0.802188	0.659827	0.88595	0.781993	0.753852	0.7224	0.743257	0.718758	0.513493	0.651219	0.684658	0.837282	0.767426	0.800864	0.781	0.59891	0.806161	0.73167	0.783317	0.846883	0.854829	0.829667	0.694921	0.779675	0.747561	0.909456	0.707502	0.584012	0.704853	0.833971	0.592951	0.760804	0.808479
1	141	0.70717	0.538324	0.817418	0.685982	0.757162	0.758156	0.679029	0.716441	0.794574	0.809472	0.723393	0.800533	0.706839	0.789939	0.680023	0.79358	0.631355	0.890585	0.860788	0.723724	0.689955	0.736636	0.698894	0.600234	0.710812	0.746899	0.690948	0.824039	0.783979	0.798546	0.572755	0.822384	0.773054	0.781662	0.923692	0.851187	0.82139	0.670753	0.725048	0.759811	0.819735	0.670421	0.544945	0.763784	0.885618	0.597917	0.72869	0.822053
1	142	0.496608	0.381726	0.499919	0.503561	0.608842	0.668435	0.518459	0.538986	0.688962	0.512169	0.558519	0.65155	0.569444	0.586329	0.414834	0.613146	0.375436	0.677705	0.650226	0.627051	0.589971	0.513162	0.539979	0.456218	0.562161	0.528391	0.567789	0.553222	0.55885	0.64824	0.429732	0.566465	0.503561	0.500912	0.630693	0.642611	0.593944	0.404239	0.575404	0.572093	0.616126	0.530378	0.421124	0.587653	0.681678	0.406557	0.582356	0.582025
1	143	0.584674	0.355241	0.590302	0.493298	0.620098	0.638639	0.540972	0.630031	0.680023	0.60818	0.504554	0.562161	0.590302	0.605862	0.439995	0.621423	0.475089	0.772723	0.676712	0.551235	0.482372	0.582687	0.651219	0.384375	0.525081	0.538324	0.634335	0.558188	0.560505	0.65751	0.505216	0.555208	0.540972	0.703529	0.646253	0.68234	0.508196	0.543621	0.575735	0.592288	0.690617	0.534682	0.463832	0.521439	0.616457	0.418144	0.54958	0.504223
1	144	0.509851	0.523425	0.735974	0.580701	0.569775	0.607849	0.606856	0.579708	0.717103	0.613477	0.495946	0.669097	0.562492	0.625396	0.512831	0.646915	0.571762	0.710812	0.737629	0.550904	0.578714	0.625727	0.632017	0.465819	0.584674	0.604538	0.654199	0.757162	0.620761	0.691279	0.488001	0.581032	0.734981	0.677374	0.777027	0.741933	0.711143	0.612484	0.667442	0.588647	0.764115	0.59891	0.489325	0.670753	0.697569	0.506872	0.62672	0.68863
1	145	0.590302	0.521108	0.66678	0.570438	0.678036	0.615795	0.65155	0.624402	0.682009	0.627713	0.613808	0.689293	0.561168	0.577721	0.549249	0.74723	0.521439	0.77504	0.727697	0.600565	0.633672	0.565803	0.575073	0.564147	0.601889	0.578383	0.592288	0.700549	0.642942	0.702867	0.538655	0.762129	0.67307	0.67605	0.768419	0.757825	0.730014	0.607849	0.617119	0.672408	0.68532	0.551898	0.410199	0.59891	0.760473	0.511838	0.614801	0.698232
1	146	0.692934	0.49694	0.726373	0.684658	0.706839	0.691941	0.639963	0.696245	0.741602	0.798215	0.668104	0.757493	0.655192	0.772061	0.64228	0.671415	0.530709	0.763453	0.785304	0.613477	0.602883	0.692934	0.68234	0.523094	0.704522	0.610166	0.791594	0.815431	0.814769	0.73167	0.597917	0.739616	0.758818	0.715778	0.865092	0.781993	0.743257	0.539648	0.604207	0.709157	0.731339	0.657841	0.492967	0.762129	0.74094	0.499257	0.715447	0.796229
1	147	0.585998	0.441982	0.642611	0.618443	0.662476	0.671746	0.499257	0.54329	0.686975	0.675056	0.541303	0.576728	0.672739	0.663138	0.488001	0.696245	0.59891	0.671415	0.690948	0.587653	0.623078	0.586991	0.646915	0.519452	0.557857	0.571431	0.686313	0.569113	0.667773	0.673401	0.457873	0.614139	0.556864	0.532364	0.652875	0.692272	0.68234	0.580039	0.703198	0.608842	0.718096	0.586991	0.383713	0.628044	0.758487	0.422779	0.703198	0.646915
1	148	0.696576	0.435691	0.719751	0.641287	0.738953	0.730677	0.640625	0.771067	0.813776	0.846221	0.639301	0.696245	0.698563	0.759149	0.623078	0.854167	0.568782	0.900517	0.771067	0.656516	0.714785	0.709488	0.812783	0.589309	0.703529	0.729683	0.800202	0.718096	0.795236	0.771067	0.663469	0.858471	0.667773	0.723724	0.705846	0.82735	0.664793	0.638307	0.69161	0.795898	0.844897	0.638639	0.438671	0.682009	0.871051	0.579046	0.685982	0.782986
1	149	0.560174	0.458204	0.653206	0.566465	0.653868	0.690286	0.599572	0.553884	0.66678	0.689955	0.636652	0.703198	0.552891	0.716109	0.505547	0.579708	0.496608	0.764446	0.694259	0.581032	0.526736	0.597254	0.580701	0.451252	0.628044	0.545938	0.652544	0.644267	0.706177	0.709157	0.476413	0.669759	0.640956	0.708164	0.762791	0.724055	0.666449	0.604207	0.578052	0.698563	0.707833	0.606856	0.512831	0.590964	0.640294	0.427414	0.569775	0.63301
1	150	0.644267	0.517135	0.736305	0.68532	0.774709	0.793249	0.641287	0.706508	0.902503	0.80881	0.637314	0.681678	0.707502	0.806823	0.5466	0.792256	0.599241	0.927665	0.769412	0.718096	0.700549	0.731339	0.772392	0.541634	0.674394	0.707502	0.832978	0.743588	0.76875	0.789608	0.631686	0.759149	0.65453	0.798546	0.768419	0.845228	0.70717	0.664131	0.780669	0.771067	0.906145	0.70717	0.55587	0.639963	0.8151	0.632348	0.718758	0.791594
1	151	0.65751	0.486014	0.726042	0.6052	0.612815	0.682671	0.610497	0.650226	0.782986	0.657841	0.510182	0.665786	0.71015	0.706839	0.515149	0.716441	0.550242	0.777027	0.801857	0.676712	0.617781	0.660158	0.605862	0.523756	0.627051	0.65155	0.709157	0.656516	0.684327	0.641618	0.509851	0.634666	0.653537	0.619767	0.776034	0.75021	0.635328	0.591957	0.676381	0.656185	0.76875	0.601227	0.464494	0.681016	0.79954	0.54329	0.649564	0.672408
1	152	0.629368	0.465488	0.663469	0.588978	0.683333	0.696245	0.624733	0.641287	0.751534	0.720413	0.701542	0.683995	0.634004	0.71015	0.581363	0.780337	0.617119	0.812451	0.697569	0.585667	0.666449	0.656516	0.723724	0.525412	0.593944	0.658172	0.675719	0.716772	0.712468	0.74392	0.560174	0.76577	0.632017	0.70717	0.731008	0.789276	0.77504	0.613477	0.68863	0.720082	0.75021	0.629368	0.431056	0.633672	0.811458	0.493629	0.681347	0.745906
1	153	0.498595	0.376429	0.549911	0.522432	0.541303	0.570769	0.499919	0.49098	0.567789	0.616457	0.514155	0.622416	0.49694	0.633672	0.44463	0.541303	0.463832	0.600896	0.575735	0.529716	0.526736	0.556533	0.533358	0.387686	0.488994	0.552891	0.525412	0.624733	0.58964	0.652544	0.393976	0.516473	0.582687	0.538986	0.642942	0.578052	0.618443	0.461184	0.59593	0.516142	0.644598	0.530378	0.382389	0.618112	0.638639	0.437347	0.536999	0.691279
1	154	0.581363	0.481379	0.679691	0.62043	0.697238	0.806823	0.675719	0.67936	0.742926	0.733987	0.642942	0.75021	0.631355	0.797884	0.602552	0.78729	0.562161	0.917732	0.872045	0.690948	0.745906	0.696907	0.774709	0.633672	0.681347	0.663138	0.726704	0.770405	0.848869	0.806492	0.557526	0.80583	0.655854	0.718096	0.803844	0.787621	0.775371	0.742595	0.748555	0.834633	0.777027	0.699887	0.495615	0.664462	0.804506	0.632679	0.713792	0.782986
1	155	0.589309	0.477406	0.66082	0.560174	0.644929	0.578714	0.583018	0.609835	0.590302	0.68863	0.468798	0.544614	0.599241	0.546269	0.580701	0.749217	0.595599	0.716109	0.66082	0.529716	0.586991	0.561168	0.667111	0.447941	0.561168	0.567127	0.586329	0.612153	0.655192	0.632679	0.536006	0.625727	0.668766	0.677705	0.696245	0.674725	0.609504	0.615463	0.660158	0.622747	0.764115	0.503892	0.347295	0.590302	0.757162	0.533689	0.63897	0.598248
1	156	0.708164	0.55256	0.811127	0.704853	0.762791	0.811127	0.662476	0.829336	0.812783	0.810796	0.698563	0.858471	0.680354	0.85218	0.696907	0.806823	0.68532	0.935279	0.959117	0.680023	0.737629	0.819073	0.787621	0.575073	0.774047	0.72869	0.807816	0.87668	0.887605	0.959448	0.691941	0.751865	0.810134	0.843903	0.936604	0.883632	0.848538	0.749548	0.840593	0.829667	0.926671	0.743257	0.588978	0.865754	0.829667	0.613808	0.762791	0.849201
1	157	0.62672	0.473433	0.650226	0.548918	0.597917	0.711143	0.573417	0.652544	0.711143	0.634997	0.546931	0.665124	0.562823	0.677374	0.555539	0.662145	0.467805	0.737298	0.677043	0.601227	0.552891	0.641287	0.639963	0.48171	0.571762	0.615463	0.614801	0.693928	0.698894	0.607518	0.530047	0.709157	0.639301	0.657841	0.765108	0.693265	0.638307	0.547925	0.568451	0.603876	0.659827	0.594606	0.383051	0.596261	0.689955	0.487338	0.639963	0.73465
1	158	0.729683	0.574742	0.813114	0.667442	0.831985	0.75319	0.701542	0.783648	0.765439	0.82139	0.73796	0.808479	0.667442	0.724055	0.654199	0.846221	0.649895	0.881646	0.809141	0.669759	0.685651	0.751203	0.790601	0.546931	0.644598	0.720413	0.729352	0.837613	0.74094	0.793911	0.62672	0.776365	0.83662	0.883301	0.91078	0.83364	0.817087	0.680685	0.766101	0.771399	0.858471	0.715447	0.533026	0.744582	0.870058	0.578052	0.748223	0.829336
1	159	0.694259	0.479062	0.830992	0.585667	0.756169	0.80285	0.706177	0.744251	0.814769	0.779344	0.639632	0.748886	0.71015	0.762791	0.582025	0.815431	0.70088	0.88297	0.827681	0.540972	0.581694	0.714123	0.856815	0.543621	0.70386	0.731008	0.751203	0.839931	0.740609	0.872376	0.595268	0.720413	0.825694	0.803181	0.793249	0.819073	0.702867	0.717103	0.644929	0.798215	0.893564	0.664131	0.524419	0.71015	0.829005	0.557195	0.708495	0.756831
1	160	0.653868	0.582356	0.84291	0.722731	0.761466	0.828343	0.742595	0.657179	0.833971	0.806492	0.720082	0.780337	0.644267	0.835627	0.626058	0.84291	0.764446	0.849532	0.812783	0.760804	0.768419	0.767426	0.80583	0.549249	0.634335	0.761797	0.785304	0.806492	0.878335	0.806161	0.542959	0.753521	0.779675	0.768419	0.896213	0.797222	0.806492	0.751865	0.936935	0.779675	0.908462	0.746237	0.53402	0.744582	0.892571	0.606193	0.764115	0.916077
1	161	0.860126	0.62374	0.943225	0.793249	0.840593	0.982292	0.766432	0.924023	1.00149	0.959448	0.779675	0.93561	0.844897	0.995866	0.798215	0.92634	0.724386	1.0495	0.940908	0.838937	0.764115	0.884625	0.903827	0.608511	0.80881	0.843241	0.92303	0.93859	0.972359	0.849532	0.736636	0.976663	0.795567	0.933293	0.985933	1.00381	0.899855	0.794905	0.828343	0.948853	1.01341	0.851849	0.592619	0.76577	0.989575	0.683002	0.860788	0.949184
1	162	0.691941	0.453569	0.774709	0.603214	0.68532	0.723062	0.649895	0.697238	0.712137	0.696576	0.606525	0.677374	0.564478	0.771399	0.583018	0.716109	0.66082	0.761797	0.75021	0.627382	0.562161	0.674394	0.680354	0.480055	0.53733	0.680685	0.720413	0.75021	0.739285	0.72869	0.569444	0.699887	0.697238	0.737298	0.792918	0.69161	0.646915	0.663469	0.756169	0.673401	0.796229	0.644267	0.477406	0.650226	0.777027	0.536006	0.6297	0.789939
1	163	0.643936	0.473433	0.668435	0.625727	0.723393	0.696907	0.635659	0.692603	0.766101	0.718758	0.663138	0.748555	0.659827	0.740609	0.567458	0.713792	0.605862	0.845559	0.805168	0.655523	0.623409	0.685982	0.712799	0.452576	0.611822	0.619436	0.723062	0.759811	0.719089	0.801857	0.559512	0.513162	0.726704	0.744251	0.848538	0.711806	0.645591	0.58037	0.783648	0.702867	0.82437	0.627713	0.623409	0.752527	0.770736	0.515149	0.675719	0.693265
1	164	0.53402	0.3953	0.647909	0.6052	0.654861	0.759149	0.531371	0.572424	0.658503	0.680685	0.601558	0.705515	0.589309	0.707502	0.498926	0.637645	0.591957	0.725711	0.742264	0.572424	0.617119	0.635328	0.585005	0.514155	0.681016	0.523425	0.646584	0.681678	0.714454	0.786959	0.497933	0.600896	0.621423	0.641287	0.818742	0.710481	0.681678	0.630031	0.697569	0.631355	0.698563	0.667111	0.533026	0.684327	0.68863	0.484028	0.721076	0.716772
1	165	0.655854	0.523094	0.804506	0.597254	0.694259	0.804506	0.685982	0.727035	0.819073	0.780669	0.64824	0.781993	0.649564	0.756831	0.575404	0.786297	0.606525	0.932962	0.819404	0.630693	0.758156	0.721738	0.78729	0.616788	0.684989	0.771067	0.68863	0.828343	0.81212	0.85516	0.601558	0.772723	0.750541	0.842248	0.90151	0.832647	0.841255	0.712137	0.794243	0.778351	0.826357	0.758156	0.501906	0.815762	0.863106	0.635328	0.756831	0.805168
1	166	0.593944	0.544283	0.771067	0.646584	0.711143	0.825694	0.653206	0.62672	0.764777	0.713792	0.718096	0.801195	0.673401	0.788283	0.578714	0.733987	0.658503	0.810134	0.795567	0.619767	0.699556	0.708164	0.755176	0.531702	0.712799	0.712137	0.765439	0.81808	0.804175	0.790932	0.523425	0.748886	0.804175	0.775371	0.860126	0.770074	0.869396	0.663138	0.752858	0.740278	0.88595	0.726042	0.555539	0.764446	0.795236	0.556533	0.739947	0.884625
1	167	0.779675	0.588316	0.845559	0.666118	0.741271	0.814769	0.683333	0.827681	0.968718	0.779013	0.67307	0.826357	0.803844	0.833309	0.616788	0.869065	0.705515	0.938259	0.856484	0.718096	0.686313	0.84291	0.899192	0.525081	0.7565	0.852842	0.844897	0.923361	0.739285	0.919057	0.671084	0.73465	0.86145	0.847545	0.908794	0.887936	0.865754	0.696576	0.78729	0.72869	1.03924	0.733656	0.594937	0.869065	0.878335	0.6638	0.844234	0.903496
1	168	0.519452	0.341004	0.568451	0.502568	0.589309	0.558188	0.555208	0.494622	0.620098	0.602221	0.536006	0.602552	0.558519	0.593613	0.414503	0.553884	0.414171	0.70386	0.619105	0.574742	0.445292	0.532033	0.507865	0.372787	0.49694	0.491973	0.550573	0.565803	0.494291	0.620098	0.400598	0.510514	0.549249	0.642611	0.687306	0.673732	0.527729	0.4784	0.527729	0.532033	0.620761	0.548918	0.516142	0.535344	0.622747	0.366497	0.510845	0.545607
1	169	0.674725	0.399604	0.619436	0.575404	0.735643	0.673732	0.5466	0.703529	0.680354	0.654861	0.610166	0.631355	0.608511	0.652544	0.488994	0.731339	0.569113	0.765108	0.670753	0.559843	0.584012	0.601558	0.690286	0.450921	0.628706	0.587322	0.693928	0.604538	0.65453	0.792918	0.632679	0.684327	0.612153	0.733656	0.668104	0.70717	0.579046	0.562492	0.721407	0.698563	0.766432	0.572093	0.465157	0.603545	0.739285	0.481048	0.627051	0.646915
1	170	0.563154	0.423773	0.610497	0.513824	0.554877	0.674394	0.517135	0.605862	0.773054	0.639632	0.522101	0.608511	0.65453	0.627382	0.451252	0.654861	0.566796	0.722731	0.643274	0.528391	0.615463	0.585667	0.680685	0.432049	0.581363	0.645591	0.639632	0.581363	0.572424	0.709488	0.516804	0.559843	0.536668	0.664793	0.641618	0.680685	0.657179	0.548256	0.707502	0.639301	0.772061	0.603545	0.425097	0.659496	0.723724	0.440657	0.616788	0.637976
1	171	0.589971	0.438671	0.700549	0.566134	0.652544	0.817749	0.601227	0.626058	0.766432	0.763122	0.520115	0.610497	0.646915	0.794574	0.559181	0.674394	0.615132	0.6979	0.675388	0.581032	0.617781	0.637976	0.841917	0.450258	0.592288	0.618112	0.737298	0.711474	0.757825	0.75319	0.525081	0.715116	0.6638	0.677043	0.652875	0.66678	0.664793	0.654199	0.65453	0.634666	0.813114	0.671415	0.440988	0.618112	0.734318	0.503892	0.722069	0.744582
1	172	0.611491	0.41682	0.707833	0.587984	0.695583	0.696576	0.555208	0.678367	0.644598	0.682009	0.582687	0.684327	0.520115	0.723724	0.62043	0.619767	0.517135	0.748555	0.790601	0.642611	0.616126	0.667773	0.65155	0.442644	0.537993	0.605862	0.65453	0.685651	0.804837	0.6638	0.52177	0.642611	0.630693	0.6638	0.776365	0.691279	0.647246	0.560505	0.669759	0.660489	0.683664	0.602552	0.409868	0.623078	0.670753	0.549249	0.613477	0.716772
1	173	0.639301	0.470785	0.719089	0.572424	0.74094	0.759811	0.630362	0.691279	0.859795	0.669428	0.533026	0.689955	0.669428	0.73796	0.476413	0.727697	0.62374	0.748886	0.777027	0.652544	0.612484	0.635659	0.686644	0.525412	0.593944	0.657179	0.693265	0.734981	0.589309	0.840924	0.576066	0.608511	0.673401	0.680354	0.728359	0.740278	0.671084	0.572424	0.700549	0.631686	0.806161	0.630031	0.477075	0.661814	0.785304	0.501244	0.695583	0.687968
1	174	0.564478	0.464494	0.761466	0.621423	0.636321	0.687968	0.699887	0.652544	0.782324	0.767757	0.659496	0.731339	0.54958	0.718758	0.628044	0.675056	0.544945	0.766432	0.697238	0.541303	0.566134	0.642942	0.731008	0.49396	0.563154	0.710481	0.695583	0.821059	0.767757	0.706177	0.552891	0.780669	0.678367	0.732663	0.787952	0.769412	0.702535	0.567789	0.634666	0.803181	0.732994	0.622085	0.401922	0.606525	0.764115	0.520115	0.579708	0.832316
1	175	0.617781	0.49396	0.750872	0.58037	0.719089	0.807816	0.641949	0.61447	0.748886	0.680685	0.601889	0.700218	0.651881	0.732332	0.529716	0.741602	0.630031	0.768088	0.654861	0.62374	0.588316	0.599903	0.710481	0.512831	0.632348	0.646584	0.618774	0.785966	0.702535	0.704191	0.466812	0.649233	0.755507	0.70088	0.769743	0.723393	0.686313	0.628044	0.650557	0.672739	0.80285	0.639963	0.507203	0.635659	0.837282	0.552229	0.717765	0.782655
1	176	0.471116	0.404901	0.65751	0.539317	0.698894	0.598248	0.546269	0.538324	0.673401	0.559181	0.555539	0.628375	0.452907	0.610166	0.393976	0.637645	0.582687	0.667111	0.657841	0.529716	0.567458	0.517135	0.557526	0.476744	0.577721	0.542959	0.505879	0.68234	0.626058	0.798878	0.465157	0.49694	0.689293	0.624402	0.683664	0.634335	0.666118	0.575073	0.71015	0.602221	0.702867	0.524419	0.472109	0.651881	0.665124	0.409205	0.606525	0.624402
1	177	0.569775	0.322464	0.589309	0.530709	0.557526	0.655523	0.507865	0.571762	0.587322	0.59593	0.457873	0.569775	0.536668	0.658834	0.5466	0.577721	0.426421	0.646584	0.733325	0.626058	0.505879	0.535675	0.581363	0.459859	0.443306	0.557526	0.593282	0.533358	0.658503	0.544945	0.422117	0.593282	0.418475	0.516473	0.612484	0.635659	0.520777	0.530709	0.554877	0.603214	0.561168	0.534682	0.363186	0.483697	0.669428	0.422117	0.501906	0.578383
1	178	0.530047	0.369808	0.541634	0.545607	0.553884	0.62043	0.485021	0.559181	0.603545	0.613808	0.542628	0.648571	0.511507	0.662807	0.461184	0.523094	0.440326	0.648902	0.621092	0.534351	0.466481	0.553884	0.481379	0.417482	0.542959	0.437678	0.609504	0.62374	0.621092	0.591295	0.477406	0.595599	0.50952	0.52177	0.657841	0.656848	0.586329	0.458535	0.51879	0.602221	0.560174	0.58037	0.427083	0.508527	0.582025	0.384044	0.541965	0.637976
1	179	0.658503	0.454562	0.831985	0.632679	0.684658	0.729352	0.659165	0.726704	0.829005	0.766764	0.602221	0.679691	0.647246	0.73465	0.579708	0.730014	0.556202	0.862443	0.768419	0.631355	0.615795	0.680023	0.788614	0.537993	0.65453	0.728028	0.751534	0.79954	0.797553	0.732994	0.603214	0.76875	0.681347	0.762129	0.77802	0.816424	0.693597	0.640956	0.717103	0.74094	0.837613	0.6979	0.463501	0.696907	0.822053	0.556864	0.696576	0.807816
1	180	0.726704	0.53104	0.843241	0.739947	0.809141	0.850856	0.719089	0.735974	0.82139	0.836951	0.793249	0.83364	0.794905	0.786959	0.715447	0.836289	0.702535	0.973353	0.93859	0.669428	0.743588	0.822053	0.793911	0.601889	0.781331	0.675719	0.82139	0.846552	0.903496	0.895551	0.643936	0.837613	0.759811	0.791594	0.940576	0.923361	0.791594	0.712799	0.816755	0.862443	0.865423	0.760473	0.529716	0.70717	0.923361	0.612153	0.825694	0.91078
1	181	0.723062	0.482041	0.701542	0.638307	0.789939	0.817087	0.659496	0.797553	0.87072	0.812783	0.653537	0.763784	0.733325	0.851518	0.58964	0.736967	0.622085	0.945543	0.862774	0.684658	0.653868	0.767095	0.73796	0.539648	0.733987	0.61447	0.865423	0.742264	0.812783	0.852842	0.676712	0.727366	0.709157	0.792587	0.814769	0.799209	0.661151	0.67936	0.718758	0.80285	0.844566	0.697569	0.604538	0.729352	0.763784	0.576728	0.72869	0.757825
1	182	0.572755	0.48469	0.727035	0.554877	0.720744	0.717103	0.646915	0.581363	0.764446	0.705515	0.599903	0.62374	0.595268	0.705515	0.479393	0.786297	0.58666	0.838275	0.664462	0.661814	0.684658	0.611822	0.663469	0.553553	0.586329	0.619767	0.604538	0.689624	0.701873	0.769081	0.477737	0.774047	0.669097	0.689293	0.73167	0.764115	0.720082	0.658172	0.695252	0.680354	0.760804	0.610166	0.483697	0.587984	0.768088	0.513824	0.680354	0.736305
1	183	0.744582	0.512169	0.765108	0.688299	0.813445	0.882308	0.688962	0.738291	0.845228	0.789939	0.723062	0.823377	0.745244	0.834633	0.611822	0.770074	0.580701	0.896544	0.819073	0.748223	0.637645	0.689955	0.730677	0.552229	0.672739	0.672077	0.75319	0.773054	0.813114	0.825032	0.58964	0.824039	0.674394	0.804506	0.862774	0.873038	0.766101	0.656516	0.723393	0.855491	0.825032	0.704853	0.545607	0.6979	0.829998	0.479724	0.728028	0.781993
1	184	0.534351	0.449927	0.514486	0.445292	0.517135	0.626058	0.47244	0.589309	0.707833	0.636652	0.385699	0.56183	0.638307	0.650557	0.421124	0.581694	0.486014	0.678036	0.658834	0.536006	0.479062	0.586329	0.586991	0.37345	0.550242	0.518459	0.638639	0.563485	0.529054	0.686644	0.501575	0.510182	0.547594	0.585336	0.595599	0.601227	0.562823	0.55587	0.537993	0.554877	0.737298	0.52177	0.448934	0.605862	0.589309	0.454893	0.58666	0.507865
1	185	0.477737	0.460853	0.587322	0.452576	0.571431	0.733987	0.511838	0.618112	0.739947	0.685982	0.50621	0.661151	0.592619	0.80881	0.443637	0.568782	0.523425	0.735974	0.622085	0.614139	0.598579	0.626058	0.650226	0.36418	0.539648	0.606525	0.585336	0.690617	0.671415	0.723393	0.440326	0.59593	0.606525	0.617781	0.687306	0.607187	0.742264	0.51879	0.606525	0.556202	0.717103	0.613146	0.481048	0.645922	0.625065	0.55885	0.6297	0.685651
1	186	0.585667	0.467474	0.779013	0.6297	0.699225	0.737298	0.645591	0.708495	0.702867	0.764446	0.666449	0.684658	0.643936	0.763453	0.664793	0.766432	0.593944	0.920381	0.764777	0.63599	0.654199	0.723062	0.807154	0.539979	0.59593	0.763122	0.716109	0.801857	0.759811	0.775371	0.563154	0.699556	0.665786	0.770074	0.800202	0.807485	0.714454	0.690617	0.762129	0.789939	0.870058	0.701211	0.480386	0.659496	0.844897	0.630693	0.644598	0.848207
1	187	0.660158	0.417482	0.806492	0.631355	0.726373	0.80583	0.656516	0.716441	0.785635	0.712468	0.555208	0.721076	0.576066	0.770736	0.546269	0.721407	0.630693	0.806823	0.764777	0.703198	0.609173	0.67605	0.711806	0.53104	0.584674	0.677705	0.687968	0.763453	0.800864	0.783648	0.571762	0.647577	0.701873	0.736305	0.845228	0.742926	0.647246	0.693265	0.794243	0.681347	0.800533	0.714785	0.483697	0.696245	0.779013	0.534682	0.704191	0.760804
1	188	0.751534	0.508527	0.797553	0.683002	0.819073	0.878335	0.725048	0.793911	0.851518	0.782986	0.681016	0.795567	0.76875	0.829005	0.679691	0.806161	0.634335	0.922036	0.925347	0.781662	0.709819	0.773054	0.796229	0.570438	0.692272	0.788945	0.77173	0.739285	0.791594	0.83066	0.586991	0.751865	0.752196	0.836289	0.903165	0.900517	0.723724	0.71313	0.799209	0.777358	0.912766	0.686644	0.549249	0.750541	0.905483	0.568782	0.729021	0.789276
1	189	0.639963	0.496277	0.690948	0.626058	0.695583	0.792256	0.64228	0.595599	0.744582	0.718758	0.673401	0.752858	0.669097	0.776365	0.513493	0.657841	0.576397	0.812451	0.763784	0.632017	0.600565	0.698232	0.693265	0.492636	0.582025	0.689624	0.719089	0.742926	0.72869	0.782986	0.481048	0.674725	0.713792	0.746237	0.854167	0.741933	0.75021	0.611491	0.730346	0.762791	0.746568	0.682671	0.536337	0.670753	0.768088	0.504554	0.670421	0.767426
1	190	0.738953	0.614801	0.957792	0.727366	0.784972	0.825032	0.79027	0.684658	0.854167	0.930975	0.736636	0.840593	0.773385	0.822715	0.693265	0.83066	0.739616	0.886612	0.854498	0.720082	0.698894	0.801857	0.779344	0.544283	0.663138	0.796891	0.794574	0.884294	0.882639	0.791263	0.584674	0.808148	0.838937	0.831323	0.991893	0.902503	0.833971	0.696576	0.8151	0.82139	0.939583	0.726373	0.529054	0.785304	0.943556	0.641287	0.766764	0.936273
1	191	0.684989	0.566465	0.867741	0.720744	0.786959	0.877673	0.77802	0.746899	0.835958	0.777027	0.697238	0.857477	0.673732	0.909125	0.724386	0.77504	0.653206	0.904821	0.972691	0.854498	0.730014	0.79027	0.722069	0.611491	0.669428	0.716441	0.810796	0.819073	0.867078	0.809472	0.575735	0.779013	0.771399	0.833309	1.01441	0.899524	0.791925	0.8151	0.834633	0.764777	0.897537	0.783648	0.608842	0.689293	0.872376	0.638307	0.753521	0.844897
1	192	0.729683	0.486676	0.810796	0.653537	0.823708	0.905814	0.693265	0.747561	0.799209	0.747892	0.677043	0.817749	0.677374	0.858139	0.574079	0.661483	0.549911	0.867741	0.812451	0.691941	0.641949	0.689624	0.755838	0.564478	0.720413	0.687968	0.760142	0.789276	0.754845	0.886281	0.597586	0.726704	0.725379	0.853504	0.909787	0.862774	0.744582	0.65751	0.711474	0.769081	0.820728	0.759811	0.559512	0.71942	0.83066	0.547263	0.756169	0.814438
1	193	0.557195	0.357227	0.605531	0.556533	0.620098	0.553884	0.573086	0.56183	0.549911	0.536337	0.554546	0.588316	0.489987	0.49396	0.495946	0.564809	0.382389	0.702867	0.641287	0.525743	0.474758	0.499257	0.539648	0.451914	0.542296	0.48171	0.58037	0.572424	0.600234	0.589971	0.470785	0.619105	0.600234	0.641949	0.679691	0.69459	0.488332	0.495284	0.531371	0.619105	0.598579	0.504554	0.426752	0.485021	0.639301	0.386692	0.488332	0.601227
1	194	0.647909	0.550573	0.777027	0.699887	0.734318	0.853504	0.684327	0.757493	0.858802	0.75948	0.60818	0.795236	0.715778	0.857808	0.659496	0.861781	0.683333	0.917732	0.966731	0.780337	0.809803	0.769743	0.801195	0.639963	0.680354	0.732994	0.775702	0.801857	0.86443	0.868734	0.618443	0.750872	0.720082	0.726373	0.864761	0.849863	0.829005	0.778682	0.912766	0.748555	0.904159	0.758156	0.538986	0.816424	0.891247	0.628375	0.790601	0.834633
1	195	0.720082	0.498264	0.816424	0.66678	0.764446	0.819404	0.727366	0.786959	0.787952	0.934948	0.691279	0.77802	0.714454	0.937266	0.710481	0.764446	0.683002	0.848207	0.856484	0.754845	0.66082	0.754514	0.770405	0.510182	0.659496	0.810465	0.764115	0.789608	0.855822	0.821059	0.597917	0.782324	0.730014	0.80583	0.890253	0.8151	0.748886	0.67936	0.782324	0.761135	0.86145	0.680685	0.517466	0.792918	0.860457	0.615795	0.695583	0.816755
1	196	0.583681	0.548587	0.692272	0.54958	0.624733	0.762791	0.635328	0.564809	0.669097	0.675056	0.472109	0.577059	0.587322	0.726704	0.52177	0.702867	0.652212	0.726704	0.69161	0.684327	0.650557	0.650557	0.631355	0.476082	0.502237	0.553884	0.658834	0.601558	0.687637	0.629037	0.476413	0.755176	0.629037	0.707502	0.741271	0.718427	0.702867	0.728028	0.711806	0.593282	0.763784	0.647246	0.437015	0.49396	0.688299	0.505879	0.645591	0.704853
1	197	0.735974	0.619767	0.912766	0.759811	0.883963	0.860126	0.748886	0.80583	0.941901	0.868403	0.746899	0.84589	0.791594	0.84589	0.658834	0.895551	0.726704	0.925016	0.875686	0.716772	0.752858	0.742264	0.830329	0.644267	0.796891	0.819735	0.858139	0.881315	0.829005	0.899855	0.681678	0.915084	0.911442	0.899855	0.939252	0.941901	0.933624	0.747892	0.80881	0.83066	0.986264	0.745906	0.581032	0.878004	0.958123	0.576397	0.844897	0.895882
1	198	0.524087	0.335045	0.516804	0.457873	0.601227	0.538986	0.461846	0.456218	0.536006	0.553222	0.517135	0.510182	0.575404	0.508196	0.37974	0.552229	0.462177	0.650226	0.515811	0.49098	0.422448	0.452576	0.464494	0.376098	0.446286	0.402253	0.517135	0.463832	0.42907	0.579708	0.38603	0.480717	0.464163	0.547263	0.602552	0.584343	0.50621	0.452576	0.531702	0.472109	0.548256	0.502568	0.428077	0.471116	0.62672	0.353585	0.523094	0.486345
1	199	0.487338	0.357227	0.607849	0.504223	0.684658	0.644267	0.592288	0.49098	0.640956	0.580039	0.628706	0.632679	0.573417	0.56183	0.393314	0.613808	0.443637	0.721738	0.617781	0.525743	0.533689	0.529054	0.598248	0.398942	0.538655	0.514817	0.567789	0.624402	0.545276	0.731339	0.399935	0.590302	0.568782	0.663469	0.650557	0.690286	0.571762	0.469129	0.567127	0.58037	0.6638	0.559181	0.493298	0.522101	0.681678	0.431387	0.575735	0.620761
1	200	0.5466	0.387355	0.669097	0.511176	0.62374	0.681347	0.560837	0.61116	0.713792	0.558519	0.578052	0.675056	0.528391	0.623409	0.453569	0.655523	0.54329	0.716109	0.669759	0.531702	0.556202	0.577059	0.566796	0.533358	0.630693	0.543621	0.628044	0.665124	0.65155	0.67009	0.52475	0.736305	0.603214	0.606193	0.677705	0.744582	0.689955	0.593282	0.514155	0.677043	0.64824	0.625065	0.431387	0.559181	0.643274	0.41384	0.586329	0.748555
1	201	0.502899	0.350937	0.573748	0.482041	0.513493	0.677043	0.50323	0.517797	0.590964	0.529716	0.4539	0.554546	0.477737	0.594275	0.425097	0.567127	0.456218	0.655854	0.675056	0.535013	0.52806	0.547594	0.5466	0.495946	0.480717	0.59593	0.570769	0.545607	0.615463	0.536668	0.420793	0.591295	0.506541	0.563485	0.617781	0.599572	0.532695	0.579046	0.548256	0.599241	0.553884	0.543621	0.380402	0.500912	0.612153	0.429732	0.508196	0.57441
1	202	0.682671	0.561168	0.812783	0.758818	0.806492	0.826357	0.719089	0.732994	0.895551	0.800864	0.734318	0.793249	0.730677	0.850856	0.616457	0.781	0.677705	0.884625	0.798215	0.70717	0.703198	0.745575	0.827681	0.593613	0.718758	0.719089	0.863106	0.846221	0.788614	0.904821	0.637645	0.809472	0.814438	0.851518	0.939583	0.906145	0.846221	0.67605	0.827019	0.801195	0.88297	0.761466	0.623409	0.761797	0.870058	0.513493	0.811127	0.895882
1	203	0.712468	0.493298	0.742926	0.670753	0.791263	0.754845	0.632679	0.736305	0.739947	0.840924	0.697569	0.720082	0.715778	0.74723	0.620098	0.820728	0.652544	0.871382	0.808479	0.603214	0.73796	0.705184	0.770074	0.594606	0.74392	0.657841	0.709488	0.793911	0.854829	0.868403	0.649895	0.832647	0.772392	0.762791	0.838275	0.796229	0.773385	0.603214	0.775702	0.77802	0.787952	0.666118	0.485683	0.806823	0.849201	0.551898	0.801857	0.806161
1	204	0.716772	0.630693	0.900186	0.731008	0.83662	0.909125	0.818411	0.734981	0.955475	0.967393	0.734318	0.840924	0.778682	0.91707	0.681347	0.910449	0.739947	1.0005	0.878997	0.803181	0.764777	0.78431	0.83364	0.622085	0.706508	0.805499	0.804506	0.883963	0.90449	0.901841	0.62043	0.939914	0.788283	0.894557	0.942894	0.969049	0.915415	0.841586	0.814438	0.917732	0.951502	0.809803	0.567458	0.754183	0.956137	0.627713	0.80583	0.880983
1	205	0.495615	0.314519	0.553884	0.424766	0.522101	0.54031	0.494622	0.640294	0.539317	0.592951	0.494953	0.56514	0.472771	0.591295	0.501575	0.565803	0.439002	0.641949	0.628044	0.426421	0.434367	0.488994	0.606525	0.40755	0.456549	0.57739	0.520446	0.62043	0.541965	0.641618	0.480386	0.579046	0.570438	0.604869	0.580701	0.578383	0.592288	0.475089	0.482372	0.558188	0.563154	0.444961	0.341998	0.588978	0.590302	0.416158	0.43834	0.569444
1	206	0.593613	0.387686	0.620098	0.547594	0.634004	0.672077	0.481048	0.675388	0.715116	0.606193	0.56812	0.602221	0.585005	0.688962	0.535013	0.719751	0.54031	0.769081	0.702204	0.673401	0.623078	0.624071	0.560505	0.51548	0.632348	0.572093	0.627051	0.557195	0.69161	0.64526	0.536006	0.722731	0.517797	0.615132	0.699225	0.681016	0.588316	0.582687	0.665786	0.606193	0.71313	0.575073	0.477406	0.589971	0.696245	0.484359	0.610497	0.676381
1	207	0.698232	0.549249	0.83364	0.710812	0.739285	0.83364	0.702204	0.739947	0.74094	0.797884	0.714123	0.820397	0.636652	0.830329	0.675388	0.760142	0.652544	0.895882	0.826688	0.698232	0.745906	0.765439	0.804837	0.585005	0.675719	0.740609	0.732994	0.843572	0.895882	0.795236	0.600565	0.856153	0.799871	0.864761	0.931969	0.855491	0.850856	0.741271	0.834633	0.758818	0.814769	0.802188	0.5125	0.711474	0.85516	0.59593	0.755176	0.938921
1	208	0.556864	0.34266	0.625727	0.494622	0.556202	0.667442	0.526405	0.585005	0.652544	0.578052	0.446286	0.611822	0.577721	0.624733	0.431056	0.573417	0.467805	0.665455	0.675056	0.58037	0.449596	0.548256	0.523094	0.462508	0.593613	0.530047	0.564147	0.610497	0.527398	0.631355	0.442644	0.500581	0.554877	0.561499	0.725711	0.64526	0.510845	0.526736	0.551898	0.522101	0.642611	0.579046	0.452245	0.609173	0.6297	0.384044	0.574742	0.547594
1	209	0.696576	0.505216	0.786959	0.665124	0.760473	0.847214	0.644598	0.754183	0.849863	0.776365	0.671415	0.81212	0.721738	0.867078	0.615463	0.811458	0.723724	0.844897	0.823046	0.715116	0.693265	0.712137	0.729352	0.563485	0.695914	0.742264	0.701211	0.826357	0.803513	0.863437	0.594937	0.751534	0.777358	0.760473	0.861119	0.829667	0.871051	0.684327	0.771399	0.761135	0.877342	0.709488	0.547594	0.841586	0.86741	0.575073	0.735312	0.846883
1	210	0.587984	0.339349	0.575404	0.452245	0.51548	0.581363	0.536006	0.644267	0.626389	0.623409	0.40755	0.552229	0.561168	0.616457	0.465488	0.587322	0.457873	0.699225	0.629037	0.473765	0.471447	0.554546	0.609835	0.411854	0.594937	0.523425	0.617781	0.600896	0.570769	0.636652	0.533358	0.545276	0.565472	0.612153	0.621092	0.618112	0.465488	0.50025	0.523094	0.550242	0.676712	0.521439	0.38901	0.566465	0.627382	0.492636	0.564809	0.536999
1	211	0.604538	0.467474	0.743257	0.588647	0.633672	0.713461	0.56514	0.626389	0.725379	0.732994	0.55587	0.676381	0.634666	0.729352	0.50323	0.575073	0.523094	0.716772	0.643605	0.533026	0.499919	0.608511	0.702867	0.444961	0.668766	0.621423	0.694921	0.742926	0.67009	0.734981	0.492967	0.59593	0.709819	0.670753	0.77173	0.67936	0.6297	0.543952	0.619105	0.571431	0.768088	0.631355	0.438009	0.660158	0.724055	0.500912	0.714785	0.695914
1	212	0.675388	0.512169	0.781662	0.617781	0.675056	0.798215	0.660489	0.728359	0.777689	0.694259	0.584343	0.77802	0.655523	0.680685	0.54958	0.737298	0.610166	0.804175	0.709819	0.608511	0.624071	0.664131	0.735312	0.516473	0.699225	0.690617	0.641618	0.826025	0.761797	0.792918	0.594606	0.774047	0.770736	0.749879	0.827019	0.796891	0.785966	0.648902	0.671084	0.689624	0.813776	0.689624	0.417151	0.686313	0.79656	0.559512	0.742595	0.838275
1	213	0.468798	0.34266	0.664462	0.464494	0.589309	0.6297	0.578052	0.565472	0.530709	0.612153	0.560837	0.622085	0.400598	0.628706	0.539979	0.583018	0.49694	0.720082	0.639632	0.50025	0.495284	0.542628	0.602552	0.445292	0.48767	0.562823	0.488994	0.655854	0.6979	0.641618	0.430725	0.618774	0.56514	0.613146	0.670753	0.615132	0.585336	0.591957	0.54958	0.657179	0.607187	0.552229	0.372787	0.512831	0.640956	0.482041	0.483697	0.618443
1	214	0.802519	0.596592	0.883632	0.733325	0.792587	0.85516	0.809472	0.797222	0.928658	0.88297	0.681347	0.82139	0.784972	0.880983	0.695583	0.828012	0.709819	0.932631	0.902834	0.72869	0.700218	0.781993	0.903496	0.582356	0.686644	0.769081	0.891247	0.880652	0.838937	0.891909	0.709819	0.783979	0.829005	0.890916	0.96938	0.907469	0.784972	0.781	0.816755	0.843903	0.940576	0.817087	0.553222	0.783317	0.938921	0.62374	0.815431	0.880652
1	215	0.644929	0.502568	0.721407	0.610166	0.729352	0.652544	0.650888	0.707502	0.753852	0.851187	0.615463	0.652875	0.660489	0.759811	0.570769	0.773054	0.600565	0.837944	0.748223	0.603545	0.695583	0.655523	0.739616	0.534682	0.651219	0.701873	0.757162	0.693928	0.721407	0.755838	0.621754	0.749548	0.684327	0.757493	0.729021	0.746568	0.710481	0.628706	0.733987	0.699887	0.825032	0.629037	0.446617	0.738291	0.818742	0.56183	0.696245	0.666449
1	216	0.685651	0.529716	0.810796	0.714785	0.797222	0.78729	0.748886	0.650557	0.838275	0.744913	0.801195	0.823377	0.727035	0.74723	0.576728	0.820728	0.649233	0.948191	0.860457	0.675719	0.724055	0.74723	0.732994	0.625727	0.75948	0.730677	0.762129	0.81808	0.791594	0.889591	0.553222	0.776696	0.804175	0.817418	0.922036	0.934948	0.853836	0.722731	0.788614	0.869065	0.839931	0.694921	0.597917	0.787952	0.894226	0.560174	0.760142	0.802188
1	217	0.570438	0.499257	0.645591	0.55587	0.601227	0.619436	0.576397	0.583681	0.664462	0.665455	0.603545	0.637314	0.607849	0.638307	0.542959	0.697238	0.498595	0.790932	0.621423	0.582356	0.537661	0.622747	0.590633	0.457542	0.575404	0.594937	0.630031	0.67307	0.636652	0.570438	0.495284	0.723393	0.599903	0.673732	0.735312	0.761466	0.700549	0.578052	0.544283	0.681016	0.738953	0.607187	0.432049	0.536999	0.703529	0.528723	0.580701	0.715447
1	218	0.676712	0.542628	0.736967	0.618443	0.633672	0.79954	0.680354	0.677705	0.748886	0.744913	0.659827	0.816093	0.64526	0.787952	0.602221	0.74723	0.627382	0.853836	0.807154	0.70386	0.704191	0.763453	0.757493	0.547925	0.645591	0.794243	0.661151	0.853173	0.808148	0.838937	0.53402	0.704522	0.792587	0.728028	0.905152	0.740609	0.852511	0.676712	0.799871	0.688962	0.808479	0.723062	0.497271	0.850856	0.834964	0.629368	0.721076	0.900848
1	219	0.563485	0.503892	0.757162	0.650226	0.636321	0.733325	0.593282	0.650557	0.75319	0.76875	0.624402	0.745575	0.591295	0.788945	0.567127	0.698232	0.579708	0.823708	0.784641	0.626058	0.710481	0.722069	0.791925	0.570438	0.686644	0.734981	0.740278	0.805499	0.778351	0.83066	0.55885	0.720744	0.730677	0.700218	0.798878	0.789608	0.851518	0.6638	0.713461	0.674394	0.793911	0.743588	0.482372	0.771399	0.797222	0.607849	0.745906	0.881315
1	220	0.801526	0.584012	0.828343	0.73167	0.846883	0.841586	0.732001	0.79358	0.992224	0.808479	0.760473	0.844566	0.754514	0.842248	0.606525	0.782324	0.631686	0.939583	0.918726	0.789608	0.70717	0.769412	0.698894	0.590302	0.709819	0.674394	0.871051	0.755507	0.764446	0.843572	0.694921	0.829998	0.723724	0.876348	0.909125	0.893564	0.760804	0.681678	0.788283	0.812451	0.860457	0.769412	0.638639	0.766764	0.865754	0.493629	0.741602	0.777358
1	221	0.805499	0.544283	0.848207	0.743257	0.852842	0.891909	0.761797	0.846883	0.867741	0.998514	0.735643	0.831654	0.838275	0.92634	0.74723	0.81808	0.665786	1.00447	0.910118	0.754514	0.730346	0.758156	0.784972	0.613808	0.813114	0.763122	0.853836	0.827019	0.895882	0.878997	0.666118	0.886281	0.803844	0.88926	1.00116	0.922036	0.818742	0.71313	0.771399	0.868403	0.908794	0.730346	0.584012	0.839268	0.951833	0.682009	0.794905	0.797884
1	222	0.687968	0.610828	0.790601	0.71942	0.774047	0.729352	0.641618	0.709819	0.814769	0.83066	0.701542	0.763453	0.67936	0.83066	0.637976	0.784972	0.634997	0.857477	0.829005	0.729021	0.727697	0.706839	0.684989	0.568451	0.640294	0.726704	0.776365	0.766101	0.76577	0.785966	0.622416	0.840924	0.702535	0.796229	0.848869	0.842579	0.856153	0.637976	0.809141	0.772723	0.865423	0.711143	0.529716	0.726704	0.857808	0.560837	0.703529	0.783317
1	223	0.686644	0.526736	0.685651	0.635659	0.701873	0.779344	0.671746	0.695252	0.684658	0.810796	0.655854	0.780337	0.675388	0.725048	0.651219	0.777027	0.583349	0.808148	0.815762	0.649564	0.667442	0.726704	0.737629	0.559512	0.655854	0.652544	0.715447	0.720744	0.780337	0.775702	0.594606	0.79358	0.671746	0.706839	0.832978	0.781331	0.708826	0.658172	0.695252	0.780006	0.750872	0.64824	0.40457	0.652544	0.825694	0.534682	0.717765	0.733987
1	224	0.52475	0.336038	0.6052	0.472109	0.596923	0.623409	0.553553	0.544614	0.630031	0.535344	0.491311	0.617119	0.493298	0.621423	0.408212	0.544614	0.469461	0.612484	0.626389	0.541634	0.460853	0.483697	0.532364	0.428077	0.489325	0.467143	0.554877	0.592951	0.492305	0.664462	0.449927	0.532033	0.565472	0.602221	0.672739	0.623078	0.514486	0.486014	0.572093	0.488994	0.587984	0.585667	0.424766	0.501244	0.63301	0.380071	0.555539	0.559181
1	225	0.55587	0.420131	0.595599	0.513824	0.663138	0.659827	0.572755	0.589309	0.684658	0.763453	0.622416	0.658503	0.64228	0.645922	0.435691	0.648902	0.567789	0.726042	0.604207	0.456218	0.536999	0.604538	0.706177	0.413178	0.594937	0.553222	0.6052	0.699887	0.568782	0.841255	0.50952	0.576066	0.683002	0.677374	0.637645	0.652875	0.696245	0.523094	0.583349	0.613808	0.715778	0.587653	0.451914	0.685651	0.708495	0.451252	0.662145	0.677374
1	226	0.669097	0.444961	0.727366	0.678698	0.729352	0.818742	0.584674	0.664131	0.82139	0.79656	0.62672	0.753852	0.684989	0.837613	0.518128	0.746237	0.569775	0.757825	0.691279	0.6979	0.647909	0.660158	0.733987	0.553222	0.689955	0.672077	0.696245	0.804506	0.757825	0.810134	0.563154	0.733987	0.683664	0.686644	0.785635	0.782324	0.730677	0.573748	0.688299	0.678367	0.775702	0.706177	0.497933	0.707502	0.829005	0.530709	0.797553	0.81808
1	227	0.563485	0.46317	0.711143	0.603545	0.57739	0.59593	0.504223	0.65751	0.637645	0.693265	0.570438	0.689293	0.53104	0.719751	0.594275	0.64228	0.562492	0.636321	0.715447	0.529716	0.535013	0.671415	0.656516	0.356565	0.576066	0.661483	0.691941	0.727697	0.726373	0.70088	0.553884	0.639301	0.639301	0.683995	0.735312	0.664462	0.715447	0.534351	0.656516	0.623078	0.823046	0.575404	0.436684	0.701873	0.650888	0.539979	0.584343	0.747561
1	228	0.571431	0.356234	0.669759	0.593282	0.617781	0.718427	0.574079	0.658834	0.727035	0.7224	0.631355	0.683333	0.6052	0.760804	0.581694	0.660158	0.548256	0.780006	0.773385	0.611822	0.623078	0.656848	0.62672	0.539317	0.613477	0.678698	0.659165	0.688299	0.754514	0.733325	0.492305	0.649233	0.611491	0.607849	0.740609	0.70717	0.665786	0.556864	0.664131	0.710812	0.700218	0.589971	0.44761	0.719089	0.778682	0.533026	0.574742	0.775371
1	229	0.509851	0.472109	0.652875	0.501244	0.56183	0.581694	0.601558	0.431387	0.659496	0.631024	0.532033	0.633672	0.526074	0.601889	0.483366	0.609504	0.477737	0.658172	0.639632	0.585005	0.522432	0.600896	0.582025	0.440326	0.463832	0.469129	0.576066	0.659496	0.602552	0.590633	0.39199	0.587653	0.618443	0.569113	0.702867	0.655192	0.625396	0.552891	0.530378	0.54329	0.634666	0.5711	0.42609	0.49694	0.648571	0.405564	0.622085	0.636321
1	230	0.584012	0.486345	0.67936	0.618112	0.677043	0.71015	0.613146	0.541634	0.669097	0.669097	0.56812	0.632679	0.560505	0.680354	0.532033	0.741933	0.562492	0.73167	0.695914	0.65751	0.666449	0.630693	0.693928	0.510514	0.557195	0.578052	0.636321	0.686313	0.754183	0.677374	0.467805	0.634666	0.649895	0.648571	0.758156	0.696576	0.63301	0.655192	0.754514	0.658172	0.767426	0.621092	0.447279	0.58964	0.757162	0.468467	0.706177	0.679029
1	231	0.659496	0.448272	0.701873	0.633672	0.792918	0.748886	0.62672	0.678036	0.698232	0.708826	0.663469	0.717103	0.635328	0.758487	0.533689	0.73167	0.613808	0.786628	0.736636	0.677705	0.6638	0.624733	0.705184	0.502899	0.596261	0.621423	0.643274	0.732332	0.670421	0.846883	0.542628	0.67307	0.724386	0.761797	0.803844	0.725048	0.719089	0.556533	0.796891	0.656516	0.770074	0.648902	0.554546	0.70717	0.814438	0.493298	0.720082	0.70717
1	232	0.591295	0.403577	0.629368	0.473102	0.599241	0.635659	0.568451	0.616457	0.641618	0.628375	0.535344	0.604207	0.563816	0.596592	0.517135	0.674394	0.514817	0.716109	0.675388	0.553884	0.538986	0.580039	0.615132	0.419469	0.44463	0.597917	0.569444	0.603545	0.632679	0.591295	0.508527	0.631355	0.555208	0.605862	0.650557	0.639301	0.567458	0.515149	0.594275	0.589309	0.626058	0.561499	0.348288	0.586991	0.683995	0.447941	0.523425	0.640625
1	233	0.640294	0.451252	0.740609	0.622085	0.690948	0.795567	0.672408	0.716109	0.866747	0.721407	0.628375	0.69459	0.673401	0.70386	0.594275	0.809472	0.54329	0.827681	0.7224	0.652544	0.617781	0.661814	0.813776	0.553884	0.612153	0.73796	0.732663	0.782324	0.729352	0.693928	0.601558	0.786959	0.684658	0.736636	0.74723	0.80583	0.657841	0.606856	0.627382	0.732994	0.809472	0.699225	0.469792	0.599241	0.823708	0.528723	0.685982	0.834633
1	234	0.523756	0.459859	0.649564	0.561499	0.675388	0.709488	0.560174	0.555208	0.590302	0.699556	0.566134	0.634666	0.56183	0.730346	0.557857	0.652544	0.535344	0.75319	0.759811	0.642611	0.633672	0.663469	0.621754	0.499919	0.599572	0.618774	0.611822	0.652544	0.728359	0.717765	0.431056	0.682671	0.660158	0.628375	0.751203	0.650226	0.682671	0.635328	0.688962	0.591957	0.744913	0.566796	0.461846	0.606856	0.699556	0.549249	0.636321	0.698563
1	235	0.611822	0.524087	0.660489	0.630362	0.712137	0.720082	0.63301	0.692272	0.754183	0.74392	0.53733	0.693597	0.639632	0.742264	0.544614	0.758156	0.567789	0.805168	0.802519	0.677043	0.653868	0.657179	0.64526	0.536337	0.625727	0.628706	0.703529	0.684989	0.728028	0.704191	0.567127	0.738291	0.691941	0.704522	0.76875	0.740278	0.679029	0.651881	0.711806	0.655854	0.791925	0.6297	0.482372	0.690286	0.731339	0.545607	0.645591	0.674725
1	236	0.704191	0.48171	0.667111	0.600896	0.696245	0.791925	0.605531	0.698894	0.857808	0.714454	0.616788	0.752527	0.68234	0.781	0.488994	0.774378	0.562161	0.8737	0.730677	0.700549	0.572755	0.669428	0.710481	0.5466	0.678036	0.669097	0.739285	0.737298	0.704853	0.791594	0.60818	0.704522	0.704522	0.751865	0.761797	0.756831	0.675056	0.668435	0.672408	0.758818	0.827681	0.674725	0.592619	0.670753	0.775371	0.499588	0.67307	0.727366
1	237	0.590302	0.526736	0.792587	0.588647	0.595268	0.772061	0.650888	0.641287	0.743588	0.714454	0.541303	0.638639	0.610828	0.834633	0.576066	0.641618	0.625727	0.742264	0.721076	0.672739	0.58666	0.701542	0.720413	0.4198	0.504554	0.746568	0.692272	0.766101	0.763784	0.644598	0.477075	0.706508	0.695914	0.732994	0.801195	0.743257	0.759149	0.679691	0.712799	0.66678	0.822053	0.686644	0.479062	0.659496	0.732663	0.556864	0.625065	0.848869
1	238	0.544283	0.426421	0.714785	0.590302	0.680023	0.717103	0.68532	0.58666	0.713461	0.841586	0.544614	0.628044	0.674063	0.702867	0.546931	0.725379	0.581032	0.826688	0.693928	0.613477	0.614801	0.627382	0.737298	0.537993	0.64824	0.640294	0.661151	0.72869	0.695583	0.795898	0.496277	0.686975	0.691279	0.69459	0.781662	0.758487	0.605531	0.6297	0.646253	0.669759	0.781331	0.645922	0.475089	0.625065	0.801195	0.594606	0.68863	0.702867
1	239	0.715447	0.488001	0.806823	0.614801	0.790601	0.843903	0.712468	0.807485	0.85516	0.829336	0.664131	0.76875	0.739947	0.809472	0.591626	0.777689	0.620098	0.989575	0.78431	0.674394	0.62374	0.739616	0.818742	0.502568	0.700549	0.741933	0.752858	0.807816	0.742926	0.872707	0.641618	0.775702	0.761466	0.891247	0.843572	0.859133	0.731008	0.715116	0.701873	0.725048	0.909125	0.721738	0.534351	0.701211	0.844566	0.637976	0.757162	0.793249
1	240	0.856484	0.648571	0.928327	0.812451	0.950178	0.8737	0.83662	0.883301	0.929651	0.915746	0.858139	0.925678	0.732332	0.946536	0.727697	0.886943	0.731008	1.03526	0.953819	0.798878	0.765108	0.859464	0.881646	0.638639	0.752196	0.792587	0.930975	0.964083	0.922699	0.931306	0.761797	0.959117	0.89853	1.00944	1.03824	0.986264	0.888598	0.777689	0.908794	0.950178	0.950509	0.844566	0.655192	0.774378	0.948191	0.621754	0.825694	0.977326
1	241	0.422117	0.286046	0.56812	0.422779	0.496277	0.598579	0.494622	0.576728	0.627051	0.553553	0.491642	0.532364	0.42907	0.609835	0.437347	0.568782	0.476413	0.644929	0.609835	0.42311	0.566134	0.50952	0.603876	0.448272	0.483697	0.557526	0.553884	0.618443	0.609835	0.660158	0.461184	0.579377	0.494622	0.539317	0.573417	0.592951	0.553553	0.462508	0.5711	0.629037	0.557195	0.505216	0.364511	0.517135	0.603214	0.439333	0.499919	0.658172
1	242	0.605531	0.476082	0.851849	0.617119	0.718096	0.822053	0.665124	0.661814	0.769412	0.76246	0.636321	0.75948	0.567127	0.790932	0.590964	0.727697	0.696576	0.800533	0.780006	0.604538	0.633341	0.689624	0.671084	0.529716	0.606525	0.691941	0.689955	0.780669	0.847545	0.760804	0.553222	0.731339	0.661483	0.742926	0.836289	0.810134	0.761797	0.726042	0.73465	0.786959	0.781331	0.692272	0.454893	0.628706	0.770074	0.587653	0.660158	0.791925
1	243	0.46615	0.36749	0.692603	0.50025	0.600565	0.714454	0.566796	0.585005	0.662145	0.693597	0.636321	0.649895	0.550904	0.732663	0.497271	0.632348	0.554546	0.767095	0.664131	0.473433	0.635659	0.627051	0.718427	0.466812	0.600565	0.684327	0.601558	0.735312	0.703198	0.772392	0.442975	0.693265	0.623078	0.718758	0.679029	0.677043	0.728359	0.564147	0.63599	0.700218	0.693265	0.615132	0.440326	0.639632	0.730677	0.546269	0.606525	0.745906
1	244	0.581694	0.387355	0.64526	0.545276	0.568782	0.578714	0.544945	0.654199	0.655854	0.642942	0.492636	0.584674	0.542959	0.628044	0.526736	0.584012	0.502899	0.650226	0.627051	0.517797	0.454231	0.594937	0.610828	0.400929	0.537993	0.576397	0.628706	0.631024	0.610828	0.636652	0.529054	0.659165	0.579046	0.627382	0.637314	0.678036	0.54329	0.493629	0.55885	0.63897	0.67009	0.514486	0.366166	0.530378	0.639301	0.401922	0.538324	0.639632
1	245	0.761797	0.586329	0.817087	0.665455	0.755838	0.834633	0.66082	0.844234	0.896544	0.904159	0.636983	0.804837	0.774047	0.912435	0.66082	0.751534	0.695252	0.891578	0.888929	0.677705	0.657179	0.810134	0.85516	0.498595	0.733325	0.739947	0.865092	0.833971	0.778351	0.898861	0.705184	0.778682	0.766101	0.873038	0.860126	0.840593	0.799871	0.723393	0.775702	0.777358	0.974015	0.770405	0.537993	0.755176	0.827019	0.572755	0.803181	0.841586
1	246	0.67009	0.45688	0.765108	0.616457	0.631686	0.678036	0.673401	0.697238	0.738291	0.653206	0.61116	0.74723	0.591957	0.655192	0.583349	0.725048	0.501244	0.777358	0.707833	0.615795	0.572424	0.661483	0.745244	0.508196	0.597254	0.708495	0.67307	0.767757	0.693265	0.673732	0.574742	0.723062	0.68532	0.754183	0.798546	0.80285	0.694259	0.606193	0.647246	0.689955	0.751865	0.68863	0.403246	0.66678	0.79954	0.471778	0.646253	0.769412
1	247	0.649233	0.540641	0.662807	0.574742	0.675719	0.803513	0.599241	0.649895	0.766101	0.820728	0.650557	0.727697	0.672739	0.83364	0.570438	0.705846	0.620761	0.840593	0.766101	0.586991	0.668104	0.751203	0.804175	0.461515	0.602221	0.65751	0.807816	0.71313	0.810465	0.763122	0.579708	0.754183	0.66678	0.741602	0.750541	0.721407	0.752196	0.640625	0.723724	0.791925	0.781331	0.672408	0.514817	0.672408	0.733325	0.532033	0.681016	0.785966
1	248	0.741271	0.529716	0.822384	0.67605	0.714454	0.793911	0.680685	0.757825	0.88595	0.709488	0.676381	0.83066	0.725711	0.817418	0.657179	0.802519	0.655192	0.856815	0.893233	0.731008	0.653537	0.774378	0.776365	0.547594	0.715778	0.736967	0.826357	0.845559	0.815431	0.788614	0.611822	0.804506	0.775702	0.761135	0.851518	0.860457	0.807816	0.688962	0.720082	0.801526	0.92303	0.733325	0.573748	0.75319	0.843241	0.5125	0.722069	0.913429
1	249	0.611822	0.470785	0.572755	0.542296	0.623078	0.589309	0.541634	0.629368	0.67009	0.717434	0.535013	0.597586	0.586991	0.681347	0.500581	0.70088	0.477075	0.756831	0.613808	0.614139	0.601227	0.621754	0.60818	0.458204	0.542959	0.533026	0.66678	0.646584	0.630362	0.624071	0.55885	0.720744	0.584674	0.66678	0.659496	0.692603	0.647577	0.521439	0.613146	0.564809	0.690617	0.599241	0.453569	0.590964	0.658834	0.519452	0.609504	0.704191
1	250	0.390665	0.36418	0.552891	0.443968	0.482703	0.582025	0.449596	0.506872	0.578052	0.51548	0.44463	0.525743	0.500581	0.504223	0.402584	0.593613	0.436353	0.606193	0.514486	0.463501	0.491311	0.485352	0.558519	0.388017	0.45688	0.513162	0.465488	0.621423	0.538655	0.5711	0.398611	0.550904	0.519784	0.516804	0.588647	0.601558	0.602221	0.439995	0.547594	0.533026	0.634335	0.506541	0.334383	0.52806	0.579377	0.38272	0.538986	0.612815
1	251	0.728359	0.46615	0.813776	0.693597	0.820066	0.787621	0.714454	0.772723	0.82437	0.76577	0.697238	0.757825	0.612153	0.808479	0.644929	0.828343	0.668766	0.863437	0.8737	0.695583	0.705846	0.690948	0.804837	0.648902	0.71313	0.677043	0.820728	0.783648	0.825032	0.846552	0.659165	0.804175	0.772392	0.789276	0.837282	0.836951	0.715778	0.729352	0.805499	0.801526	0.817418	0.721738	0.516142	0.707833	0.867078	0.468136	0.761797	0.818411
1	252	0.518459	0.481379	0.702535	0.55885	0.625396	0.666118	0.596261	0.648902	0.664131	0.723724	0.593944	0.661151	0.508527	0.74723	0.558188	0.675056	0.534682	0.751534	0.699225	0.611491	0.624402	0.625396	0.664131	0.465819	0.527398	0.702535	0.631686	0.709819	0.792918	0.668435	0.499919	0.789608	0.610166	0.672739	0.692272	0.694259	0.767757	0.606856	0.683333	0.716109	0.73167	0.571762	0.406226	0.625727	0.660489	0.516142	0.554877	0.767095
1	253	0.637645	0.474427	0.704191	0.596592	0.64824	0.728359	0.588316	0.624402	0.764115	0.745575	0.530378	0.68863	0.640625	0.707502	0.505879	0.650226	0.556202	0.756169	0.734981	0.638307	0.554215	0.658834	0.655192	0.529054	0.603214	0.6297	0.665124	0.712137	0.653206	0.717103	0.544945	0.639963	0.618774	0.693265	0.801526	0.736636	0.647909	0.603876	0.636321	0.636983	0.716772	0.681347	0.474758	0.644598	0.712468	0.46317	0.694259	0.708826
1	254	0.54958	0.458204	0.696907	0.527729	0.584343	0.686313	0.583349	0.588316	0.63599	0.628044	0.475089	0.662476	0.521439	0.690617	0.514155	0.591626	0.541303	0.659165	0.636652	0.580039	0.504554	0.619436	0.634666	0.361862	0.528723	0.548256	0.553884	0.727366	0.64526	0.680354	0.479062	0.526736	0.657179	0.670421	0.758818	0.681016	0.616126	0.585998	0.6297	0.546931	0.720082	0.624733	0.430063	0.568451	0.658834	0.476413	0.624402	0.662807
1	255	0.656516	0.501906	0.715778	0.566796	0.758818	0.633341	0.653537	0.701211	0.7224	0.753521	0.653868	0.641618	0.651219	0.725048	0.59891	0.770074	0.617781	0.805168	0.756831	0.584343	0.585005	0.642611	0.633672	0.499588	0.623409	0.615795	0.732663	0.663138	0.646915	0.72869	0.576728	0.717103	0.700549	0.780669	0.800864	0.770736	0.643936	0.619105	0.670753	0.728028	0.80881	0.562492	0.530709	0.652212	0.751534	0.497602	0.616126	0.6297
1	256	0.403908	0.32412	0.442644	0.427745	0.550573	0.514155	0.454231	0.465157	0.497602	0.428739	0.409868	0.472771	0.430394	0.499257	0.313857	0.474427	0.366166	0.536999	0.511838	0.466812	0.436353	0.440657	0.470785	0.357227	0.455224	0.352261	0.493629	0.485352	0.410199	0.588316	0.376429	0.437347	0.511838	0.534351	0.564478	0.50025	0.464494	0.475089	0.501575	0.404901	0.559512	0.455224	0.439002	0.443306	0.482041	0.342329	0.52177	0.469792
1	257	0.756169	0.597254	0.930644	0.737298	0.829005	0.930313	0.820066	0.794905	0.890253	0.867078	0.708826	0.933293	0.663138	0.916739	0.713792	0.826357	0.626389	0.953819	0.890916	0.895882	0.695914	0.839268	0.819073	0.607187	0.681678	0.811458	0.754845	0.990899	0.890916	0.861781	0.614801	0.819404	0.854829	0.862112	1.06903	0.930644	0.826688	0.738953	0.805168	0.748886	0.904821	0.832978	0.566465	0.763453	0.90449	0.67307	0.815431	0.962427
1	258	0.548918	0.433374	0.609835	0.524087	0.64824	0.670753	0.568451	0.59593	0.703529	0.634666	0.517797	0.54031	0.617781	0.713792	0.423442	0.674394	0.541634	0.744251	0.660158	0.612153	0.563485	0.581032	0.636321	0.476413	0.514155	0.594606	0.676381	0.6052	0.582025	0.674063	0.481379	0.60818	0.553553	0.636652	0.647246	0.665455	0.579046	0.602552	0.665786	0.624071	0.743257	0.596592	0.482372	0.551898	0.673401	0.464163	0.612484	0.623409
1	259	0.409868	0.374112	0.583018	0.422448	0.523756	0.630693	0.449265	0.514155	0.561168	0.606193	0.375767	0.510182	0.422117	0.633341	0.437347	0.548256	0.485683	0.621423	0.590964	0.513162	0.554215	0.513824	0.5711	0.434367	0.436684	0.527729	0.524419	0.518128	0.588647	0.594606	0.441982	0.611491	0.439002	0.527067	0.576066	0.56514	0.587322	0.558188	0.587984	0.515811	0.587653	0.566465	0.280087	0.489656	0.579708	0.482703	0.538655	0.592619
1	260	0.575073	0.461515	0.757825	0.596261	0.543621	0.668766	0.58037	0.594275	0.6638	0.686313	0.529385	0.658172	0.598248	0.673401	0.576728	0.646253	0.618774	0.635328	0.690617	0.576728	0.544614	0.619767	0.6297	0.418475	0.509189	0.641949	0.560837	0.74723	0.709157	0.641949	0.484359	0.580701	0.62374	0.639632	0.772061	0.677374	0.685982	0.568782	0.710481	0.628706	0.743588	0.616457	0.395631	0.645591	0.749217	0.507203	0.627382	0.736305
1	261	0.568451	0.427083	0.73465	0.56812	0.622416	0.795236	0.61745	0.744582	0.719089	0.763122	0.594606	0.726704	0.635659	0.771067	0.660158	0.71942	0.609835	0.790932	0.729021	0.575073	0.639301	0.662476	0.789608	0.475089	0.667773	0.709488	0.636652	0.789276	0.78729	0.792587	0.557857	0.754514	0.68863	0.732332	0.742595	0.740609	0.757825	0.619436	0.636321	0.765108	0.816755	0.656848	0.420793	0.692603	0.78729	0.614139	0.648571	0.814438
1	262	0.562161	0.426421	0.602883	0.535013	0.609835	0.623409	0.524419	0.599903	0.694921	0.618112	0.486014	0.658503	0.618774	0.632017	0.485683	0.61447	0.521439	0.686644	0.688962	0.541634	0.616788	0.538655	0.591295	0.428077	0.561499	0.580039	0.60818	0.607849	0.640956	0.658503	0.489656	0.608511	0.58964	0.631024	0.662476	0.68234	0.721076	0.510845	0.632679	0.587653	0.698894	0.555539	0.436353	0.696576	0.692603	0.498595	0.580701	0.637314
1	263	0.666118	0.514155	0.761135	0.653206	0.753852	0.749217	0.650226	0.779344	0.75021	0.941239	0.668104	0.757162	0.678036	0.825694	0.715116	0.774378	0.624071	0.911773	0.86741	0.638307	0.739616	0.749217	0.780669	0.575404	0.697238	0.735974	0.76577	0.767095	0.831323	0.852511	0.645922	0.799209	0.715447	0.808479	0.868734	0.791594	0.789608	0.685982	0.755507	0.759811	0.82139	0.686975	0.445954	0.770405	0.876348	0.656185	0.732663	0.819735
1	264	0.686644	0.505547	0.891578	0.750872	0.82735	0.866416	0.769081	0.774709	0.866416	0.908462	0.763122	0.877011	0.749548	0.885287	0.690286	0.823377	0.698894	0.91376	0.887936	0.721738	0.741933	0.751534	0.844897	0.581694	0.707833	0.7565	0.785635	0.905483	0.837613	0.937928	0.604207	0.834302	0.776365	0.84589	0.926671	0.918395	0.832978	0.706177	0.856484	0.837282	0.88595	0.779013	0.574079	0.761466	0.964745	0.591295	0.768088	0.918395
1	265	0.733656	0.582356	0.767757	0.672739	0.743588	0.786628	0.6638	0.780669	0.848869	0.850194	0.702204	0.824039	0.760804	0.887605	0.701211	0.706839	0.600896	0.924685	0.929982	0.743588	0.654199	0.794574	0.714123	0.502568	0.641287	0.692272	0.843572	0.789608	0.811789	0.799209	0.631024	0.766101	0.715447	0.804506	0.933955	0.82735	0.844566	0.649895	0.764446	0.726704	0.848869	0.73796	0.547594	0.82139	0.789276	0.574079	0.721076	0.797222
1	266	0.725711	0.620098	0.792256	0.688299	0.767426	0.851849	0.645922	0.773716	0.840593	0.895551	0.704522	0.838606	0.800202	0.888929	0.718096	0.808479	0.710812	0.936935	0.909456	0.714123	0.695252	0.83066	0.784972	0.53733	0.795567	0.675719	0.852842	0.872707	0.877342	0.851518	0.678036	0.843572	0.816755	0.815762	0.942563	0.828674	0.866416	0.700218	0.714785	0.773054	0.896213	0.762791	0.621423	0.814769	0.825363	0.657179	0.797553	0.86145
1	267	0.70386	0.57739	0.937597	0.801195	0.897206	0.890253	0.85218	0.814438	0.925678	0.974346	0.742926	0.834302	0.7565	0.918395	0.728359	0.960772	0.701542	1.02301	0.912104	0.810465	0.823377	0.772061	0.921705	0.686644	0.723062	0.84291	0.894226	0.894557	0.945543	0.899524	0.674394	0.940908	0.8151	0.868734	0.94488	0.987589	0.851518	0.823377	0.890916	0.891909	0.995534	0.825032	0.543952	0.782324	0.983616	0.665455	0.811789	0.899524
1	268	0.451914	0.363186	0.504885	0.460853	0.477075	0.526074	0.455887	0.501575	0.594275	0.487338	0.523425	0.564478	0.559512	0.5711	0.417151	0.527398	0.4539	0.653537	0.64228	0.494622	0.485683	0.558188	0.492967	0.363186	0.508196	0.529716	0.564147	0.554546	0.563485	0.570438	0.391327	0.526405	0.497602	0.508858	0.592951	0.58964	0.605862	0.425428	0.507203	0.581694	0.566134	0.468467	0.44463	0.560837	0.561499	0.406888	0.458866	0.629368
1	269	0.599241	0.373119	0.617119	0.550573	0.638639	0.680685	0.559512	0.633341	0.547263	0.757825	0.563816	0.662476	0.583018	0.675056	0.545276	0.609504	0.514486	0.714785	0.612815	0.513493	0.47542	0.606856	0.704522	0.403908	0.612815	0.5466	0.606193	0.703198	0.648902	0.752527	0.532033	0.644598	0.646915	0.678036	0.708164	0.666118	0.584343	0.533358	0.547925	0.599241	0.693265	0.632348	0.41053	0.581694	0.672739	0.492636	0.642611	0.703529
1	270	0.622747	0.464826	0.736636	0.685651	0.716441	0.74392	0.624402	0.664462	0.741271	0.811458	0.649564	0.755838	0.668104	0.785635	0.592951	0.712137	0.598579	0.795567	0.79027	0.647246	0.653868	0.692603	0.700549	0.550573	0.6979	0.650557	0.723062	0.769743	0.781662	0.788283	0.582687	0.803844	0.689293	0.739947	0.785635	0.791263	0.775702	0.64526	0.698563	0.729021	0.741933	0.714123	0.488332	0.671084	0.809141	0.515149	0.71015	0.81808
1	271	0.68532	0.48469	0.792256	0.681016	0.688962	0.711474	0.695914	0.764777	0.802188	0.735312	0.614139	0.732001	0.647246	0.777027	0.630362	0.763784	0.562823	0.823708	0.811458	0.687968	0.597254	0.707502	0.756831	0.533026	0.630362	0.735312	0.760473	0.824039	0.742926	0.711806	0.617119	0.741933	0.747561	0.813445	0.849532	0.847876	0.684989	0.640625	0.703529	0.749879	0.823708	0.66678	0.552229	0.689955	0.799209	0.51548	0.665786	0.792918
1	272	0.550904	0.453238	0.601558	0.512169	0.594937	0.619436	0.592288	0.615795	0.800864	0.592619	0.534351	0.616457	0.597917	0.627382	0.427414	0.667111	0.529054	0.68234	0.675388	0.516804	0.517135	0.549911	0.59891	0.439995	0.575404	0.577059	0.659827	0.652544	0.564478	0.67009	0.539317	0.692272	0.628706	0.647909	0.646584	0.695583	0.674725	0.519784	0.55587	0.647246	0.70088	0.554215	0.451914	0.603214	0.647246	0.400266	0.585336	0.613477
1	273	0.610497	0.438671	0.749548	0.649895	0.690948	0.764446	0.595599	0.649895	0.812783	0.689955	0.592619	0.719751	0.550904	0.77802	0.544614	0.639632	0.579377	0.747561	0.786959	0.603545	0.618112	0.644929	0.701542	0.537993	0.673732	0.563154	0.804506	0.735643	0.802188	0.778682	0.588316	0.703198	0.665124	0.711474	0.772061	0.748886	0.634666	0.638639	0.686975	0.725711	0.767095	0.721407	0.544283	0.595599	0.710812	0.477737	0.69161	0.769743
1	274	0.756169	0.548918	0.881646	0.737298	0.865423	0.907469	0.712137	0.775371	0.91707	0.951171	0.724717	0.874362	0.745575	0.890916	0.586991	0.813114	0.665786	0.967724	0.816093	0.728359	0.715778	0.779344	0.855491	0.646584	0.792256	0.776696	0.847545	0.892571	0.844897	0.952826	0.697238	0.869065	0.782324	0.890916	0.929982	0.912435	0.848538	0.747561	0.770405	0.810465	0.904821	0.877011	0.572755	0.761466	0.90449	0.649564	0.87668	0.925016
1	275	0.803844	0.539317	0.790601	0.688299	0.723062	0.841917	0.689293	0.740278	0.869727	0.798546	0.712137	0.804506	0.688962	0.785635	0.670421	0.773385	0.628044	0.871382	0.832316	0.667111	0.701542	0.760142	0.739616	0.607849	0.720744	0.768088	0.82735	0.797222	0.869396	0.741271	0.635659	0.877342	0.744913	0.795236	0.874362	0.875686	0.801195	0.674725	0.698232	0.860457	0.83066	0.715116	0.492305	0.749217	0.851849	0.580039	0.738622	0.863768
1	276	0.573748	0.459197	0.690617	0.62672	0.632348	0.651881	0.569775	0.5711	0.681678	0.685651	0.571762	0.633341	0.657841	0.692934	0.530378	0.675388	0.621092	0.646584	0.704191	0.548918	0.565803	0.634997	0.632348	0.446948	0.619105	0.600896	0.665786	0.720744	0.708164	0.673401	0.479062	0.596592	0.679691	0.593282	0.772392	0.660489	0.672408	0.522101	0.678367	0.598248	0.744251	0.58964	0.478731	0.683002	0.733656	0.522101	0.682671	0.722069
1	277	0.810465	0.554546	0.925016	0.761466	0.890253	1.01904	0.791594	0.857808	0.907138	0.878335	0.761466	0.912104	0.781331	0.930313	0.696245	0.849532	0.71942	1.05513	0.925016	0.847876	0.747561	0.842248	0.839599	0.665786	0.815762	0.753852	0.793249	0.949847	0.903165	0.94786	0.671415	0.878004	0.834633	0.915746	1.07135	0.951502	0.79954	0.815431	0.864099	0.820728	0.944549	0.884956	0.619767	0.740278	0.96938	0.67605	0.906145	0.939914
1	278	0.563485	0.349281	0.564478	0.527398	0.615463	0.592288	0.540641	0.561168	0.614139	0.596592	0.541303	0.570107	0.46317	0.575073	0.476082	0.680354	0.464826	0.68532	0.644598	0.544945	0.583349	0.536999	0.552229	0.523756	0.52475	0.469792	0.597586	0.577059	0.670421	0.598579	0.495615	0.662807	0.520446	0.592619	0.637314	0.66678	0.53402	0.55256	0.588978	0.689293	0.568782	0.513493	0.41384	0.536337	0.625396	0.373781	0.54031	0.554877
1	279	0.576728	0.406557	0.637976	0.499257	0.633341	0.640956	0.52177	0.555208	0.572093	0.594937	0.520115	0.61745	0.571431	0.553553	0.484359	0.636652	0.519121	0.65155	0.598579	0.558519	0.468798	0.527729	0.54958	0.394969	0.566465	0.506872	0.482703	0.609504	0.536668	0.604207	0.439664	0.640956	0.65155	0.635659	0.677705	0.622416	0.543621	0.504223	0.519452	0.486345	0.672739	0.511838	0.428408	0.491973	0.69161	0.42907	0.57441	0.604869
1	280	0.594606	0.482041	0.667442	0.576728	0.564809	0.744913	0.591626	0.600565	0.72869	0.615463	0.620761	0.742595	0.617119	0.729352	0.565803	0.615795	0.533026	0.779344	0.765439	0.661151	0.589971	0.710481	0.611822	0.449596	0.595268	0.61745	0.655523	0.752858	0.707833	0.678367	0.46317	0.597586	0.655523	0.64824	0.862774	0.719751	0.689293	0.549249	0.667442	0.640294	0.733656	0.643605	0.520446	0.667111	0.707833	0.489656	0.658834	0.738622
1	281	0.658172	0.488994	0.740278	0.539317	0.729021	0.799871	0.61447	0.675719	0.765439	0.699887	0.623409	0.716772	0.668104	0.76246	0.532033	0.716772	0.602221	0.873038	0.789608	0.640625	0.601227	0.735643	0.704191	0.479393	0.654861	0.646253	0.685651	0.738291	0.727035	0.75948	0.556533	0.708826	0.695583	0.798215	0.794905	0.76577	0.690948	0.674063	0.648571	0.717434	0.836951	0.678367	0.548587	0.596592	0.742926	0.593282	0.699887	0.739947
1	282	0.6638	0.542628	0.792256	0.740278	0.839268	0.824039	0.724386	0.815762	0.843572	0.790601	0.701873	0.820397	0.714454	0.823708	0.657179	0.861119	0.610828	0.923692	0.909456	0.755507	0.729683	0.735974	0.777027	0.652875	0.793249	0.701873	0.872707	0.830992	0.854167	0.843903	0.681678	0.82735	0.76875	0.788614	0.886281	0.90449	0.806823	0.75021	0.79358	0.839599	0.953157	0.750541	0.562823	0.771067	0.852842	0.574079	0.758818	0.838275
1	283	0.774047	0.560837	0.777689	0.593944	0.737298	0.783317	0.644929	0.773716	0.810796	0.794574	0.693928	0.771399	0.711806	0.779675	0.689955	0.868403	0.71015	0.871051	0.780337	0.666449	0.668104	0.768419	0.78431	0.467805	0.66082	0.802188	0.657179	0.789939	0.798878	0.780669	0.602221	0.747561	0.792256	0.794574	0.855822	0.792587	0.809472	0.638307	0.736636	0.774709	0.894557	0.614801	0.463501	0.80285	0.896875	0.609173	0.7224	0.786959
1	284	0.727697	0.496277	0.771067	0.649233	0.755838	0.905483	0.694921	0.768419	0.878004	0.808479	0.700549	0.811458	0.750872	0.851187	0.586991	0.7565	0.619767	0.979974	0.745575	0.689624	0.653868	0.720413	0.794905	0.557195	0.750541	0.770074	0.777689	0.773054	0.791594	0.874362	0.598579	0.786628	0.716772	0.822715	0.864099	0.835958	0.730014	0.653537	0.739285	0.838606	0.887936	0.758818	0.551567	0.748223	0.879328	0.583681	0.719089	0.826025
1	285	0.661483	0.474758	0.717765	0.62374	0.684658	0.706839	0.649564	0.592288	0.731339	0.785304	0.560505	0.612153	0.609173	0.73796	0.563816	0.740609	0.665786	0.757162	0.675719	0.58037	0.594606	0.646915	0.690286	0.453569	0.573748	0.662807	0.694921	0.667442	0.765439	0.733325	0.536999	0.667111	0.703529	0.746899	0.801857	0.738953	0.624071	0.658172	0.714785	0.712799	0.805168	0.552229	0.505879	0.621754	0.736636	0.53733	0.643936	0.640956
1	286	0.692934	0.465157	0.782655	0.665455	0.758487	0.826025	0.69459	0.778682	0.736636	0.831323	0.738291	0.837944	0.679029	0.814107	0.676381	0.788945	0.628375	0.949184	0.816755	0.698563	0.712137	0.695914	0.749879	0.601558	0.689955	0.755176	0.683995	0.820397	0.846883	0.850856	0.569444	0.814107	0.721076	0.76875	0.894226	0.82437	0.842579	0.671746	0.797222	0.827681	0.751534	0.692934	0.479062	0.809141	0.922699	0.609504	0.702204	0.821059
1	287	0.470785	0.363517	0.678698	0.504885	0.579377	0.684327	0.560505	0.578052	0.632348	0.517797	0.505547	0.669428	0.420462	0.607849	0.452576	0.535013	0.449596	0.662145	0.636983	0.524087	0.477406	0.51548	0.597254	0.489325	0.549249	0.594606	0.504554	0.676712	0.646915	0.676381	0.415496	0.541303	0.630031	0.587984	0.706839	0.668104	0.631355	0.587322	0.553884	0.624402	0.628375	0.548918	0.360869	0.550904	0.616457	0.390996	0.559843	0.64228
1	288	0.457211	0.385699	0.589971	0.449265	0.519784	0.521108	0.479393	0.456549	0.524087	0.48767	0.456218	0.507865	0.392983	0.529385	0.446948	0.573086	0.463832	0.577721	0.521108	0.514817	0.473765	0.451252	0.490318	0.369146	0.423773	0.519452	0.485352	0.507534	0.573748	0.467474	0.392652	0.543621	0.503561	0.598579	0.616126	0.556202	0.540972	0.511176	0.530047	0.519784	0.628044	0.46317	0.401922	0.469792	0.570107	0.408874	0.446948	0.535013
1	289	0.575735	0.484359	0.685982	0.547594	0.606525	0.669428	0.569113	0.557526	0.745244	0.775371	0.539648	0.559181	0.594275	0.708164	0.474096	0.624402	0.560505	0.726042	0.593613	0.527729	0.567789	0.656848	0.646253	0.471116	0.585998	0.624402	0.705515	0.657841	0.664793	0.649895	0.532364	0.789939	0.567458	0.706177	0.677043	0.701873	0.655854	0.59593	0.567789	0.677705	0.741933	0.621754	0.425759	0.531702	0.659165	0.55256	0.635659	0.718758
1	290	0.681678	0.509851	0.683664	0.634004	0.663138	0.751865	0.557526	0.723062	0.749217	0.665455	0.511176	0.708826	0.611491	0.763784	0.607187	0.705515	0.563154	0.738291	0.826357	0.696907	0.644598	0.670421	0.645922	0.525412	0.63897	0.596923	0.774709	0.639963	0.726373	0.707502	0.612484	0.673732	0.637314	0.651219	0.782986	0.729021	0.619105	0.646915	0.732663	0.609835	0.812451	0.6638	0.421786	0.650888	0.766432	0.535344	0.684658	0.732663
1	291	0.538655	0.370139	0.706508	0.578714	0.58037	0.613808	0.496277	0.655523	0.673732	0.62374	0.566134	0.624071	0.541965	0.654199	0.507203	0.636321	0.557526	0.733656	0.652212	0.529716	0.56514	0.575404	0.684989	0.488332	0.581032	0.680023	0.586329	0.716109	0.689624	0.659496	0.502899	0.613146	0.562161	0.597254	0.659827	0.680023	0.672739	0.542959	0.652212	0.641949	0.692272	0.618112	0.401922	0.641618	0.733987	0.484359	0.612153	0.732663
1	292	0.604538	0.433043	0.646584	0.523094	0.600234	0.6297	0.543621	0.672408	0.724386	0.668104	0.587984	0.607849	0.609173	0.672408	0.514817	0.681016	0.622416	0.729021	0.618774	0.443306	0.578714	0.585998	0.709157	0.419138	0.572093	0.665124	0.690617	0.687968	0.684989	0.734981	0.580039	0.691941	0.624402	0.676381	0.629368	0.68234	0.710481	0.530378	0.645591	0.689624	0.751534	0.554877	0.404239	0.691941	0.715778	0.521439	0.583349	0.762129
1	293	0.520777	0.439664	0.66082	0.504554	0.488994	0.578714	0.563816	0.58666	0.726042	0.643274	0.564147	0.692934	0.598248	0.673401	0.534682	0.610497	0.475751	0.726704	0.699887	0.581032	0.529716	0.62043	0.618443	0.383051	0.512169	0.667111	0.579046	0.724055	0.6297	0.597254	0.430394	0.583018	0.59593	0.618774	0.711474	0.686975	0.678367	0.470454	0.555539	0.614139	0.653206	0.566796	0.499919	0.664131	0.702535	0.474427	0.523094	0.676381
1	294	0.687637	0.598579	0.846883	0.724055	0.82139	0.849863	0.856815	0.759811	0.879328	0.840262	0.771067	0.825363	0.746899	0.870389	0.690617	0.887936	0.632679	0.988913	0.849532	0.820728	0.730014	0.79954	0.859795	0.585667	0.664462	0.804837	0.811458	0.903827	0.82735	0.824701	0.582687	0.865423	0.800533	0.877342	0.941239	0.945543	0.829998	0.747892	0.794574	0.871382	0.966069	0.744582	0.587322	0.663138	0.94488	0.647246	0.751865	0.914091
1	295	0.631355	0.488001	0.803844	0.627051	0.823046	0.742595	0.63599	0.705184	0.75319	0.780669	0.649233	0.655854	0.71313	0.757162	0.547263	0.817418	0.698894	0.823046	0.742595	0.659496	0.673732	0.637645	0.745244	0.505216	0.615132	0.743257	0.730677	0.680023	0.670421	0.817749	0.557195	0.730677	0.673401	0.808148	0.777027	0.771399	0.73167	0.65453	0.80583	0.696907	0.894889	0.627382	0.547263	0.668766	0.848869	0.600565	0.672408	0.73167
1	296	0.520777	0.424104	0.65453	0.540641	0.535013	0.532033	0.556202	0.596592	0.613146	0.589309	0.646915	0.691279	0.509189	0.635328	0.583349	0.57739	0.448934	0.678036	0.642611	0.483035	0.552229	0.581363	0.567789	0.415496	0.547925	0.632679	0.603876	0.702204	0.666118	0.614801	0.457873	0.651219	0.570438	0.627382	0.699556	0.721076	0.752527	0.449596	0.559181	0.659827	0.633672	0.531702	0.354578	0.644267	0.685982	0.50025	0.498264	0.745244
1	297	0.69459	0.578052	0.801526	0.697238	0.725711	0.758156	0.695914	0.682671	0.830992	0.801195	0.694259	0.784641	0.724055	0.839599	0.642942	0.813776	0.629037	0.9323	0.760473	0.792587	0.715447	0.809803	0.758156	0.514155	0.66082	0.749879	0.77802	0.799871	0.794905	0.781	0.566465	0.758818	0.725711	0.82139	0.922036	0.899855	0.794905	0.693928	0.820066	0.741271	0.928327	0.770405	0.599903	0.709488	0.883963	0.605862	0.756831	0.896875
1	298	0.472771	0.400929	0.663138	0.498595	0.56183	0.718096	0.486345	0.55587	0.677374	0.577721	0.551567	0.631024	0.422117	0.702204	0.485683	0.571762	0.514486	0.690617	0.617781	0.528391	0.5466	0.626058	0.648571	0.431718	0.501244	0.638639	0.586329	0.681347	0.758818	0.636321	0.440657	0.570107	0.546931	0.606856	0.661483	0.599903	0.630031	0.574079	0.634997	0.68234	0.68863	0.581363	0.393645	0.583018	0.602552	0.509189	0.536337	0.73465
1	299	0.587653	0.415496	0.596592	0.566465	0.628706	0.65751	0.52177	0.620761	0.682671	0.673401	0.564147	0.586329	0.570107	0.727035	0.503892	0.624402	0.466812	0.749217	0.604207	0.596923	0.588647	0.599903	0.682671	0.450589	0.525412	0.610166	0.710481	0.628375	0.674063	0.653868	0.517135	0.669097	0.527398	0.64526	0.635659	0.687306	0.610828	0.527067	0.636321	0.672077	0.701542	0.582356	0.43238	0.542296	0.69161	0.494291	0.599903	0.6979
1	300	0.697238	0.535013	0.767426	0.669428	0.662476	0.874031	0.618774	0.734981	0.853836	0.798215	0.685982	0.816093	0.6979	0.860457	0.695252	0.811127	0.663469	0.870389	0.843241	0.689293	0.778682	0.788945	0.832316	0.620761	0.750541	0.732001	0.782655	0.831985	0.937597	0.789276	0.615463	0.888267	0.7224	0.707502	0.835627	0.813776	0.856815	0.712799	0.736305	0.806823	0.832647	0.784972	0.426752	0.768419	0.867078	0.617781	0.806823	0.965407
1	301	0.529716	0.334383	0.429401	0.409868	0.471116	0.520446	0.38603	0.417151	0.455887	0.500581	0.46317	0.498595	0.481379	0.469129	0.381395	0.425428	0.292999	0.582356	0.49098	0.486014	0.402915	0.455887	0.399604	0.317829	0.396625	0.424766	0.485683	0.41053	0.465488	0.423442	0.343322	0.5125	0.373781	0.501244	0.569444	0.507534	0.433705	0.35822	0.455224	0.433705	0.450258	0.458866	0.346302	0.43834	0.514155	0.337032	0.451252	0.472109
1	302	0.641618	0.493298	0.820397	0.660158	0.80881	0.737298	0.727697	0.646584	0.770736	0.817749	0.599903	0.662476	0.563154	0.746568	0.562492	0.75948	0.63897	0.73167	0.746568	0.649564	0.640625	0.650557	0.783648	0.487338	0.53733	0.68234	0.735643	0.730014	0.708495	0.764446	0.562161	0.734318	0.761797	0.818411	0.753521	0.752858	0.661814	0.668766	0.723393	0.691279	0.858471	0.647577	0.463501	0.656516	0.767095	0.467143	0.663469	0.733987
1	303	0.544283	0.344977	0.61745	0.506872	0.659165	0.765439	0.566134	0.57441	0.710481	0.588647	0.54958	0.636983	0.57441	0.652212	0.44761	0.613146	0.460853	0.785304	0.643605	0.611491	0.549911	0.565472	0.616126	0.512831	0.542296	0.561499	0.604207	0.648902	0.664462	0.726373	0.434036	0.64526	0.567789	0.597586	0.66678	0.693597	0.591295	0.580701	0.585667	0.652544	0.655192	0.591295	0.468467	0.583018	0.686644	0.439664	0.576397	0.702204
1	304	0.52177	0.462177	0.551898	0.464163	0.616126	0.594937	0.609173	0.579708	0.687306	0.710812	0.585667	0.584343	0.631686	0.630362	0.498264	0.689293	0.519452	0.735974	0.616788	0.529054	0.600565	0.550242	0.593282	0.484359	0.551567	0.56812	0.598579	0.595599	0.557195	0.695252	0.484359	0.726042	0.540972	0.581363	0.604538	0.699225	0.71313	0.515149	0.530047	0.68863	0.64228	0.480717	0.371463	0.583349	0.693597	0.474096	0.547594	0.600896
1	305	0.618774	0.446948	0.654861	0.596592	0.671084	0.690617	0.591957	0.675056	0.756831	0.617781	0.671415	0.7565	0.637314	0.628044	0.606856	0.725048	0.508196	0.78729	0.75948	0.618774	0.653537	0.597254	0.603876	0.549249	0.681347	0.58037	0.653868	0.64526	0.670421	0.70386	0.55587	0.766101	0.595268	0.634004	0.746237	0.819735	0.736967	0.53402	0.613146	0.707833	0.686313	0.564809	0.428739	0.655192	0.78431	0.455224	0.605531	0.667773
1	306	0.674394	0.50621	0.774378	0.670753	0.770405	0.771399	0.687637	0.67307	0.791925	0.782986	0.652544	0.67605	0.689293	0.800533	0.63599	0.747561	0.601558	0.863768	0.834633	0.726373	0.68863	0.68863	0.71015	0.600565	0.624402	0.720744	0.803513	0.692272	0.827019	0.727035	0.575073	0.767095	0.65751	0.709488	0.848207	0.803513	0.699556	0.651881	0.77802	0.780669	0.806161	0.661814	0.497271	0.700549	0.823377	0.579708	0.682009	0.786959
1	307	0.643936	0.44463	0.729021	0.608511	0.689955	0.703529	0.582356	0.671084	0.743257	0.755176	0.617781	0.637645	0.693265	0.767095	0.525081	0.675719	0.646584	0.715447	0.744913	0.537993	0.546269	0.661483	0.729352	0.426752	0.640625	0.653868	0.740278	0.726704	0.709488	0.777689	0.555539	0.686975	0.712137	0.761797	0.744251	0.708495	0.671746	0.588978	0.672408	0.695583	0.791263	0.616126	0.559181	0.699225	0.728028	0.468136	0.674063	0.736305
1	308	0.745575	0.579046	0.908131	0.720413	0.847876	0.839599	0.82437	0.760142	0.866085	0.919057	0.729683	0.893895	0.658172	0.85516	0.616126	0.812783	0.741933	0.889591	0.871382	0.695252	0.736305	0.772392	0.813114	0.591626	0.749217	0.755838	0.816093	0.916408	0.837613	0.967062	0.65751	0.814107	0.908131	0.929651	0.977326	0.91078	0.900186	0.774709	0.829998	0.809803	0.918064	0.769412	0.570438	0.829998	0.888598	0.609173	0.809803	0.865092
1	309	0.703198	0.519121	0.789939	0.65751	0.756831	0.746237	0.701873	0.781331	0.895882	0.805168	0.61745	0.761135	0.70717	0.780669	0.59891	0.712799	0.55885	0.916739	0.80881	0.67307	0.604538	0.68863	0.756169	0.535344	0.680685	0.723393	0.770405	0.781	0.691941	0.788283	0.631024	0.721076	0.693928	0.865754	0.815762	0.832647	0.711806	0.684658	0.645922	0.733656	0.866416	0.712468	0.556202	0.700549	0.808479	0.530709	0.679691	0.7224
1	310	0.752858	0.541965	0.906807	0.711143	0.790601	0.848869	0.710812	0.777358	0.830992	0.760473	0.65751	0.800202	0.679029	0.847545	0.638307	0.810796	0.64228	0.872707	0.840593	0.825363	0.714123	0.748555	0.794574	0.523425	0.663469	0.759149	0.788614	0.807154	0.830992	0.773716	0.607849	0.765439	0.798215	0.863437	0.985602	0.850194	0.757162	0.694921	0.907469	0.689624	0.936273	0.782655	0.57739	0.783648	0.910118	0.618774	0.799871	0.838606
1	311	0.754845	0.604207	0.906476	0.726373	0.837613	0.924023	0.774047	0.77173	0.935941	0.957461	0.819073	0.874693	0.854498	0.942232	0.702204	0.921374	0.776365	1.05612	0.919719	0.722069	0.850856	0.84589	0.896875	0.664793	0.819735	0.819735	0.924685	0.896213	0.936604	0.959117	0.654199	0.903165	0.776696	0.831323	0.978981	0.972359	0.913097	0.758156	0.862112	0.904821	0.966069	0.846883	0.581363	0.832978	1.01076	0.7565	0.892902	0.972691
1	312	0.623409	0.508196	0.774047	0.685982	0.760142	0.862112	0.665455	0.679029	0.834964	0.735643	0.653868	0.754514	0.634666	0.853173	0.584012	0.75021	0.632679	0.819404	0.846883	0.715116	0.773054	0.724717	0.74094	0.626058	0.73167	0.692603	0.817418	0.77802	0.895882	0.787952	0.571762	0.829998	0.745906	0.742926	0.840262	0.788283	0.784641	0.705184	0.772061	0.768088	0.826025	0.71942	0.551567	0.715447	0.786959	0.612153	0.767095	0.883301
1	313	0.683664	0.574079	0.796891	0.650557	0.709157	0.780006	0.658172	0.711143	0.820397	0.915084	0.621092	0.743588	0.737629	0.818742	0.618443	0.838937	0.698563	0.89224	0.781993	0.676712	0.743257	0.74392	0.782655	0.553222	0.696245	0.743588	0.720082	0.794905	0.846552	0.816424	0.601558	0.834302	0.718427	0.76875	0.860457	0.785635	0.833971	0.704522	0.787952	0.747892	0.86443	0.681016	0.498926	0.798215	0.859795	0.670753	0.77504	0.800202
1	314	0.692272	0.496608	0.786297	0.673732	0.757493	0.794243	0.696907	0.750872	0.755507	0.778682	0.572093	0.723393	0.687968	0.763122	0.638639	0.741933	0.582356	0.809472	0.821722	0.695252	0.62043	0.694259	0.787621	0.495615	0.669097	0.686975	0.803181	0.730014	0.778351	0.736967	0.587322	0.723393	0.757162	0.81212	0.847876	0.812451	0.637314	0.716109	0.712137	0.64824	0.879328	0.682009	0.526405	0.636652	0.774709	0.591295	0.718758	0.787621
1	315	0.632679	0.548256	0.688962	0.519784	0.650888	0.791925	0.670753	0.613477	0.701211	0.782986	0.53733	0.714785	0.684327	0.745906	0.542296	0.702204	0.571431	0.787621	0.681347	0.680685	0.577059	0.668435	0.594275	0.43834	0.567458	0.609173	0.583349	0.724386	0.648902	0.687968	0.469129	0.672739	0.726042	0.699887	0.831985	0.730677	0.703529	0.593282	0.597586	0.612815	0.756169	0.6297	0.477737	0.643605	0.753521	0.568451	0.667773	0.658172
1	316	0.395963	0.335376	0.497271	0.385037	0.471447	0.547925	0.384706	0.524419	0.520777	0.464494	0.387024	0.484028	0.484028	0.53104	0.406226	0.488663	0.468467	0.573748	0.597917	0.418806	0.409536	0.469129	0.520115	0.263865	0.361862	0.460191	0.518128	0.460522	0.475089	0.545276	0.421786	0.45688	0.407881	0.497602	0.481379	0.490318	0.491642	0.427745	0.492305	0.470785	0.590633	0.463501	0.366497	0.426421	0.469792	0.397949	0.376098	0.528723
1	317	0.621754	0.420131	0.813445	0.634004	0.805499	0.818411	0.64526	0.827681	0.80881	0.819404	0.698563	0.740278	0.756169	0.83364	0.635659	0.846221	0.704522	0.85516	0.816755	0.601227	0.665786	0.693597	0.858802	0.544283	0.782986	0.77802	0.773716	0.816093	0.720413	0.930975	0.631686	0.785304	0.772061	0.822715	0.766432	0.845228	0.779344	0.657841	0.746568	0.765108	0.949515	0.667773	0.541303	0.751534	0.89224	0.584343	0.747561	0.805168
1	318	0.596923	0.415165	0.61447	0.502899	0.617119	0.669428	0.599903	0.653206	0.634004	0.683664	0.616457	0.668766	0.575404	0.698232	0.573748	0.612484	0.529054	0.766432	0.724055	0.523425	0.542959	0.622416	0.632348	0.452907	0.553553	0.634997	0.6052	0.704522	0.684658	0.695252	0.497602	0.67605	0.609173	0.687306	0.716772	0.682009	0.677043	0.550242	0.597254	0.730677	0.664131	0.540972	0.412185	0.623409	0.696907	0.513824	0.51879	0.682009
1	319	0.622416	0.482703	0.754183	0.596592	0.708164	0.659496	0.632348	0.697238	0.752858	0.682009	0.587653	0.655854	0.606856	0.615463	0.575735	0.730014	0.556202	0.72869	0.737298	0.589971	0.566796	0.581694	0.622085	0.476413	0.568782	0.592619	0.669097	0.650557	0.607849	0.675056	0.588647	0.6979	0.588978	0.732001	0.752196	0.818742	0.665124	0.61447	0.645922	0.687306	0.758156	0.566465	0.396956	0.544283	0.753852	0.4539	0.634666	0.590633
1	320	0.661483	0.445623	0.661814	0.519784	0.659827	0.658172	0.593613	0.803844	0.712468	0.753852	0.694921	0.732663	0.673732	0.695252	0.681347	0.746899	0.585005	0.877011	0.795898	0.596923	0.600234	0.71313	0.67009	0.4539	0.664462	0.679029	0.639632	0.696576	0.690617	0.761466	0.610497	0.790601	0.60818	0.762129	0.785304	0.744913	0.703198	0.54958	0.626389	0.74723	0.772723	0.582025	0.47244	0.680023	0.774709	0.569113	0.593613	0.71313
1	321	0.578052	0.510182	0.708495	0.61447	0.725379	0.682009	0.680354	0.623078	0.692272	0.692934	0.65751	0.767095	0.571762	0.653537	0.602221	0.761466	0.477406	0.918064	0.76577	0.702204	0.644598	0.634666	0.691941	0.573086	0.562823	0.645922	0.643274	0.764446	0.742264	0.717103	0.538324	0.715447	0.672408	0.728359	0.838275	0.832647	0.730677	0.64228	0.673732	0.744251	0.727035	0.648571	0.495946	0.602221	0.804837	0.565803	0.616457	0.743257
1	322	0.683333	0.538324	0.777689	0.696576	0.81212	0.825032	0.706839	0.644267	0.848538	0.798878	0.73796	0.814438	0.612815	0.817749	0.656848	0.807154	0.555539	0.878997	0.840262	0.782324	0.760804	0.709157	0.701873	0.637976	0.642942	0.658503	0.723062	0.746899	0.891909	0.732001	0.556864	0.869396	0.676381	0.720082	0.866085	0.877011	0.772061	0.681016	0.751865	0.780669	0.735643	0.724386	0.474096	0.671415	0.866747	0.517135	0.751865	0.790601
1	323	0.677043	0.478068	0.708826	0.584012	0.768419	0.748223	0.645922	0.692934	0.692603	0.772061	0.721076	0.729683	0.615795	0.779675	0.601227	0.706508	0.639632	0.858139	0.737298	0.646584	0.582687	0.662807	0.630693	0.449927	0.52806	0.645591	0.647577	0.681347	0.720413	0.767757	0.55256	0.736636	0.683995	0.776365	0.794905	0.707502	0.723062	0.599903	0.738622	0.731339	0.766432	0.621092	0.497602	0.653868	0.779675	0.517797	0.578714	0.73465
1	324	0.507865	0.458866	0.711143	0.585667	0.627713	0.70088	0.609504	0.632679	0.6638	0.652875	0.592619	0.677374	0.502899	0.681678	0.595268	0.643936	0.574079	0.673401	0.722069	0.559512	0.568782	0.626389	0.682671	0.406226	0.527398	0.612815	0.622085	0.701211	0.733987	0.664131	0.490649	0.702204	0.647246	0.71313	0.727366	0.698563	0.695914	0.616788	0.649895	0.694921	0.723062	0.572424	0.39199	0.568451	0.674725	0.484359	0.566465	0.724717
1	325	0.810134	0.49098	0.751865	0.665455	0.711474	0.825694	0.599241	0.701211	0.847214	0.795567	0.591957	0.702204	0.78729	0.803844	0.567458	0.758156	0.608511	0.844897	0.749879	0.702867	0.648902	0.721407	0.733325	0.592619	0.726704	0.689293	0.788283	0.752527	0.733987	0.753852	0.587322	0.77173	0.677043	0.691941	0.807154	0.793911	0.700549	0.628706	0.695583	0.683995	0.82437	0.731339	0.480055	0.72869	0.884294	0.580701	0.842579	0.774709
1	326	0.623409	0.561168	0.852842	0.679029	0.713461	0.853836	0.764115	0.697238	0.831654	0.748886	0.532364	0.804837	0.620761	0.863437	0.619105	0.752858	0.653537	0.831323	0.886281	0.815762	0.700549	0.747892	0.781662	0.56812	0.604869	0.715116	0.73167	0.850856	0.848538	0.811127	0.532695	0.67009	0.744582	0.736636	0.898199	0.848869	0.808479	0.826357	0.841586	0.729352	0.893564	0.771067	0.527067	0.713792	0.817418	0.634335	0.753852	0.831985
1	327	0.557857	0.472109	0.714785	0.535675	0.676381	0.616788	0.621092	0.523425	0.693265	0.679691	0.505879	0.587984	0.538324	0.596923	0.474758	0.68532	0.579377	0.70717	0.636983	0.541634	0.568782	0.566796	0.59891	0.465157	0.497271	0.569113	0.589971	0.640625	0.650226	0.631024	0.451252	0.59891	0.73167	0.639963	0.73167	0.687637	0.61447	0.587322	0.646584	0.587653	0.674063	0.524419	0.398942	0.589309	0.729021	0.481379	0.595268	0.635659
1	328	0.623409	0.54958	0.872376	0.730014	0.77173	0.810134	0.758487	0.728028	0.821059	0.838606	0.744251	0.850194	0.693597	0.808479	0.735974	0.888929	0.639632	0.925347	0.864761	0.744582	0.779675	0.764446	0.869065	0.611822	0.745575	0.784641	0.74094	0.899524	0.872045	0.884294	0.583018	0.813445	0.858471	0.807485	0.932631	0.925678	0.856153	0.726373	0.801526	0.829667	0.921043	0.733656	0.525081	0.748555	0.970373	0.664793	0.802188	0.914422
1	329	0.570438	0.356234	0.552891	0.464826	0.548587	0.585005	0.500581	0.572093	0.56812	0.565803	0.514486	0.613477	0.574079	0.511507	0.409205	0.535675	0.448603	0.643936	0.614801	0.443968	0.470785	0.49396	0.495284	0.446948	0.600896	0.522763	0.529054	0.545938	0.504554	0.610497	0.450921	0.564147	0.585336	0.601558	0.658834	0.585998	0.567789	0.43834	0.476413	0.517135	0.550573	0.512169	0.384706	0.625065	0.626058	0.400929	0.53733	0.551898
1	330	0.488001	0.439002	0.553884	0.549249	0.476744	0.620761	0.454231	0.522432	0.61116	0.652544	0.515811	0.623409	0.519784	0.604869	0.469129	0.616788	0.396956	0.729021	0.542959	0.565472	0.597586	0.594606	0.613477	0.486014	0.584012	0.55885	0.56812	0.625065	0.678367	0.581694	0.470454	0.69459	0.492967	0.565803	0.661814	0.663469	0.671084	0.556202	0.582687	0.545607	0.635328	0.653537	0.337363	0.540972	0.632348	0.507865	0.647577	0.712799
1	331	0.668435	0.573417	0.746568	0.635328	0.700549	0.770405	0.683664	0.600565	0.770736	0.760142	0.656185	0.712468	0.680354	0.746568	0.594937	0.782324	0.709819	0.862112	0.833971	0.699556	0.683333	0.729683	0.664462	0.520777	0.571431	0.676381	0.731008	0.667111	0.790932	0.706508	0.525412	0.685982	0.7224	0.732332	0.86443	0.783979	0.755507	0.724386	0.799209	0.727366	0.832978	0.66678	0.556202	0.723724	0.837944	0.537661	0.667111	0.746899
1	332	0.78729	0.524419	0.889922	0.747892	0.865754	0.897868	0.773054	0.794905	0.902834	0.788283	0.684658	0.831985	0.774709	0.831323	0.721076	0.834302	0.67307	0.904821	0.951833	0.783317	0.698232	0.770074	0.82139	0.553884	0.715447	0.708495	0.831985	0.830992	0.857808	0.894889	0.62043	0.709819	0.803513	0.862112	0.955806	0.878997	0.709819	0.731008	0.839931	0.855491	0.979312	0.691279	0.618774	0.789276	0.902503	0.570107	0.751865	0.79358
1	333	0.593613	0.433705	0.56183	0.514817	0.531702	0.6297	0.525743	0.618774	0.730014	0.619105	0.511176	0.644267	0.622747	0.621092	0.457873	0.641287	0.508196	0.713792	0.621423	0.489656	0.470785	0.583681	0.63897	0.388348	0.560505	0.601889	0.64824	0.688299	0.550573	0.637645	0.53104	0.592951	0.595599	0.665455	0.671415	0.670421	0.636652	0.482372	0.49098	0.641618	0.695583	0.542959	0.495615	0.603214	0.642611	0.445292	0.562161	0.597254
1	334	0.795898	0.579708	0.937597	0.748555	0.88595	0.916739	0.862112	0.87668	0.97865	0.943556	0.783979	0.896213	0.812783	0.921705	0.729352	0.902503	0.661151	1.02798	0.974346	0.815431	0.800202	0.840593	0.919719	0.697238	0.802188	0.910118	0.903165	0.934286	0.92303	0.92005	0.685651	0.933293	0.856484	0.929982	0.992555	0.984278	0.864761	0.783317	0.829667	0.946205	0.976994	0.793911	0.607518	0.883301	0.989244	0.657179	0.811789	0.926009
1	335	0.604869	0.452245	0.668766	0.555208	0.619105	0.58666	0.520777	0.557195	0.647909	0.662145	0.533026	0.595599	0.563485	0.578714	0.452576	0.627051	0.571762	0.649895	0.642611	0.510845	0.537661	0.605862	0.557195	0.371132	0.49396	0.5125	0.581694	0.592619	0.578052	0.622085	0.535013	0.605862	0.546931	0.702204	0.705184	0.704853	0.631024	0.563154	0.651881	0.547594	0.671415	0.62672	0.390665	0.549249	0.669759	0.41384	0.656848	0.650226
1	336	0.547263	0.482703	0.746237	0.582687	0.669097	0.755507	0.576728	0.667442	0.721738	0.673732	0.612815	0.762791	0.604538	0.718096	0.570769	0.732332	0.616126	0.758487	0.745906	0.56812	0.665455	0.658503	0.7224	0.509189	0.686644	0.656516	0.637314	0.788283	0.758818	0.810134	0.547925	0.618443	0.708826	0.692603	0.823708	0.746237	0.809472	0.629037	0.714123	0.695583	0.830992	0.680685	0.46317	0.758156	0.795567	0.573086	0.729352	0.798215
1	337	0.508196	0.365504	0.505879	0.44463	0.527729	0.622085	0.501575	0.62374	0.622085	0.585336	0.42609	0.560174	0.488332	0.650557	0.487338	0.559512	0.417482	0.638307	0.615795	0.535675	0.516142	0.499919	0.584674	0.405895	0.491311	0.525081	0.592288	0.585667	0.582025	0.596923	0.494953	0.610828	0.52475	0.548918	0.57739	0.54958	0.575404	0.471116	0.515811	0.56812	0.606193	0.485021	0.327099	0.527398	0.586329	0.471447	0.509851	0.606856
1	338	0.547925	0.396294	0.656848	0.502237	0.613146	0.554877	0.603876	0.584343	0.652875	0.591295	0.531702	0.567789	0.437347	0.562161	0.465488	0.647577	0.491973	0.690617	0.594606	0.500912	0.477075	0.54958	0.625727	0.394307	0.454562	0.533026	0.611822	0.670753	0.566796	0.607849	0.52806	0.580039	0.641949	0.709157	0.659165	0.653868	0.527729	0.540972	0.574742	0.572424	0.672077	0.564809	0.441982	0.50025	0.660489	0.427745	0.534351	0.640294
1	339	0.624733	0.441319	0.59593	0.564478	0.639301	0.71313	0.50952	0.622747	0.737629	0.575404	0.65453	0.722069	0.603876	0.671415	0.498264	0.716772	0.49098	0.757162	0.712799	0.655854	0.606525	0.6638	0.660158	0.458535	0.607518	0.665124	0.623078	0.687306	0.648571	0.721738	0.515149	0.643605	0.563816	0.622416	0.715116	0.710481	0.68532	0.543621	0.656848	0.622416	0.748886	0.61745	0.449596	0.646584	0.715116	0.486014	0.664131	0.708495
1	340	0.622416	0.547263	0.79954	0.651881	0.699887	0.725048	0.654861	0.628375	0.760473	0.711143	0.638307	0.720082	0.678698	0.746568	0.575073	0.806161	0.606856	0.784972	0.770074	0.690286	0.715116	0.68234	0.768088	0.551898	0.638639	0.74094	0.693597	0.80881	0.758818	0.735312	0.54329	0.727366	0.730014	0.72869	0.83066	0.752196	0.803181	0.645591	0.795898	0.722069	0.834964	0.668435	0.442313	0.684327	0.889922	0.625727	0.797553	0.807485
1	341	0.641949	0.536668	0.747561	0.67936	0.746568	0.741933	0.670421	0.739616	0.916408	0.808148	0.695914	0.730014	0.731339	0.824039	0.588647	0.87999	0.654199	0.90151	0.826357	0.716441	0.770074	0.742595	0.787952	0.627713	0.728359	0.814107	0.830329	0.778682	0.765439	0.851849	0.625727	0.809472	0.728359	0.730014	0.796229	0.862112	0.817418	0.649233	0.794243	0.771067	0.919057	0.662807	0.562161	0.825363	0.888267	0.620761	0.734981	0.835627
1	342	0.685982	0.435691	0.78431	0.671084	0.766764	0.780006	0.667111	0.722069	0.705184	0.713461	0.61745	0.724717	0.587322	0.696576	0.579708	0.727366	0.664462	0.807816	0.739285	0.576397	0.619767	0.656516	0.748223	0.506541	0.687637	0.578383	0.687306	0.830329	0.813445	0.840924	0.639301	0.712137	0.804175	0.813445	0.834302	0.776034	0.682009	0.680023	0.763122	0.73796	0.785635	0.703529	0.485352	0.664131	0.784972	0.551898	0.733656	0.817418
1	343	0.665786	0.504885	0.640956	0.614801	0.666118	0.631686	0.555539	0.603545	0.745575	0.682009	0.546269	0.711143	0.619105	0.682009	0.472109	0.600565	0.454562	0.71942	0.701211	0.614801	0.572093	0.603876	0.56514	0.500581	0.695252	0.514155	0.688962	0.653537	0.621754	0.730014	0.543952	0.637314	0.638307	0.652544	0.76875	0.773385	0.66082	0.535013	0.582356	0.600234	0.707502	0.624071	0.481048	0.680685	0.686313	0.436022	0.677705	0.651881
1	344	0.785966	0.525081	0.805168	0.747561	0.75948	0.777358	0.717103	0.865092	0.844234	0.89522	0.746568	0.846883	0.695914	0.886281	0.720082	0.795236	0.634997	0.882308	0.852511	0.741602	0.670753	0.807485	0.793249	0.529385	0.747561	0.735974	0.829998	0.868072	0.823046	0.862443	0.700549	0.832978	0.754183	0.843241	0.94786	0.893564	0.796229	0.658172	0.777358	0.777358	0.878335	0.76246	0.558188	0.798878	0.850194	0.571762	0.783979	0.872045
1	345	0.614801	0.501906	0.732332	0.623409	0.6979	0.761135	0.547263	0.724717	0.72869	0.692934	0.578052	0.712799	0.588647	0.797553	0.582687	0.714454	0.546269	0.825363	0.734318	0.722069	0.681678	0.698563	0.687637	0.53104	0.637645	0.730346	0.701873	0.705184	0.764115	0.733325	0.58037	0.746899	0.610828	0.724717	0.77504	0.78729	0.727366	0.664793	0.745575	0.659827	0.844234	0.683995	0.469129	0.623409	0.767757	0.625396	0.671746	0.843903
1	346	0.65155	0.504554	0.755838	0.587653	0.686644	0.777689	0.598248	0.814769	0.79954	0.712799	0.648571	0.781	0.701211	0.757825	0.715116	0.74723	0.630362	0.848869	0.839931	0.613477	0.678036	0.702867	0.749548	0.501906	0.751534	0.732994	0.670753	0.745575	0.761135	0.803513	0.591626	0.745575	0.717103	0.727035	0.768419	0.829998	0.816093	0.63599	0.668104	0.786959	0.852842	0.608842	0.416489	0.744251	0.856815	0.57441	0.672408	0.758156
1	347	0.707833	0.524087	0.756831	0.660158	0.74094	0.795236	0.636983	0.755176	0.832316	0.766432	0.652212	0.728028	0.764446	0.807154	0.579708	0.803844	0.719089	0.847876	0.80285	0.616457	0.670421	0.681016	0.79358	0.583681	0.683995	0.779013	0.785635	0.781662	0.754514	0.818742	0.644598	0.835295	0.764115	0.817087	0.808479	0.795236	0.859133	0.678698	0.750872	0.8151	0.841917	0.698894	0.557195	0.758156	0.838275	0.550242	0.733325	0.856815
1	348	0.683333	0.560837	0.791263	0.747892	0.669428	0.831654	0.655523	0.700549	0.875355	0.796229	0.658503	0.851518	0.657841	0.865423	0.641618	0.720413	0.592619	0.886943	0.797553	0.736636	0.663138	0.776365	0.806161	0.567127	0.676712	0.792256	0.82139	0.865092	0.859795	0.775702	0.587984	0.783317	0.736967	0.775702	0.905814	0.879659	0.821722	0.713461	0.764446	0.816424	0.851518	0.811127	0.564147	0.735643	0.831654	0.585998	0.724717	0.949847
1	349	0.84291	0.630693	0.860788	0.708164	0.906476	0.86145	0.780669	0.912766	0.874362	0.833309	0.752858	0.9078	0.789608	0.842579	0.696245	0.919057	0.688962	0.990568	0.940908	0.824701	0.712137	0.758156	0.797884	0.599241	0.683333	0.75948	0.809803	0.867078	0.814438	0.911773	0.745575	0.877342	0.831654	0.887936	0.954813	0.917401	0.87072	0.709157	0.851849	0.834633	0.928658	0.735974	0.533689	0.769081	0.963089	0.62043	0.790932	0.875355
1	350	0.661151	0.515811	0.903827	0.746237	0.825694	0.865754	0.755838	0.657841	1.00348	0.751865	0.738953	0.778351	0.80881	0.774047	0.510845	0.89522	0.655854	0.974677	0.79358	0.75021	0.711474	0.704191	0.799871	0.655854	0.765108	0.771399	0.835295	0.87668	0.745575	0.863106	0.575735	0.847876	0.766764	0.829667	0.900848	0.999176	0.815762	0.703529	0.775371	0.829667	0.940908	0.813445	0.656848	0.695914	0.951502	0.588978	0.819404	0.902503
1	351	0.633672	0.53104	0.795567	0.609173	0.684327	0.717765	0.663469	0.698563	0.805168	0.772392	0.631024	0.742264	0.680354	0.784641	0.598579	0.774047	0.635328	0.822384	0.748555	0.680023	0.645922	0.702535	0.786297	0.469129	0.601558	0.76577	0.668435	0.833309	0.715778	0.780337	0.554215	0.736305	0.756169	0.73796	0.773054	0.77802	0.800864	0.603545	0.716772	0.672739	0.876348	0.668435	0.485352	0.724386	0.852842	0.553553	0.685651	0.835295
1	352	0.682009	0.506872	0.79656	0.621423	0.716772	0.625396	0.648902	0.729352	0.766432	0.763453	0.539648	0.616457	0.644598	0.729683	0.534351	0.748223	0.608511	0.780006	0.739285	0.636321	0.606193	0.668766	0.702204	0.48469	0.587984	0.640956	0.752196	0.723393	0.697238	0.690617	0.591295	0.687968	0.7565	0.789939	0.773716	0.727366	0.640956	0.636983	0.73465	0.598579	0.858802	0.63301	0.518128	0.701211	0.754183	0.54958	0.671746	0.735974
1	353	0.767757	0.583349	0.884625	0.6638	0.806823	0.9323	0.688299	0.883963	0.886612	0.887274	0.738953	0.836951	0.797884	0.954813	0.714123	0.854167	0.774047	1.06672	0.931638	0.75948	0.781	0.852511	0.830329	0.577721	0.742926	0.831323	0.791925	0.840924	0.973353	0.880321	0.671415	0.850856	0.789276	0.887605	0.961765	0.838937	0.904159	0.833971	0.871713	0.877342	0.9323	0.788283	0.576397	0.828674	0.923361	0.74392	0.806823	0.896544
1	354	0.841255	0.637645	0.880321	0.793911	0.942563	0.86741	0.79027	0.893564	0.995866	0.965738	0.797553	0.855491	0.91376	0.861781	0.706508	0.98494	0.699225	1.08625	0.899855	0.772061	0.831985	0.80881	0.925678	0.70717	0.892571	0.794574	0.927996	0.908794	0.8737	0.94786	0.790601	0.992555	0.908794	0.97567	0.968718	1.01838	0.912766	0.772723	0.873038	0.898199	1.01705	0.801526	0.606193	0.872376	1.05745	0.687306	0.951833	0.906145
1	355	0.43834	0.329417	0.51879	0.434036	0.529385	0.5125	0.435691	0.567127	0.515149	0.504223	0.438671	0.500912	0.501906	0.537661	0.464163	0.554546	0.459528	0.634997	0.60818	0.467805	0.496608	0.500912	0.508527	0.349612	0.458204	0.471116	0.498264	0.516473	0.52806	0.569775	0.434367	0.503892	0.488994	0.555539	0.556533	0.554215	0.533689	0.451583	0.572755	0.493298	0.598579	0.4539	0.371463	0.482041	0.567789	0.458866	0.456549	0.585667
1	356	0.788945	0.563816	0.841255	0.700218	0.878004	0.877342	0.716441	0.755176	0.893233	0.814107	0.760804	0.849532	0.70386	0.819404	0.587322	0.856815	0.677374	0.899855	0.795236	0.730346	0.751203	0.767426	0.722069	0.62374	0.696907	0.708164	0.766764	0.83364	0.823708	0.899855	0.646584	0.86443	0.771399	0.832978	0.929982	0.91707	0.843903	0.690286	0.839931	0.813114	0.868403	0.755838	0.5466	0.785635	0.897868	0.542296	0.814769	0.87999
1	357	0.541965	0.467143	0.675056	0.551567	0.645922	0.675388	0.683664	0.632348	0.718758	0.822715	0.662807	0.695914	0.572755	0.782324	0.602552	0.697238	0.473102	0.860457	0.691279	0.64228	0.600565	0.698232	0.708495	0.445623	0.585336	0.616788	0.706839	0.754183	0.741271	0.718427	0.516804	0.790932	0.617119	0.736305	0.763453	0.761135	0.668435	0.627713	0.584012	0.733987	0.781662	0.669759	0.494953	0.559181	0.701211	0.5711	0.596592	0.771067
1	358	0.638639	0.409536	0.699225	0.640625	0.689624	0.715778	0.551567	0.734318	0.622085	0.676381	0.560174	0.715447	0.595599	0.714454	0.594275	0.696576	0.517466	0.708164	0.74094	0.645591	0.624071	0.598579	0.679029	0.532695	0.651219	0.643605	0.647246	0.707502	0.735643	0.753521	0.554215	0.756169	0.629368	0.651219	0.765439	0.749217	0.693265	0.573748	0.6979	0.627382	0.744582	0.617119	0.390003	0.678367	0.750872	0.545607	0.668766	0.783317
1	359	0.618112	0.488663	0.693928	0.652544	0.744582	0.742595	0.669428	0.695252	0.730346	0.762791	0.584343	0.707833	0.639963	0.745575	0.576066	0.719089	0.513162	0.769081	0.710812	0.66678	0.662476	0.651219	0.7224	0.502237	0.646253	0.661483	0.708164	0.751534	0.741271	0.750541	0.55256	0.707833	0.717103	0.747892	0.780337	0.777689	0.70386	0.577059	0.701873	0.702204	0.81808	0.619436	0.471778	0.67936	0.765108	0.570438	0.669428	0.75319
1	360	0.536999	0.344646	0.724717	0.65453	0.727035	0.721738	0.671415	0.58964	0.757825	0.686313	0.577721	0.702204	0.580701	0.694921	0.455887	0.655192	0.506541	0.776365	0.738291	0.585005	0.577059	0.600234	0.737298	0.56183	0.694921	0.570769	0.7224	0.800864	0.705846	0.829336	0.518459	0.585667	0.732001	0.685982	0.772723	0.790932	0.599572	0.622085	0.654861	0.653868	0.723062	0.669759	0.53402	0.633672	0.736305	0.464826	0.717103	0.722069
1	361	0.729352	0.560505	0.880652	0.736305	0.782324	0.856815	0.796229	0.820066	0.860126	0.839931	0.783317	0.850856	0.750541	0.844234	0.780006	0.88926	0.69459	0.981629	1.03261	0.742595	0.743257	0.813114	0.89522	0.649564	0.736967	0.839931	0.849201	0.899192	0.884956	0.865754	0.633341	0.887936	0.846883	0.873038	0.962096	0.891247	0.824701	0.770736	0.827019	0.873369	0.92932	0.756831	0.568451	0.809803	0.958454	0.599903	0.772061	0.904159
1	362	0.600896	0.474758	0.74094	0.620761	0.716441	0.775371	0.698563	0.67936	0.674725	0.796229	0.706177	0.801857	0.577059	0.806161	0.635659	0.683002	0.547263	0.820728	0.724055	0.67307	0.633672	0.683333	0.748223	0.507865	0.603545	0.653537	0.662145	0.809141	0.786628	0.73465	0.514817	0.769412	0.667111	0.753852	0.832316	0.772061	0.767426	0.627713	0.68863	0.751203	0.715778	0.6979	0.44165	0.620098	0.789608	0.541303	0.668435	0.783648
1	363	0.641618	0.520115	0.809803	0.68234	0.858802	0.786297	0.800864	0.675388	0.877011	0.899524	0.742926	0.718096	0.773716	0.786959	0.641949	0.853173	0.680023	0.911111	0.811127	0.646584	0.671746	0.69161	0.831323	0.580701	0.664131	0.699225	0.81808	0.804837	0.74392	0.854829	0.574742	0.82735	0.790601	0.820397	0.828343	0.898199	0.763453	0.715116	0.678367	0.836289	0.878666	0.686644	0.571431	0.658503	0.893895	0.545607	0.754183	0.825363
1	364	0.634997	0.454893	0.656185	0.561499	0.625065	0.667111	0.644267	0.622085	0.702204	0.735312	0.613146	0.671415	0.62672	0.68532	0.593282	0.676381	0.57441	0.716772	0.703529	0.533026	0.516473	0.607518	0.67307	0.448272	0.596592	0.606856	0.658834	0.728359	0.699556	0.68532	0.510514	0.70088	0.701211	0.649233	0.719751	0.679029	0.6638	0.559843	0.546269	0.705515	0.697238	0.529716	0.401591	0.61116	0.730014	0.450921	0.61116	0.690286
1	365	0.508858	0.332728	0.643605	0.508527	0.628375	0.63301	0.551898	0.590964	0.638639	0.592951	0.550242	0.632348	0.498264	0.658172	0.49396	0.523094	0.473102	0.699887	0.699556	0.542296	0.529716	0.537661	0.568451	0.473102	0.500912	0.532695	0.610166	0.63897	0.613808	0.735643	0.466481	0.544614	0.588647	0.600896	0.718096	0.62672	0.563154	0.488001	0.605862	0.594275	0.618112	0.572424	0.451914	0.595268	0.658834	0.461184	0.551898	0.647246
1	366	0.640956	0.494291	0.645591	0.605862	0.644267	0.789939	0.59891	0.631024	0.759149	0.641949	0.611491	0.760804	0.716772	0.745906	0.538655	0.647246	0.510182	0.816424	0.754183	0.688299	0.610166	0.697569	0.657841	0.48171	0.671746	0.596261	0.638639	0.76246	0.682671	0.770736	0.48469	0.650226	0.641287	0.664131	0.839268	0.793911	0.726042	0.596261	0.649564	0.689955	0.74723	0.666449	0.555208	0.657841	0.75948	0.513493	0.738953	0.767095
1	367	0.612815	0.476413	0.649564	0.519784	0.65453	0.751203	0.638307	0.62672	0.675388	0.710481	0.544283	0.620761	0.619436	0.690617	0.514817	0.660158	0.523756	0.785304	0.67936	0.606856	0.54329	0.612153	0.65155	0.433374	0.575735	0.555208	0.600234	0.689955	0.671415	0.651219	0.468136	0.659827	0.685651	0.730014	0.778351	0.665455	0.595599	0.616457	0.554877	0.631024	0.687968	0.596592	0.481048	0.545276	0.691279	0.504554	0.659496	0.605862
1	368	0.734981	0.526405	0.733987	0.585336	0.689955	0.757493	0.624733	0.780337	0.824701	0.819073	0.606856	0.716109	0.724717	0.814769	0.624402	0.802188	0.605862	0.903827	0.813445	0.719751	0.675388	0.735312	0.735312	0.543621	0.671084	0.706508	0.75021	0.689624	0.727035	0.758487	0.659827	0.817749	0.648902	0.791263	0.79027	0.810796	0.715778	0.679029	0.691941	0.678367	0.849532	0.707502	0.500581	0.683995	0.808148	0.600565	0.730346	0.766764
1	369	0.634997	0.55256	0.689955	0.567789	0.653206	0.736967	0.648571	0.683664	0.77173	0.87072	0.594606	0.723393	0.598579	0.845559	0.630693	0.733656	0.601558	0.823046	0.74723	0.716109	0.67009	0.725048	0.717765	0.486345	0.562492	0.681016	0.683002	0.710481	0.783648	0.704853	0.566134	0.801857	0.636983	0.748886	0.793911	0.722731	0.739285	0.652875	0.693597	0.720744	0.757825	0.641287	0.443968	0.642611	0.765108	0.578383	0.641618	0.70088
1	370	0.641287	0.536999	0.696576	0.568451	0.650226	0.757162	0.654861	0.540641	0.711474	0.704191	0.581032	0.701873	0.639301	0.691279	0.528391	0.741933	0.587984	0.753852	0.750541	0.68532	0.619105	0.653868	0.653868	0.513824	0.554215	0.652544	0.606193	0.724055	0.687306	0.67605	0.470123	0.699556	0.738291	0.683333	0.823046	0.740609	0.724055	0.658172	0.660158	0.604207	0.76875	0.643274	0.462177	0.628706	0.798878	0.520115	0.709157	0.736305
1	371	0.587322	0.443306	0.828012	0.694259	0.867741	0.844234	0.752527	0.678367	0.878997	0.793911	0.712468	0.779675	0.634335	0.860126	0.515811	0.800202	0.640294	0.908131	0.853836	0.720082	0.74094	0.718758	0.79954	0.644598	0.709157	0.706508	0.776034	0.877342	0.835295	0.936935	0.571431	0.701542	0.785304	0.779675	0.886612	0.818742	0.733656	0.691941	0.836289	0.797553	0.833971	0.742926	0.62043	0.749879	0.846883	0.592288	0.800864	0.826357
1	372	0.634004	0.54031	0.651219	0.619436	0.714454	0.74723	0.584343	0.621754	0.764115	0.640625	0.702204	0.754845	0.659827	0.726373	0.547594	0.762791	0.583349	0.807154	0.800864	0.721076	0.659165	0.690286	0.623409	0.550242	0.594937	0.673401	0.637645	0.715116	0.668104	0.754514	0.494622	0.698894	0.663469	0.645591	0.808479	0.761466	0.765439	0.584674	0.719089	0.663138	0.746568	0.617781	0.550242	0.673732	0.798546	0.511176	0.660158	0.767426
1	373	0.668435	0.562492	0.827019	0.709157	0.759149	0.838275	0.777027	0.723724	0.849863	0.962096	0.671084	0.831985	0.655192	0.95713	0.67936	0.762791	0.640294	0.858471	0.843572	0.718096	0.740278	0.777358	0.838275	0.635328	0.721076	0.772061	0.826357	0.934286	0.910449	0.8737	0.612484	0.826025	0.845559	0.811458	0.9323	0.842248	0.859795	0.724717	0.75319	0.777027	0.851849	0.789939	0.516142	0.817749	0.840924	0.635328	0.804837	0.938921
1	374	0.627382	0.525081	0.719751	0.636652	0.734318	0.767095	0.621092	0.584012	0.756169	0.721407	0.624402	0.704522	0.626058	0.735643	0.530047	0.750872	0.524087	0.705846	0.650888	0.707502	0.611822	0.616788	0.62374	0.505216	0.588978	0.602552	0.677705	0.683995	0.706839	0.662807	0.502568	0.740278	0.618112	0.652544	0.782324	0.779344	0.718758	0.609835	0.682009	0.670753	0.820728	0.647246	0.415165	0.601558	0.774047	0.446286	0.736636	0.656185
1	375	0.553553	0.491311	0.801195	0.632017	0.681678	0.779013	0.634997	0.616788	0.722069	0.653868	0.514817	0.681678	0.566465	0.721738	0.556864	0.683995	0.609173	0.702204	0.70717	0.626058	0.65751	0.650557	0.645922	0.491973	0.616126	0.559512	0.64824	0.761466	0.778682	0.726373	0.500581	0.62043	0.724055	0.679691	0.832316	0.784972	0.718758	0.664462	0.737629	0.632348	0.819735	0.659827	0.42311	0.63897	0.752527	0.539648	0.757493	0.724055
1	376	0.708495	0.461184	0.726373	0.653206	0.717434	0.708495	0.590633	0.686644	0.676381	0.748886	0.638307	0.704522	0.616126	0.742595	0.664462	0.686313	0.569444	0.791925	0.842579	0.624733	0.636652	0.712468	0.631024	0.527398	0.630693	0.570107	0.77504	0.655192	0.825032	0.748555	0.57441	0.721076	0.654199	0.707833	0.839931	0.767757	0.649564	0.603214	0.735643	0.717765	0.737629	0.623409	0.471447	0.690948	0.761466	0.504885	0.662145	0.706508
1	377	0.656185	0.52475	0.905814	0.705184	0.819073	0.909456	0.77173	0.869727	0.875355	0.853504	0.785635	0.919057	0.752196	0.922036	0.77504	0.838937	0.682671	1.00249	0.976332	0.758818	0.77173	0.782655	0.846552	0.607518	0.813445	0.798546	0.81212	0.905152	0.881315	0.936273	0.620098	0.84589	0.857146	0.87072	0.969049	0.962758	0.917401	0.749879	0.801195	0.873369	0.992886	0.791594	0.588316	0.824039	0.960772	0.653537	0.77173	0.888598
1	378	0.603545	0.397287	0.680023	0.579046	0.693265	0.686644	0.616457	0.723393	0.71313	0.706839	0.584012	0.627051	0.575073	0.691279	0.566465	0.737629	0.572093	0.747892	0.726373	0.573086	0.64824	0.620761	0.738622	0.498264	0.612153	0.671084	0.637314	0.699887	0.720744	0.702535	0.565472	0.721407	0.648571	0.703529	0.661483	0.709488	0.627713	0.588316	0.691279	0.71942	0.73796	0.558188	0.375436	0.62374	0.781331	0.487338	0.652212	0.684327
1	379	0.689955	0.591957	0.734318	0.691279	0.755838	0.859795	0.684989	0.738291	0.800202	0.844566	0.663469	0.749217	0.674394	0.907138	0.685651	0.752858	0.655192	0.849863	0.823377	0.770405	0.699556	0.717765	0.708164	0.560174	0.601889	0.762129	0.751534	0.758818	0.829667	0.737629	0.591295	0.867078	0.662807	0.769081	0.848869	0.79027	0.83662	0.720413	0.768419	0.802188	0.816755	0.733656	0.479393	0.652875	0.845228	0.617781	0.675056	0.862774
1	380	0.637645	0.501244	0.699556	0.727697	0.733325	0.816424	0.639963	0.695914	0.7565	0.758818	0.571762	0.776365	0.655192	0.837282	0.564809	0.715778	0.553553	0.751534	0.829667	0.736636	0.669097	0.702204	0.783979	0.547263	0.679029	0.656848	0.801526	0.797222	0.789608	0.839268	0.604207	0.67009	0.753521	0.68532	0.814769	0.779675	0.730346	0.625065	0.77173	0.663469	0.834302	0.723393	0.521108	0.744913	0.774047	0.550573	0.752527	0.80881
1	381	0.455556	0.372125	0.578052	0.516473	0.564809	0.55587	0.488994	0.41682	0.631024	0.615463	0.465819	0.476744	0.510514	0.587653	0.349943	0.55885	0.527067	0.581363	0.582687	0.445623	0.541634	0.50323	0.565472	0.459859	0.480055	0.507203	0.60818	0.5711	0.581032	0.60818	0.393976	0.568451	0.539979	0.533026	0.567458	0.569113	0.547594	0.479393	0.578714	0.544945	0.566796	0.528723	0.464826	0.550904	0.594606	0.394638	0.544945	0.6052
1	382	0.610828	0.392321	0.694921	0.561168	0.614139	0.694921	0.609835	0.581694	0.691941	0.701873	0.640956	0.756831	0.589309	0.677374	0.509189	0.623409	0.531371	0.684327	0.651219	0.494291	0.5466	0.583018	0.656516	0.429401	0.61116	0.665124	0.58666	0.804506	0.697569	0.753852	0.477075	0.665786	0.70386	0.684327	0.761466	0.691941	0.7224	0.451252	0.592288	0.713792	0.655854	0.574742	0.462177	0.736967	0.750541	0.498264	0.60818	0.717765
1	383	0.485021	0.376098	0.630362	0.49396	0.564147	0.582687	0.603545	0.543621	0.696576	0.583018	0.518459	0.537993	0.52806	0.604207	0.506872	0.655192	0.455224	0.777358	0.699225	0.572093	0.55256	0.587653	0.598248	0.464826	0.452245	0.705846	0.625727	0.560837	0.612815	0.546931	0.417151	0.591957	0.489656	0.619436	0.623078	0.694921	0.548256	0.559512	0.579046	0.723062	0.712137	0.489987	0.413178	0.518128	0.698563	0.519121	0.430725	0.592951
1	384	0.614801	0.496277	0.659827	0.63301	0.662145	0.770074	0.544614	0.699887	0.755176	0.652212	0.566796	0.70088	0.596592	0.800202	0.529385	0.671415	0.562823	0.727035	0.727366	0.680023	0.65751	0.639963	0.665124	0.534682	0.671746	0.600565	0.706839	0.711143	0.76875	0.69459	0.566465	0.780669	0.664131	0.631686	0.711474	0.702867	0.761135	0.638307	0.665786	0.620761	0.716441	0.669759	0.417482	0.594937	0.710481	0.508527	0.712799	0.791594
1	385	0.653868	0.459859	0.621754	0.491973	0.685651	0.657841	0.527067	0.653206	0.663469	0.692603	0.601227	0.640956	0.581032	0.657179	0.50025	0.663469	0.494953	0.809141	0.619105	0.582025	0.576397	0.615795	0.66678	0.405564	0.542628	0.551898	0.614139	0.599241	0.606525	0.693265	0.55587	0.671415	0.533358	0.746899	0.682671	0.65751	0.580039	0.553222	0.642611	0.644929	0.689955	0.612815	0.451583	0.52475	0.714454	0.488001	0.628375	0.605862
1	386	0.60818	0.403246	0.734981	0.621754	0.720744	0.738622	0.613146	0.667773	0.798878	0.68234	0.527067	0.603214	0.669097	0.724055	0.483697	0.742595	0.578052	0.762791	0.721076	0.663469	0.583681	0.655854	0.781	0.46317	0.501906	0.688299	0.738953	0.694921	0.661151	0.73167	0.527729	0.609835	0.62043	0.68532	0.678698	0.754845	0.576397	0.61745	0.764446	0.673732	0.837944	0.645922	0.514486	0.622416	0.764115	0.487338	0.635328	0.751865
1	387	0.683995	0.595268	0.792587	0.67936	0.804837	0.79358	0.776034	0.741271	0.887274	0.965738	0.769743	0.857808	0.75319	0.89522	0.68234	0.805499	0.67009	0.948853	0.838606	0.726042	0.686313	0.766764	0.788614	0.537993	0.720744	0.699887	0.823708	0.859795	0.794574	0.911773	0.61447	0.814438	0.8151	0.864761	0.922699	0.846552	0.841255	0.717765	0.727035	0.826025	0.924354	0.749217	0.626058	0.763784	0.875355	0.620761	0.763784	0.843241
1	388	0.842579	0.554546	0.872376	0.763122	0.833971	0.848207	0.76875	0.797222	0.805168	0.84291	0.748886	0.863106	0.73465	0.767095	0.734318	0.837282	0.647577	0.926671	0.913097	0.742264	0.753521	0.764115	0.785966	0.602883	0.752527	0.73796	0.743257	0.816755	0.858139	0.860457	0.618774	0.79656	0.809472	0.877673	0.970042	0.922036	0.764115	0.697569	0.851849	0.862112	0.886943	0.695583	0.537661	0.837282	0.968055	0.536006	0.783648	0.776365
1	389	0.718096	0.570107	0.716109	0.662476	0.721076	0.804506	0.70717	0.765108	0.777027	0.888929	0.687637	0.806161	0.716772	0.868734	0.668435	0.766101	0.621754	0.92634	0.81808	0.712799	0.715778	0.803181	0.807154	0.536668	0.665455	0.790932	0.783648	0.847876	0.82735	0.829336	0.604207	0.832316	0.748555	0.824701	0.88926	0.803181	0.81212	0.637645	0.781993	0.780337	0.855491	0.702535	0.522763	0.755176	0.836289	0.6638	0.715116	0.90151
1	390	0.638639	0.571431	0.834302	0.655192	0.71313	0.874362	0.726704	0.768088	0.915084	0.83662	0.603545	0.782655	0.681347	0.939583	0.650888	0.832647	0.714454	0.825694	0.855822	0.782324	0.719751	0.750872	0.829667	0.557857	0.670421	0.787621	0.807816	0.852511	0.812783	0.840924	0.600565	0.764115	0.755507	0.754183	0.835958	0.856815	0.861781	0.779013	0.821059	0.756169	0.981298	0.738953	0.502237	0.739947	0.870058	0.616457	0.765108	0.813445
1	391	0.479062	0.417482	0.597254	0.465157	0.589971	0.581694	0.517135	0.627382	0.616788	0.627382	0.44761	0.578383	0.573417	0.585998	0.489987	0.648571	0.489325	0.719751	0.578714	0.544945	0.524419	0.519452	0.636321	0.389341	0.536337	0.573086	0.499588	0.6297	0.575404	0.633341	0.472109	0.579046	0.587984	0.60818	0.594275	0.64824	0.644929	0.561499	0.572093	0.582356	0.753521	0.513493	0.355903	0.545938	0.657179	0.507865	0.542628	0.591957
1	392	0.647577	0.566796	0.808479	0.656516	0.717434	0.883963	0.744582	0.749548	0.816755	0.911111	0.637645	0.839599	0.699887	0.947529	0.687968	0.754514	0.693265	0.864761	0.887274	0.721738	0.720744	0.797222	0.850194	0.512831	0.696576	0.821059	0.724717	0.927665	0.882639	0.926009	0.575073	0.789276	0.859464	0.80881	0.901179	0.775371	0.878335	0.68863	0.781662	0.761135	0.913097	0.74392	0.510514	0.827019	0.866416	0.683002	0.767426	0.894557
1	393	0.699887	0.561499	0.797884	0.611822	0.746237	0.797222	0.699887	0.743588	0.792587	0.776034	0.627382	0.731339	0.699225	0.82437	0.727035	0.79954	0.667442	0.857808	0.871382	0.758818	0.642942	0.702867	0.658834	0.543952	0.624402	0.669097	0.769743	0.698232	0.771399	0.711143	0.579377	0.846552	0.67605	0.745575	0.848207	0.857808	0.760142	0.721738	0.681347	0.745244	0.84291	0.647909	0.494622	0.610828	0.831654	0.544945	0.644598	0.749217
1	394	0.561499	0.478068	0.687968	0.597586	0.670753	0.662145	0.612153	0.711806	0.749879	0.759811	0.542296	0.664793	0.654861	0.77504	0.566134	0.716441	0.632679	0.770074	0.752527	0.599241	0.602552	0.640956	0.692934	0.415165	0.673401	0.643605	0.732994	0.672739	0.716772	0.753521	0.574742	0.69459	0.675719	0.718758	0.716772	0.74094	0.67307	0.61447	0.655192	0.708826	0.872045	0.590302	0.548587	0.655854	0.699556	0.551235	0.588647	0.71313
1	395	0.563485	0.418806	0.615463	0.473765	0.611491	0.637976	0.565472	0.597254	0.703198	0.617119	0.463501	0.573417	0.585336	0.595599	0.412847	0.609835	0.505216	0.684327	0.616457	0.516804	0.446617	0.534351	0.558188	0.394307	0.508527	0.494622	0.641618	0.591295	0.498264	0.64228	0.545276	0.560505	0.558188	0.687306	0.653537	0.6638	0.516142	0.53402	0.529716	0.552891	0.698232	0.567127	0.476082	0.502568	0.603545	0.436353	0.561499	0.583349
1	396	0.5711	0.539979	0.765439	0.672408	0.675719	0.795567	0.679029	0.585005	0.81212	0.724386	0.599572	0.753852	0.629368	0.773385	0.626058	0.740609	0.624071	0.746568	0.785966	0.727366	0.664131	0.702867	0.691279	0.483035	0.566796	0.651881	0.702204	0.772392	0.76577	0.720744	0.498264	0.626389	0.68234	0.67936	0.851187	0.840593	0.721076	0.682009	0.741271	0.701211	0.862443	0.667773	0.518128	0.58666	0.785966	0.563154	0.675056	0.792587
1	397	0.488332	0.480386	0.668766	0.547925	0.642611	0.718758	0.678367	0.536337	0.705846	0.736305	0.520115	0.643605	0.496277	0.726373	0.514486	0.655192	0.478068	0.794905	0.636321	0.656848	0.605531	0.589309	0.682671	0.510845	0.513162	0.583681	0.616457	0.689955	0.716772	0.643605	0.446948	0.688299	0.641618	0.692934	0.744913	0.729021	0.662145	0.688299	0.624402	0.683333	0.711474	0.647577	0.431387	0.509189	0.713461	0.499257	0.61116	0.694921
1	398	0.630693	0.464826	0.624071	0.543621	0.571762	0.649564	0.569113	0.546269	0.684327	0.656185	0.569113	0.557857	0.67936	0.648902	0.488332	0.636983	0.552891	0.742264	0.649233	0.581363	0.579708	0.619436	0.606856	0.444961	0.498264	0.645922	0.666449	0.560174	0.604538	0.622085	0.430725	0.627713	0.561168	0.641618	0.711806	0.665124	0.622416	0.54958	0.665786	0.63897	0.706839	0.56183	0.445954	0.601227	0.747561	0.507534	0.590302	0.67936
1	399	0.544614	0.504554	0.693597	0.573417	0.710812	0.773385	0.555208	0.701211	0.712468	0.664462	0.596261	0.683995	0.610828	0.776365	0.585005	0.732001	0.574742	0.85516	0.731339	0.695583	0.719089	0.630031	0.701542	0.524419	0.580701	0.681016	0.630362	0.682671	0.77802	0.704191	0.518459	0.752527	0.593944	0.715116	0.745244	0.746237	0.803513	0.678698	0.750872	0.740278	0.767426	0.655523	0.467474	0.604869	0.772392	0.612484	0.642942	0.772061
1	400	0.569775	0.433374	0.618112	0.56514	0.65751	0.649564	0.513162	0.534682	0.65751	0.647577	0.616126	0.684327	0.587322	0.631355	0.457873	0.684989	0.560505	0.724717	0.674394	0.566465	0.620761	0.64228	0.602552	0.498595	0.646253	0.545607	0.543621	0.698894	0.640294	0.762129	0.468136	0.564147	0.672408	0.629037	0.748223	0.689955	0.669759	0.526736	0.637645	0.601227	0.684658	0.584012	0.507203	0.682009	0.735643	0.471447	0.711806	0.616457
1	401	0.614139	0.481048	0.7224	0.65155	0.659165	0.777358	0.657179	0.606525	0.749217	0.800533	0.595599	0.749879	0.644267	0.806492	0.597254	0.689955	0.612815	0.738953	0.748886	0.622416	0.6052	0.686313	0.745906	0.451583	0.594275	0.649895	0.781993	0.783648	0.795236	0.732994	0.555539	0.629037	0.699556	0.661814	0.796229	0.732001	0.685982	0.588316	0.695252	0.682009	0.817749	0.695914	0.480386	0.689624	0.770736	0.551898	0.676712	0.815431
1	402	0.822053	0.655192	0.875024	0.775702	0.826688	0.908131	0.745244	0.846221	0.838275	0.918395	0.730014	0.980305	0.808479	0.961434	0.761797	0.847214	0.702535	0.984278	0.966731	0.850525	0.793911	0.883301	0.820728	0.6297	0.850856	0.803844	0.79027	0.930975	0.902172	1.0101	0.639963	0.829005	0.897537	0.859464	1.07896	0.946536	0.947198	0.803513	0.92303	0.780337	1.02202	0.804837	0.589971	0.951502	0.984609	0.706839	0.888598	0.939252
1	403	0.446286	0.357558	0.485021	0.425428	0.521108	0.541965	0.479062	0.540972	0.552891	0.5466	0.516804	0.579377	0.461846	0.583681	0.421455	0.607849	0.446286	0.695914	0.557526	0.532695	0.494953	0.509851	0.541634	0.425428	0.50323	0.521439	0.51879	0.535675	0.481048	0.641287	0.414834	0.558519	0.499919	0.584674	0.553884	0.5711	0.56183	0.533026	0.562492	0.5466	0.64824	0.534351	0.411523	0.482041	0.630031	0.410861	0.466481	0.602221
1	404	0.590964	0.368152	0.646253	0.599572	0.589971	0.69459	0.549911	0.651219	0.644929	0.674725	0.591957	0.706839	0.49396	0.677705	0.588647	0.588316	0.430394	0.740609	0.757493	0.581032	0.62374	0.627713	0.652544	0.538324	0.61447	0.636321	0.651219	0.644598	0.750541	0.683002	0.54329	0.670753	0.575404	0.648571	0.761135	0.707502	0.612815	0.559843	0.659496	0.675056	0.62374	0.620098	0.374112	0.634335	0.729352	0.465488	0.615132	0.703529
1	405	0.720082	0.487338	0.777358	0.667111	0.725711	0.797222	0.686644	0.70386	0.821059	0.771399	0.646915	0.778682	0.710481	0.752196	0.643605	0.780006	0.553553	0.855491	0.847545	0.718758	0.653537	0.693265	0.792256	0.583018	0.628706	0.738953	0.740609	0.778351	0.767757	0.77504	0.594275	0.785635	0.691941	0.730677	0.838275	0.868734	0.704853	0.63599	0.729021	0.752196	0.770074	0.672077	0.507534	0.708495	0.886943	0.519121	0.706839	0.80881
1	406	0.676381	0.456549	0.720744	0.604869	0.758156	0.77173	0.680685	0.791263	0.771067	0.818742	0.6979	0.801857	0.741602	0.755176	0.595599	0.690948	0.543952	0.940245	0.768419	0.633672	0.577721	0.702204	0.76875	0.52475	0.732332	0.633672	0.720082	0.79027	0.644929	0.894557	0.592951	0.687637	0.721076	0.815431	0.832316	0.869065	0.690286	0.657179	0.637314	0.732663	0.804837	0.71015	0.548918	0.641287	0.809472	0.518128	0.723062	0.748886
1	407	0.568782	0.511507	0.74392	0.594606	0.677374	0.718758	0.710481	0.643274	0.849532	0.761466	0.640625	0.741933	0.700218	0.784972	0.573748	0.775371	0.550904	0.831654	0.788614	0.715447	0.647246	0.676712	0.726704	0.48171	0.55587	0.74723	0.709488	0.76246	0.702867	0.747892	0.516804	0.769412	0.653537	0.691279	0.726373	0.838275	0.800533	0.605862	0.651881	0.732663	0.859795	0.655523	0.498926	0.684327	0.812783	0.542628	0.599241	0.788614
1	408	0.573417	0.469461	0.521108	0.493298	0.627051	0.640956	0.539317	0.545938	0.59891	0.626389	0.527729	0.666449	0.564147	0.65751	0.449927	0.603545	0.463501	0.735312	0.65155	0.62043	0.5466	0.567127	0.501906	0.461846	0.519784	0.509851	0.573086	0.575073	0.599572	0.623409	0.443306	0.618774	0.573748	0.619767	0.681347	0.633341	0.610166	0.527398	0.615463	0.622416	0.63897	0.535344	0.463501	0.566796	0.63301	0.421455	0.538655	0.553222
1	409	0.689624	0.509851	0.76875	0.632017	0.738291	0.811789	0.692603	0.684658	0.763784	0.821722	0.62374	0.708495	0.709157	0.739947	0.61116	0.790932	0.700549	0.852842	0.853504	0.593613	0.711806	0.67307	0.734981	0.643936	0.688299	0.706508	0.718096	0.735974	0.793249	0.808148	0.576728	0.860126	0.800202	0.777689	0.820397	0.766764	0.786297	0.704522	0.696245	0.761135	0.755176	0.660489	0.485352	0.754183	0.837944	0.552229	0.719751	0.766101
1	410	0.713792	0.4539	0.807154	0.698894	0.787621	0.681678	0.686644	0.766764	0.831323	0.739947	0.692603	0.717103	0.699225	0.721076	0.588978	0.767095	0.572093	0.849532	0.769412	0.6297	0.656848	0.686313	0.774378	0.548918	0.737629	0.65155	0.809141	0.748223	0.709819	0.817087	0.630031	0.754514	0.708164	0.806492	0.807816	0.858139	0.641949	0.580039	0.738291	0.752196	0.846883	0.6638	0.538986	0.707502	0.866416	0.491642	0.734981	0.793249
1	411	0.587322	0.418806	0.746237	0.668435	0.739616	0.766432	0.63599	0.58666	0.721738	0.687306	0.623409	0.683333	0.564478	0.753852	0.519784	0.649233	0.58037	0.765108	0.757493	0.664793	0.647577	0.640294	0.583018	0.562161	0.587653	0.563816	0.691279	0.695252	0.78729	0.755507	0.48469	0.715778	0.607518	0.627382	0.795236	0.749879	0.655523	0.611491	0.725379	0.696907	0.677043	0.626058	0.465157	0.59891	0.737629	0.51879	0.645922	0.752196
1	412	0.600234	0.446617	0.636983	0.531702	0.713461	0.693928	0.584674	0.662476	0.662476	0.687968	0.677043	0.695914	0.569444	0.668104	0.55885	0.715447	0.566134	0.815431	0.750872	0.600565	0.646253	0.634335	0.597917	0.482703	0.611822	0.56514	0.620098	0.621423	0.684989	0.760142	0.527729	0.62043	0.662476	0.722069	0.793911	0.684989	0.643936	0.577721	0.715116	0.704853	0.720744	0.54031	0.520777	0.65453	0.743588	0.516473	0.603545	0.596261
1	413	0.714123	0.541303	0.842248	0.680023	0.695252	0.845559	0.715778	0.71942	0.929651	0.816755	0.617119	0.732001	0.74094	0.848869	0.603876	0.785635	0.686313	0.893895	0.864099	0.692272	0.686313	0.782986	0.808148	0.587653	0.664462	0.739947	0.834633	0.853504	0.848538	0.778682	0.621092	0.752196	0.732994	0.763453	0.856815	0.857808	0.756831	0.76577	0.76246	0.82139	0.861119	0.786959	0.525412	0.724717	0.862112	0.598248	0.804506	0.852511
1	414	0.559512	0.39199	0.728359	0.616788	0.706508	0.672739	0.611822	0.610166	0.668435	0.65453	0.514155	0.604207	0.523756	0.681678	0.542628	0.659165	0.613146	0.629368	0.73167	0.556864	0.514155	0.522432	0.642942	0.489325	0.572755	0.541303	0.630362	0.694921	0.698232	0.701873	0.536999	0.644929	0.711143	0.628375	0.699225	0.678367	0.550242	0.570107	0.624733	0.621754	0.690286	0.57739	0.423442	0.538655	0.730014	0.467474	0.615795	0.694921
1	415	0.572093	0.537993	0.773385	0.672077	0.783648	0.739947	0.664131	0.637645	0.718096	0.839931	0.6638	0.678036	0.691941	0.874362	0.617781	0.731008	0.661151	0.82735	0.782655	0.678698	0.669097	0.704522	0.769412	0.443637	0.618112	0.675388	0.82437	0.772723	0.774047	0.796229	0.554546	0.690948	0.738622	0.798546	0.82139	0.760804	0.718427	0.659827	0.790601	0.735974	0.931969	0.67307	0.578714	0.6297	0.8151	0.631686	0.716109	0.803844
1	416	0.600896	0.401591	0.584674	0.563816	0.640294	0.575404	0.596592	0.633672	0.702535	0.59593	0.561168	0.641949	0.563816	0.651881	0.446286	0.63897	0.452245	0.68234	0.683664	0.612484	0.520115	0.555539	0.613477	0.448934	0.52806	0.579046	0.643936	0.659496	0.567127	0.643936	0.511176	0.579708	0.637976	0.644929	0.683664	0.651881	0.602552	0.483366	0.628375	0.593944	0.64228	0.547263	0.471116	0.614139	0.692603	0.399273	0.584343	0.61745
1	417	0.70088	0.465488	0.749217	0.636321	0.779675	0.848869	0.678367	0.760473	0.842248	0.720082	0.636321	0.775702	0.775702	0.6979	0.577059	0.857477	0.682009	0.845228	0.88926	0.687968	0.689955	0.656516	0.709157	0.600234	0.717434	0.683664	0.713792	0.701873	0.714123	0.817087	0.595268	0.763784	0.741602	0.709157	0.829998	0.851187	0.72869	0.674725	0.723062	0.733325	0.829336	0.627051	0.500912	0.739285	0.87668	0.51879	0.735974	0.71313
1	418	0.664462	0.464826	0.719089	0.601227	0.792918	0.800864	0.627713	0.719089	0.746568	0.766432	0.717765	0.836289	0.695252	0.794243	0.569444	0.715116	0.56183	0.865754	0.809472	0.738622	0.650226	0.66678	0.696245	0.538655	0.661151	0.688962	0.596261	0.801526	0.654861	0.908794	0.513824	0.677374	0.726704	0.775371	0.881646	0.767757	0.804175	0.572755	0.709488	0.680685	0.76577	0.686975	0.587653	0.783648	0.846221	0.497602	0.745575	0.710481
1	419	0.485352	0.47542	0.674063	0.547263	0.616126	0.658503	0.57739	0.532364	0.702204	0.680023	0.593282	0.616788	0.528391	0.667111	0.464826	0.703198	0.582356	0.774047	0.643605	0.578714	0.637314	0.589309	0.662807	0.490649	0.523094	0.655854	0.624733	0.650557	0.718427	0.687306	0.448272	0.659165	0.614139	0.640294	0.653868	0.658834	0.712468	0.588978	0.708826	0.738291	0.710812	0.545607	0.45688	0.62672	0.732663	0.504885	0.551235	0.676712
1	420	0.594937	0.393976	0.663469	0.575735	0.602883	0.673732	0.595268	0.556533	0.648571	0.606525	0.562823	0.686975	0.545607	0.618112	0.495615	0.644598	0.435691	0.739285	0.698894	0.576066	0.536006	0.580039	0.598248	0.480717	0.541965	0.540972	0.633672	0.716772	0.724717	0.627382	0.503561	0.664462	0.619436	0.642942	0.76246	0.69161	0.579046	0.542628	0.594275	0.653537	0.622416	0.641618	0.431056	0.526405	0.707833	0.504885	0.591626	0.755838
1	421	0.746237	0.511838	0.776034	0.660489	0.728359	0.863768	0.686975	0.810796	0.856153	0.839931	0.759149	0.81808	0.736305	0.853173	0.648571	0.80285	0.634997	0.87072	0.772061	0.687968	0.664131	0.754183	0.834633	0.513162	0.720082	0.779675	0.785966	0.856815	0.788283	0.847214	0.629368	0.889922	0.713461	0.792256	0.8151	0.846552	0.813114	0.607187	0.704853	0.817418	0.866416	0.733325	0.496277	0.714785	0.874693	0.544614	0.721738	0.929651
1	422	0.542628	0.468136	0.685982	0.55587	0.599903	0.639632	0.604869	0.605862	0.695583	0.68532	0.553884	0.620098	0.557526	0.658834	0.559843	0.679691	0.550573	0.716772	0.696576	0.554546	0.550904	0.6297	0.654861	0.421124	0.498595	0.657179	0.646253	0.67009	0.674394	0.647909	0.49098	0.659827	0.63897	0.654199	0.697569	0.6979	0.639632	0.553222	0.620098	0.692934	0.750872	0.538324	0.416489	0.596592	0.708826	0.489325	0.52177	0.698894
1	423	0.517135	0.371132	0.6638	0.496608	0.521439	0.610828	0.554215	0.602221	0.666118	0.549249	0.486345	0.651219	0.54329	0.658172	0.525743	0.51879	0.477737	0.673401	0.715447	0.531371	0.450921	0.612153	0.601558	0.32412	0.482372	0.572755	0.607849	0.671084	0.603214	0.624733	0.437347	0.429732	0.584012	0.645922	0.695583	0.650226	0.54958	0.512831	0.578714	0.557195	0.6979	0.582025	0.474427	0.585336	0.627051	0.443306	0.48171	0.6297
1	424	0.574079	0.48469	0.627382	0.567127	0.679029	0.733656	0.587984	0.612484	0.778351	0.81212	0.591957	0.635659	0.592619	0.768088	0.524087	0.720744	0.514155	0.790932	0.588316	0.646915	0.61745	0.625396	0.714123	0.494953	0.595268	0.607187	0.653537	0.694921	0.702867	0.71942	0.539979	0.798878	0.571762	0.658172	0.675388	0.726704	0.69161	0.600565	0.595599	0.684989	0.757825	0.634004	0.379078	0.526736	0.715447	0.507534	0.693597	0.681016
1	425	0.5711	0.455556	0.742926	0.630362	0.638307	0.803844	0.658503	0.608842	0.762129	0.652544	0.494622	0.716441	0.585998	0.755507	0.565472	0.690617	0.570438	0.721407	0.844566	0.722069	0.642611	0.676712	0.751865	0.573748	0.614139	0.653868	0.661151	0.741271	0.723724	0.769743	0.494291	0.589971	0.707502	0.67307	0.83066	0.742926	0.643274	0.703529	0.718096	0.608511	0.796229	0.690948	0.498926	0.645922	0.776365	0.512831	0.711474	0.751203
1	426	0.791263	0.612815	0.781662	0.645591	0.77173	0.797884	0.674063	0.7224	0.764115	0.875024	0.718758	0.825032	0.800864	0.758156	0.67307	0.765108	0.666449	0.88595	0.819735	0.628706	0.639301	0.776696	0.724055	0.479062	0.668435	0.692603	0.73796	0.814107	0.761135	0.826688	0.630693	0.791594	0.783648	0.837613	0.931306	0.805499	0.812783	0.610166	0.724717	0.732332	0.85516	0.67307	0.491642	0.79656	0.875686	0.640625	0.776365	0.817749
1	427	0.834964	0.577059	0.899524	0.708495	0.773716	0.920381	0.74094	0.890916	1.00315	0.855822	0.627382	0.859795	0.767095	0.891247	0.65155	0.801195	0.652544	0.956799	0.875686	0.758156	0.661151	0.812783	0.865092	0.575735	0.774047	0.787952	0.878997	0.933293	0.875024	0.861119	0.749548	0.798546	0.852842	0.882639	0.967062	0.896213	0.733987	0.69459	0.751534	0.805168	0.942894	0.794243	0.587322	0.804175	0.88297	0.63897	0.83364	0.888929
1	428	0.563485	0.472771	0.720744	0.554546	0.73167	0.594275	0.646253	0.645922	0.668435	0.729352	0.541965	0.672077	0.578383	0.667442	0.496277	0.672077	0.538324	0.716772	0.657841	0.633672	0.497271	0.582356	0.605531	0.442644	0.531371	0.598248	0.588978	0.702535	0.50621	0.720744	0.518128	0.639301	0.691279	0.766101	0.773716	0.75948	0.691941	0.608842	0.608842	0.531702	0.772392	0.622747	0.499588	0.608511	0.696576	0.465819	0.602883	0.633672
1	429	0.49098	0.475751	0.724386	0.529054	0.619105	0.684989	0.686644	0.608842	0.686644	0.723724	0.542959	0.667773	0.562492	0.716772	0.580039	0.658172	0.483697	0.834302	0.735974	0.649564	0.579708	0.608511	0.674394	0.532033	0.591295	0.654199	0.611822	0.733325	0.705846	0.699556	0.438009	0.738622	0.67605	0.654199	0.757825	0.741602	0.687968	0.66082	0.580039	0.662145	0.746899	0.621423	0.412516	0.5711	0.721407	0.592288	0.604538	0.744582
1	430	0.63599	0.516473	0.839931	0.65751	0.777358	0.735974	0.746568	0.636321	0.784641	0.750872	0.603876	0.700549	0.627051	0.777689	0.595268	0.744582	0.67307	0.844897	0.86145	0.662145	0.671084	0.717434	0.665455	0.565803	0.6297	0.633672	0.786297	0.748886	0.801857	0.794243	0.554546	0.757162	0.748223	0.821059	0.885618	0.860126	0.706508	0.771067	0.757162	0.752527	0.842248	0.678698	0.553222	0.620098	0.78431	0.587322	0.691941	0.814438
1	431	0.630031	0.457211	0.814107	0.640625	0.823377	0.849532	0.758487	0.650557	0.912435	0.791594	0.662807	0.760473	0.779344	0.763453	0.52806	0.845228	0.609835	0.897206	0.799209	0.697569	0.691941	0.694921	0.827019	0.585336	0.725711	0.694259	0.79027	0.810796	0.760142	0.863106	0.526736	0.739616	0.784641	0.762129	0.82735	0.883632	0.72869	0.678698	0.710481	0.763453	0.902834	0.678367	0.587322	0.753521	0.87668	0.565803	0.763122	0.754514
1	432	0.665124	0.502899	0.742264	0.689955	0.786628	0.734981	0.729352	0.703529	0.787621	0.897868	0.683333	0.724717	0.731008	0.807154	0.603214	0.846552	0.674725	0.888598	0.755507	0.658172	0.730346	0.692272	0.790601	0.603545	0.702535	0.670753	0.779675	0.809472	0.760473	0.836951	0.605531	0.79954	0.785635	0.756831	0.808148	0.870389	0.816755	0.660489	0.724717	0.739616	0.830992	0.730014	0.525743	0.729683	0.878004	0.576066	0.761135	0.842579
1	433	0.753521	0.501244	0.716109	0.679029	0.803513	0.856815	0.711806	0.760804	0.88595	0.869065	0.685651	0.798878	0.789276	0.891247	0.66082	0.827019	0.644267	0.886612	0.858471	0.759811	0.693597	0.721076	0.779675	0.569775	0.75319	0.694921	0.827681	0.772061	0.822715	0.881315	0.623078	0.828343	0.766432	0.760142	0.820728	0.846883	0.76875	0.676712	0.722731	0.798215	0.912766	0.690617	0.573748	0.77802	0.855491	0.557526	0.746899	0.781662
1	434	0.695583	0.479724	0.770074	0.639301	0.710812	0.818411	0.61745	0.710812	0.813445	0.781331	0.632348	0.688299	0.696576	0.841255	0.592951	0.791925	0.699887	0.870058	0.839599	0.718427	0.695914	0.743588	0.741933	0.549911	0.588647	0.736636	0.786628	0.724386	0.80583	0.7565	0.61447	0.752196	0.636321	0.731008	0.817418	0.746899	0.74094	0.706839	0.801195	0.721076	0.831985	0.749879	0.518459	0.687637	0.83066	0.594275	0.702535	0.837282
1	435	0.502237	0.387024	0.604538	0.509851	0.615132	0.634997	0.534351	0.544614	0.57441	0.578052	0.568782	0.674394	0.523756	0.534351	0.519121	0.653868	0.509189	0.658834	0.679691	0.492967	0.564147	0.538324	0.542628	0.494291	0.601889	0.479393	0.511838	0.637645	0.576397	0.695583	0.455224	0.63301	0.624071	0.622416	0.698894	0.710812	0.656516	0.536006	0.539317	0.55587	0.650557	0.541634	0.396956	0.550904	0.660158	0.479724	0.610166	0.591295
1	436	0.748555	0.585005	0.816424	0.70088	0.80583	0.925016	0.668435	0.76246	0.83662	0.806823	0.640625	0.784972	0.750541	0.882308	0.596261	0.83364	0.734981	0.897868	0.845559	0.792918	0.748223	0.781331	0.744582	0.581032	0.707502	0.741933	0.81212	0.719089	0.845559	0.82139	0.640956	0.848869	0.732994	0.782324	0.879328	0.851518	0.794574	0.769412	0.861781	0.727035	0.91707	0.770405	0.524087	0.737298	0.854498	0.645922	0.780006	0.878666
1	437	0.83662	0.564478	0.814107	0.686313	0.867741	0.922699	0.777027	0.878004	0.942563	0.926009	0.697238	0.779013	0.798546	0.942563	0.712799	0.881977	0.782986	0.933293	0.919057	0.714454	0.772061	0.80583	0.875355	0.618112	0.780337	0.781993	0.859464	0.798546	0.866747	0.968055	0.696907	0.893233	0.839268	0.872045	0.877673	0.86145	0.782986	0.791594	0.850525	0.867078	0.960441	0.693928	0.514486	0.809472	0.924685	0.603876	0.808148	0.850525
1	438	0.57441	0.405233	0.739616	0.616457	0.672408	0.717434	0.640625	0.63301	0.773054	0.733987	0.595268	0.684658	0.520777	0.738291	0.590633	0.715116	0.557857	0.67009	0.725379	0.636983	0.64526	0.610828	0.708164	0.517797	0.598579	0.632679	0.661814	0.75021	0.774047	0.726042	0.532364	0.734981	0.659827	0.680023	0.745906	0.737298	0.680354	0.606856	0.66082	0.664131	0.734318	0.634004	0.419469	0.644267	0.742595	0.457211	0.677374	0.748886
1	439	0.629037	0.53104	0.838937	0.63301	0.690617	0.731339	0.683002	0.628375	0.844234	0.799871	0.582025	0.752858	0.705184	0.758156	0.581032	0.725048	0.603545	0.835627	0.783317	0.629037	0.585005	0.713461	0.699887	0.523094	0.669428	0.65155	0.759149	0.813776	0.752858	0.793249	0.548918	0.638639	0.75319	0.731339	0.902834	0.855491	0.714123	0.688962	0.674725	0.678036	0.866747	0.717765	0.520115	0.713792	0.780337	0.568782	0.7565	0.776034
1	440	0.682671	0.502568	0.777027	0.716772	0.757825	0.739616	0.676381	0.632679	0.804506	0.727697	0.697238	0.75319	0.674394	0.718758	0.562161	0.728028	0.554215	0.811127	0.758818	0.68863	0.635328	0.708164	0.706839	0.533689	0.676381	0.611491	0.783979	0.753852	0.735643	0.726042	0.556864	0.753521	0.712799	0.754845	0.858802	0.846883	0.677374	0.600234	0.702204	0.675056	0.814107	0.71942	0.544614	0.647246	0.796229	0.483035	0.762791	0.79027
1	441	0.79656	0.594275	0.745575	0.667773	0.782324	0.786628	0.676381	0.742926	0.792587	0.803181	0.67307	0.796891	0.77504	0.784641	0.590633	0.867741	0.633672	0.924354	0.809141	0.809803	0.683002	0.773054	0.711806	0.570769	0.720744	0.681016	0.699556	0.781331	0.715116	0.826357	0.599241	0.741933	0.806161	0.80285	0.949847	0.850856	0.769412	0.690286	0.750872	0.667111	0.843572	0.695583	0.607518	0.766764	0.873369	0.569775	0.833309	0.747892
1	442	0.627382	0.496608	0.805168	0.639301	0.644598	0.659496	0.716441	0.691279	0.795236	0.756831	0.653206	0.711143	0.60818	0.753852	0.670421	0.786297	0.618443	0.813776	0.79358	0.617781	0.603876	0.712137	0.749879	0.513162	0.582025	0.729352	0.732332	0.83662	0.8151	0.70386	0.575073	0.814107	0.739285	0.74094	0.80881	0.819404	0.718096	0.650557	0.696576	0.809141	0.815762	0.615132	0.463832	0.656516	0.800864	0.517797	0.626389	0.864099
1	443	0.530047	0.390003	0.696245	0.480055	0.541303	0.627051	0.55885	0.588978	0.583349	0.585005	0.57739	0.693928	0.495615	0.607518	0.565472	0.586329	0.492967	0.691941	0.655854	0.490649	0.548918	0.622085	0.6052	0.421124	0.505879	0.650888	0.529385	0.678698	0.682671	0.632017	0.422448	0.550242	0.577721	0.620098	0.718758	0.697238	0.695914	0.530047	0.581694	0.647577	0.677043	0.552891	0.35491	0.657841	0.687637	0.502237	0.492967	0.679691
1	444	0.573086	0.419469	0.538324	0.499588	0.511176	0.6052	0.505547	0.543621	0.623078	0.546269	0.440988	0.529716	0.601558	0.600234	0.517135	0.582687	0.450589	0.61745	0.694921	0.632017	0.556864	0.551567	0.554546	0.391327	0.423442	0.547263	0.605531	0.498595	0.540972	0.500581	0.416489	0.597254	0.475089	0.54329	0.606193	0.644267	0.554215	0.500912	0.586329	0.474427	0.624733	0.499257	0.378747	0.492305	0.66082	0.429732	0.519452	0.598579
1	445	0.690617	0.597254	0.867078	0.68863	0.75021	0.899524	0.763784	0.768088	0.838275	0.898861	0.714785	0.909125	0.717765	0.959779	0.711143	0.837944	0.699225	0.908462	0.91078	0.740609	0.796891	0.829998	0.881646	0.615132	0.754514	0.85516	0.805168	0.945212	0.942894	0.912104	0.61447	0.841917	0.842248	0.823046	0.962427	0.862774	0.930313	0.758818	0.805499	0.805499	0.951833	0.789608	0.554546	0.858802	0.896875	0.754514	0.783648	0.975339
1	446	0.593282	0.442313	0.721738	0.553884	0.678367	0.768419	0.646253	0.732994	0.749217	0.714454	0.635659	0.776034	0.65453	0.744251	0.635659	0.69161	0.587653	0.837944	0.817087	0.633341	0.605531	0.660158	0.681016	0.47244	0.63301	0.631024	0.640294	0.755838	0.699225	0.794243	0.539648	0.643936	0.701873	0.711806	0.792256	0.743588	0.707502	0.636652	0.652212	0.663469	0.799871	0.636321	0.477406	0.666449	0.81808	0.573086	0.647246	0.738953
1	447	0.499588	0.376429	0.602221	0.573748	0.59891	0.637976	0.564478	0.518128	0.56514	0.616457	0.519784	0.618774	0.509189	0.61745	0.482703	0.587984	0.469129	0.674063	0.688962	0.597586	0.520115	0.591957	0.561499	0.451914	0.507534	0.515149	0.595599	0.621754	0.626389	0.607518	0.427745	0.53402	0.567458	0.58666	0.724386	0.650226	0.517466	0.531702	0.589971	0.554215	0.658834	0.58666	0.46615	0.533358	0.632348	0.434367	0.584343	0.600565
1	448	0.536006	0.444961	0.74094	0.567458	0.626058	0.726704	0.569113	0.608511	0.74094	0.667111	0.573086	0.702535	0.575735	0.736305	0.543952	0.690617	0.628706	0.656185	0.732001	0.56812	0.593613	0.605862	0.6979	0.460191	0.602883	0.642942	0.693928	0.731339	0.75319	0.709488	0.510182	0.616788	0.682009	0.585667	0.715116	0.698894	0.728359	0.553553	0.645922	0.602221	0.789276	0.591626	0.421786	0.683333	0.735974	0.50621	0.658172	0.696907
1	449	0.712799	0.504885	0.706508	0.658172	0.665124	0.80285	0.642942	0.713792	0.862443	0.694921	0.586329	0.736636	0.732663	0.781331	0.542296	0.764115	0.575404	0.861781	0.788283	0.717434	0.675056	0.726704	0.687637	0.551567	0.748886	0.640625	0.801526	0.71015	0.759811	0.715778	0.599241	0.749879	0.672408	0.714454	0.840262	0.848207	0.686975	0.653537	0.687968	0.709488	0.836951	0.706839	0.55256	0.705184	0.789608	0.541965	0.745244	0.743257
1	450	0.654861	0.461515	0.693597	0.604869	0.757825	0.723724	0.603214	0.758818	0.799871	0.758818	0.6297	0.653537	0.738622	0.756169	0.54958	0.764115	0.52806	0.859795	0.701542	0.682009	0.600565	0.640294	0.727697	0.518459	0.663138	0.704853	0.730014	0.670753	0.652875	0.692934	0.586991	0.819735	0.653537	0.777027	0.738622	0.80285	0.681016	0.582025	0.635659	0.674725	0.801195	0.643605	0.52806	0.647246	0.759811	0.503561	0.681678	0.746237
1	451	0.488001	0.474096	0.674063	0.528391	0.580039	0.601889	0.538655	0.554877	0.634666	0.592288	0.530709	0.62672	0.536999	0.636983	0.530047	0.631355	0.490649	0.730014	0.734981	0.599903	0.608511	0.584012	0.527729	0.505216	0.523425	0.626058	0.585998	0.62374	0.617781	0.682009	0.449927	0.644929	0.579377	0.613146	0.776365	0.726042	0.756831	0.553884	0.661483	0.618774	0.679029	0.539317	0.4198	0.631355	0.700549	0.536006	0.558188	0.663138
1	452	0.714123	0.50323	0.823377	0.693928	0.767426	0.790601	0.658834	0.791925	0.816093	0.803181	0.691279	0.805168	0.669759	0.8737	0.631355	0.80583	0.691279	0.931969	0.918064	0.725048	0.672408	0.753521	0.745575	0.592619	0.670753	0.779344	0.755176	0.858471	0.826688	0.906476	0.643936	0.792256	0.728028	0.818742	0.859133	0.865423	0.813445	0.719751	0.840924	0.834964	0.872707	0.692272	0.582025	0.782655	0.874362	0.596923	0.682671	0.858471
1	453	0.586329	0.502237	0.743257	0.58964	0.684327	0.741602	0.692603	0.558519	0.816093	0.755176	0.562823	0.63897	0.6979	0.73167	0.428739	0.75021	0.652544	0.80285	0.66678	0.596592	0.617119	0.634666	0.726373	0.556864	0.634004	0.680354	0.702204	0.745244	0.65453	0.779344	0.50323	0.714454	0.710812	0.714785	0.786628	0.764446	0.711474	0.656848	0.65453	0.682009	0.794905	0.684327	0.515811	0.636983	0.776365	0.537993	0.735312	0.786297
1	454	0.71015	0.519784	0.714454	0.646915	0.767757	0.745906	0.67009	0.809141	0.884956	0.830329	0.689955	0.767757	0.788614	0.780006	0.619436	0.862443	0.52475	0.929651	0.809803	0.759149	0.648571	0.727035	0.795236	0.551898	0.696576	0.717103	0.820066	0.781331	0.685651	0.770405	0.65453	0.848869	0.698894	0.818411	0.793249	0.844897	0.743257	0.618774	0.662807	0.78729	0.878666	0.679029	0.566796	0.689624	0.851187	0.537993	0.735312	0.763453
1	455	0.759149	0.561168	0.829336	0.691279	0.782324	0.85218	0.681347	0.714454	0.880652	0.725048	0.668766	0.794574	0.728359	0.82735	0.569113	0.788614	0.620761	0.881646	0.840924	0.787952	0.682009	0.751534	0.772061	0.542628	0.674063	0.782324	0.797553	0.801195	0.772392	0.819073	0.584012	0.720744	0.772061	0.838275	0.913429	0.853173	0.741602	0.676381	0.841917	0.756169	0.941901	0.726704	0.612484	0.753521	0.888267	0.562823	0.779013	0.833971
1	456	0.578383	0.441319	0.613808	0.487338	0.562492	0.664131	0.519452	0.68863	0.725048	0.619436	0.560505	0.653206	0.609835	0.688962	0.503892	0.639632	0.621423	0.703529	0.695914	0.451252	0.590964	0.595599	0.66678	0.412185	0.630031	0.603545	0.649895	0.639301	0.669759	0.720744	0.53104	0.578052	0.648571	0.639301	0.654861	0.623409	0.68863	0.515149	0.62672	0.624402	0.763122	0.548256	0.424104	0.752527	0.696245	0.4784	0.609504	0.635328
1	457	0.644929	0.523756	0.738291	0.678367	0.649895	0.649233	0.600565	0.666449	0.73465	0.803513	0.668104	0.740278	0.621092	0.732663	0.677374	0.768419	0.577721	0.84589	0.785304	0.62043	0.641287	0.699887	0.794243	0.513824	0.593282	0.717103	0.746237	0.791263	0.798878	0.74094	0.58037	0.766101	0.688299	0.766101	0.764115	0.797884	0.759811	0.628375	0.740278	0.785304	0.824039	0.655192	0.501244	0.723393	0.800533	0.519452	0.618112	0.830992
1	458	0.511838	0.433705	0.572093	0.437015	0.473765	0.610828	0.464826	0.484028	0.600565	0.45688	0.356896	0.562492	0.511838	0.566134	0.414171	0.500581	0.473102	0.542628	0.610497	0.509189	0.420131	0.539648	0.52475	0.292006	0.408543	0.510514	0.538655	0.57739	0.521108	0.52475	0.427745	0.434367	0.551567	0.539979	0.650226	0.55587	0.536337	0.462839	0.51879	0.440326	0.650888	0.497933	0.408212	0.523756	0.530047	0.425759	0.513824	0.546931
1	459	0.784641	0.548918	0.861119	0.745575	0.773385	0.883632	0.717103	0.823708	0.92932	0.797884	0.738622	0.868403	0.725048	0.921043	0.723724	0.818411	0.661814	0.867741	0.933955	0.791594	0.698232	0.854167	0.823708	0.542296	0.730346	0.826688	0.870389	0.893233	0.883632	0.882639	0.615463	0.792587	0.797553	0.819404	0.962096	0.886281	0.780669	0.665124	0.775702	0.809472	0.954482	0.702867	0.61116	0.831654	0.879328	0.604207	0.773385	0.89522
1	460	0.58964	0.473765	0.735643	0.652212	0.723062	0.686644	0.607849	0.603876	0.623078	0.645591	0.677043	0.745906	0.513493	0.703529	0.586991	0.623409	0.542628	0.797884	0.792256	0.654199	0.601889	0.661814	0.597917	0.51879	0.602221	0.591957	0.705184	0.67307	0.747892	0.752527	0.510845	0.669759	0.664793	0.729683	0.865092	0.772392	0.689624	0.637976	0.772392	0.699556	0.748886	0.677043	0.487338	0.585998	0.74094	0.491642	0.63301	0.776365
1	461	0.57739	0.458204	0.728028	0.571431	0.692272	0.589971	0.584343	0.597254	0.652212	0.671084	0.578052	0.594606	0.528723	0.609835	0.508196	0.682671	0.540972	0.781331	0.655192	0.524087	0.530378	0.576397	0.604207	0.467143	0.528391	0.562823	0.588978	0.708164	0.662476	0.637314	0.514155	0.627382	0.684989	0.742595	0.769412	0.687637	0.602221	0.561168	0.654199	0.669759	0.690286	0.577059	0.475089	0.579377	0.705515	0.449265	0.594606	0.674063
1	462	0.638307	0.491311	0.625727	0.598579	0.68863	0.713461	0.60818	0.736967	0.803181	0.829667	0.576728	0.663469	0.68234	0.764115	0.558188	0.77173	0.499588	0.879659	0.731339	0.659827	0.664793	0.674063	0.828343	0.532364	0.6979	0.680685	0.755507	0.695914	0.718427	0.780669	0.598248	0.812783	0.653868	0.739616	0.684989	0.734981	0.690948	0.632348	0.643274	0.703529	0.798878	0.640625	0.465157	0.61745	0.770736	0.579046	0.721738	0.712137
1	463	0.479062	0.409868	0.564809	0.529716	0.560505	0.616788	0.469792	0.476744	0.661483	0.547925	0.468798	0.542296	0.4784	0.57739	0.376098	0.588647	0.44463	0.675056	0.558188	0.520446	0.527398	0.496277	0.572424	0.444961	0.544614	0.502899	0.649233	0.505216	0.579708	0.598248	0.470785	0.575073	0.476082	0.548918	0.566796	0.661814	0.529385	0.557526	0.569775	0.547925	0.6638	0.57441	0.409205	0.436353	0.604869	0.412847	0.56514	0.582687
1	464	0.535344	0.425428	0.637314	0.564478	0.596261	0.67605	0.614801	0.538324	0.646584	0.705515	0.536668	0.665455	0.554877	0.663138	0.569775	0.612815	0.504223	0.673401	0.720744	0.585667	0.578714	0.581032	0.583349	0.466812	0.489325	0.541634	0.55885	0.687968	0.692272	0.63599	0.44463	0.623409	0.584674	0.563154	0.712799	0.69161	0.6297	0.554546	0.58964	0.627051	0.606856	0.603214	0.343984	0.571431	0.732332	0.467474	0.584343	0.658834
1	465	0.77173	0.623409	0.917401	0.788614	0.850194	0.871051	0.844566	0.863768	0.92303	0.885618	0.756169	0.922699	0.841255	0.851849	0.697238	0.955806	0.757825	1.00944	1.00878	0.773054	0.820397	0.840593	0.882639	0.624733	0.823377	0.832978	0.886281	0.942894	0.888929	0.997852	0.711474	0.832978	0.953157	0.921705	1.02566	0.962758	0.922699	0.788945	0.971035	0.831654	1.05612	0.802188	0.604207	0.933624	1.00977	0.708164	0.861781	0.952826
1	466	0.537661	0.483366	0.727035	0.592288	0.643605	0.706508	0.597254	0.62374	0.67605	0.706508	0.617119	0.705846	0.619767	0.732001	0.634335	0.688299	0.599572	0.6979	0.851187	0.594937	0.662476	0.655854	0.665124	0.499257	0.571431	0.672077	0.64526	0.747561	0.758156	0.69459	0.48767	0.704853	0.679029	0.655192	0.763784	0.727035	0.790932	0.602883	0.66678	0.633341	0.725048	0.599572	0.450921	0.678698	0.734981	0.523425	0.610497	0.780337
1	467	0.50025	0.453238	0.619105	0.549911	0.674725	0.623078	0.551898	0.534351	0.630031	0.583349	0.601558	0.653206	0.566134	0.624733	0.486676	0.725379	0.597254	0.686975	0.705184	0.572755	0.622085	0.560174	0.602221	0.432712	0.566796	0.522101	0.594275	0.660489	0.613146	0.730677	0.4539	0.576397	0.672077	0.631355	0.701542	0.698563	0.71313	0.553553	0.715778	0.622085	0.758818	0.530709	0.498264	0.632348	0.725711	0.436353	0.628706	0.598248
1	468	0.68863	0.57739	0.85516	0.762791	0.770405	0.768419	0.700218	0.72869	0.862443	0.760804	0.73796	0.838937	0.748223	0.773716	0.643274	0.822384	0.596592	0.889591	0.859133	0.711474	0.666118	0.762129	0.797553	0.559181	0.716772	0.761135	0.830329	0.89224	0.791263	0.841917	0.628044	0.763122	0.767095	0.796229	0.929982	0.967062	0.840924	0.674725	0.784972	0.770074	0.925678	0.740278	0.549911	0.720082	0.899192	0.594275	0.80583	0.904159
1	469	0.599241	0.489325	0.651881	0.598579	0.68234	0.656185	0.644267	0.624402	0.693265	0.824701	0.59593	0.659496	0.696907	0.760804	0.581363	0.679029	0.52806	0.787621	0.725379	0.686313	0.632348	0.670421	0.598248	0.443968	0.581032	0.591626	0.714123	0.651881	0.637645	0.718758	0.521439	0.677705	0.58037	0.703529	0.777027	0.729683	0.627051	0.541965	0.703529	0.627051	0.797884	0.622747	0.501575	0.621423	0.774709	0.608511	0.628706	0.700549
1	470	0.533689	0.433374	0.544614	0.535013	0.599241	0.584012	0.488332	0.519784	0.637976	0.629368	0.528723	0.590302	0.560837	0.664131	0.469461	0.586991	0.464163	0.613477	0.638639	0.591957	0.533358	0.574742	0.546269	0.437678	0.483697	0.544283	0.609173	0.587984	0.624402	0.588316	0.433043	0.61116	0.543952	0.538986	0.667773	0.610497	0.669428	0.473765	0.571431	0.53402	0.619436	0.53733	0.432712	0.644929	0.606193	0.372456	0.581694	0.611491
1	471	0.525081	0.49396	0.699887	0.536006	0.614139	0.758818	0.574079	0.581363	0.781331	0.653206	0.566796	0.677043	0.689955	0.754514	0.54031	0.70088	0.587984	0.803181	0.750541	0.652544	0.596923	0.667773	0.67605	0.459197	0.576397	0.679029	0.676712	0.669759	0.699556	0.644267	0.449927	0.624402	0.616126	0.67307	0.751534	0.726042	0.728028	0.653868	0.63897	0.686975	0.849532	0.629368	0.526736	0.656185	0.726704	0.529716	0.603876	0.706839
1	472	0.551898	0.407881	0.620761	0.579046	0.560837	0.620098	0.505879	0.595599	0.730346	0.585005	0.452907	0.643936	0.604207	0.661483	0.405895	0.575073	0.471778	0.634666	0.69459	0.568782	0.506872	0.590633	0.590633	0.428739	0.597917	0.532364	0.683995	0.661483	0.580039	0.696576	0.506872	0.521439	0.585998	0.57441	0.663138	0.694259	0.596592	0.486014	0.59891	0.544283	0.693597	0.583018	0.473102	0.585336	0.623078	0.423773	0.62374	0.675388
1	473	0.672739	0.539317	0.905814	0.710481	0.685982	0.850856	0.794574	0.713461	0.923692	0.768419	0.695914	0.801195	0.684327	0.835627	0.629037	0.797884	0.672077	0.893895	0.870389	0.688299	0.712468	0.763122	0.842248	0.582025	0.650888	0.862112	0.855491	0.839268	0.832316	0.791925	0.595599	0.81212	0.723393	0.817418	0.872045	0.947198	0.801857	0.750541	0.760473	0.841586	0.924023	0.777358	0.551898	0.71313	0.872376	0.621754	0.676381	0.924685
1	474	0.417151	0.27479	0.5466	0.443306	0.567458	0.616788	0.544614	0.524087	0.593944	0.579708	0.508196	0.506541	0.435691	0.588978	0.394969	0.566796	0.466812	0.705846	0.556864	0.479062	0.522101	0.461846	0.602552	0.456218	0.474096	0.516804	0.573086	0.510845	0.559181	0.650226	0.439002	0.608842	0.457873	0.587322	0.53402	0.627382	0.498926	0.54958	0.576397	0.619105	0.579046	0.545938	0.367821	0.405895	0.606856	0.411854	0.468798	0.58666
1	475	0.714123	0.535344	0.792587	0.625065	0.688962	0.80881	0.552229	0.826025	0.796891	0.766764	0.696907	0.80285	0.732332	0.85218	0.724055	0.761797	0.679691	0.909125	0.911773	0.647246	0.666449	0.814107	0.828674	0.478068	0.716109	0.742595	0.793249	0.800202	0.863768	0.83066	0.631355	0.741933	0.712468	0.783648	0.794574	0.744251	0.786628	0.667111	0.772723	0.793911	0.914753	0.694259	0.540972	0.779675	0.83364	0.600896	0.70386	0.863106
1	476	0.528391	0.426752	0.719751	0.602552	0.591295	0.652544	0.520777	0.576728	0.68234	0.57739	0.471778	0.616126	0.455224	0.723062	0.468136	0.587984	0.538986	0.640625	0.717765	0.610828	0.551898	0.576397	0.611822	0.488994	0.483035	0.603876	0.607518	0.652212	0.696245	0.650226	0.492636	0.582687	0.542959	0.581032	0.67936	0.640956	0.627382	0.621092	0.707502	0.591957	0.658503	0.637645	0.388348	0.527398	0.678698	0.462839	0.587322	0.717765
1	477	0.557526	0.416489	0.690948	0.625396	0.603876	0.674063	0.575735	0.547594	0.613808	0.602883	0.646253	0.697569	0.450258	0.705846	0.611822	0.609504	0.502568	0.686975	0.751534	0.611822	0.604207	0.634997	0.628706	0.480055	0.533358	0.617781	0.63301	0.698894	0.774047	0.668104	0.457542	0.715778	0.61745	0.668766	0.754845	0.721738	0.690286	0.588978	0.662807	0.69459	0.652875	0.6297	0.455556	0.566134	0.707502	0.456549	0.562823	0.80881
1	478	0.636321	0.545607	0.665124	0.588316	0.607187	0.777358	0.624071	0.70386	0.713792	0.763784	0.650888	0.809472	0.732994	0.766101	0.607518	0.727697	0.583018	0.800533	0.752858	0.627382	0.624071	0.711806	0.738953	0.493629	0.662807	0.743588	0.622747	0.844897	0.683333	0.770074	0.509851	0.734318	0.753521	0.70088	0.81808	0.729683	0.847214	0.590302	0.631686	0.658834	0.794574	0.703529	0.48767	0.767757	0.804175	0.578714	0.697569	0.846221
1	479	0.628375	0.455556	0.757493	0.589971	0.652875	0.666449	0.636983	0.715778	0.664793	0.74392	0.54329	0.637314	0.577059	0.741271	0.573086	0.667111	0.603876	0.784972	0.724055	0.592951	0.582687	0.663469	0.65751	0.444961	0.556533	0.622416	0.677043	0.673732	0.763784	0.659827	0.522101	0.664793	0.671084	0.733325	0.786628	0.717434	0.630031	0.672739	0.711474	0.668766	0.743588	0.620098	0.451583	0.644267	0.721738	0.557526	0.607187	0.698894
1	480	0.689624	0.508858	0.820728	0.685651	0.824701	0.774378	0.709819	0.752527	0.760804	0.797553	0.602552	0.694259	0.683995	0.731339	0.643274	0.838606	0.727366	0.848869	0.834633	0.653537	0.686313	0.678367	0.745244	0.590633	0.668435	0.61745	0.747561	0.776034	0.785966	0.80285	0.664131	0.767757	0.758487	0.790601	0.904821	0.821722	0.68234	0.716109	0.824039	0.748555	0.853173	0.703529	0.501906	0.683995	0.84589	0.592288	0.761466	0.784972
1	481	0.560505	0.479062	0.689955	0.632348	0.675719	0.76577	0.666118	0.572093	0.779013	0.704853	0.614139	0.718427	0.624733	0.810465	0.503892	0.662145	0.506872	0.808479	0.736636	0.73465	0.658172	0.636983	0.616788	0.552891	0.617119	0.610497	0.715778	0.716109	0.731008	0.740278	0.463832	0.725379	0.608511	0.665455	0.814438	0.826025	0.74723	0.658172	0.669428	0.668435	0.731008	0.693597	0.569444	0.623078	0.723724	0.532364	0.664462	0.760804
1	482	0.792256	0.57739	0.823708	0.683995	0.777689	0.837944	0.688299	0.811458	0.859795	0.80881	0.804506	0.886943	0.722069	0.818411	0.729352	0.795567	0.637645	0.938259	0.906807	0.721738	0.697569	0.807485	0.818411	0.57441	0.7224	0.740609	0.844566	0.787952	0.862112	0.833309	0.685651	0.891247	0.739616	0.883301	0.903827	0.902503	0.852511	0.697569	0.747892	0.858802	0.886281	0.781993	0.550904	0.77504	0.849532	0.489656	0.733987	0.873369
1	483	0.611491	0.512169	0.748886	0.620098	0.6979	0.83066	0.563816	0.68234	0.820066	0.795898	0.703198	0.792256	0.733987	0.846221	0.567127	0.733325	0.667442	0.849201	0.783317	0.626058	0.706839	0.740278	0.732663	0.519784	0.71942	0.668435	0.724055	0.805499	0.771067	0.844234	0.563154	0.743257	0.675388	0.729683	0.841917	0.777027	0.833309	0.620761	0.721738	0.68863	0.823046	0.748223	0.586991	0.735312	0.813776	0.591626	0.785304	0.838606
1	484	0.698232	0.648571	0.910449	0.734318	0.772061	0.79027	0.753852	0.824039	0.831654	0.90449	0.667442	0.814769	0.690617	0.86145	0.715116	0.881315	0.746237	0.943556	0.855491	0.70088	0.780669	0.814107	0.88595	0.588647	0.741602	0.776696	0.800533	0.932962	0.927334	0.884625	0.668766	0.861781	0.881315	0.875024	0.934286	0.897537	0.885618	0.827019	0.869065	0.786959	0.978319	0.744251	0.538986	0.783979	0.9078	0.712137	0.797553	0.998183
1	485	0.653868	0.458535	0.708495	0.631686	0.733987	0.713461	0.591957	0.670421	0.770736	0.78431	0.603545	0.701873	0.606525	0.809141	0.544614	0.71313	0.606193	0.82139	0.755507	0.663138	0.618443	0.657179	0.653868	0.538324	0.633672	0.604538	0.720744	0.704522	0.762791	0.751865	0.593944	0.773385	0.646253	0.742595	0.775702	0.756169	0.709157	0.669759	0.687637	0.701873	0.73465	0.711143	0.525743	0.665455	0.730346	0.48171	0.671084	0.739285
1	486	0.817749	0.525412	0.959117	0.779344	0.842248	0.883632	0.778351	0.917401	0.936604	0.897537	0.68234	0.809472	0.729021	0.986927	0.745244	0.843241	0.745244	0.897206	0.942232	0.7565	0.716772	0.810796	0.90449	0.585005	0.75021	0.819735	0.932962	0.894226	0.945874	0.860126	0.712468	0.887274	0.786959	0.903827	0.906476	0.896213	0.778682	0.773716	0.850525	0.900848	0.988582	0.779013	0.568451	0.780337	0.912766	0.62043	0.780006	0.895882
1	487	0.614801	0.408874	0.677374	0.551898	0.620761	0.68863	0.573748	0.667111	0.654199	0.712799	0.569775	0.650226	0.617781	0.665455	0.578383	0.619436	0.555539	0.784972	0.720744	0.566465	0.560174	0.657179	0.68234	0.42609	0.562161	0.621092	0.635659	0.649233	0.647577	0.711474	0.519784	0.621423	0.622085	0.706508	0.743257	0.66678	0.586329	0.58964	0.677705	0.62043	0.745906	0.634997	0.447941	0.631024	0.745244	0.48767	0.618774	0.702204
1	488	0.642611	0.439333	0.704522	0.611822	0.622085	0.780006	0.548918	0.617119	0.711474	0.708164	0.579046	0.774047	0.621754	0.724055	0.550573	0.612153	0.489325	0.753852	0.692603	0.627382	0.585005	0.674063	0.717765	0.463832	0.626058	0.670421	0.633672	0.768088	0.759811	0.732663	0.505547	0.647577	0.63897	0.649564	0.766764	0.714454	0.68863	0.556864	0.630693	0.687306	0.735643	0.665455	0.42907	0.696907	0.749548	0.536999	0.677374	0.809803
1	489	0.585667	0.4539	0.760804	0.716772	0.766764	0.791925	0.678698	0.61447	0.723393	0.754183	0.592288	0.679029	0.585998	0.754514	0.571762	0.706508	0.55587	0.799871	0.732663	0.650226	0.630362	0.634335	0.756169	0.545607	0.596261	0.585336	0.795898	0.727366	0.806161	0.748886	0.550573	0.703529	0.672077	0.722069	0.810465	0.811127	0.628044	0.686644	0.76577	0.749548	0.789939	0.718427	0.512831	0.573086	0.765108	0.478731	0.709488	0.764777
1	490	0.683333	0.607518	0.900517	0.735974	0.836289	0.840593	0.781993	0.719089	0.856815	0.811127	0.733987	0.835958	0.70088	0.791925	0.687968	0.89522	0.697569	0.949184	0.862112	0.76875	0.778351	0.755176	0.807154	0.599903	0.669428	0.75948	0.762129	0.880321	0.860788	0.814438	0.628706	0.843572	0.815762	0.868403	0.95415	0.981298	0.878004	0.779675	0.83662	0.807485	0.915415	0.766764	0.539979	0.710812	0.94786	0.643936	0.773716	0.939252
1	491	0.755838	0.579046	0.827019	0.715116	0.812451	0.9078	0.679029	0.76577	0.809141	0.927334	0.706177	0.847214	0.739947	0.843903	0.704522	0.844566	0.696907	0.899192	0.825032	0.692272	0.772392	0.781993	0.794574	0.579046	0.763122	0.663469	0.75948	0.850525	0.919719	0.891247	0.669428	0.863106	0.769743	0.790932	0.941901	0.844234	0.836951	0.716772	0.791263	0.743257	0.899855	0.780006	0.446286	0.775702	0.921043	0.673732	0.905483	0.877673
1	492	0.626389	0.508858	0.723062	0.591295	0.669759	0.730677	0.581032	0.649233	0.739285	0.702867	0.555539	0.682009	0.662807	0.750872	0.590964	0.731008	0.606193	0.744913	0.864099	0.6638	0.630031	0.659496	0.655523	0.477737	0.585005	0.688299	0.710481	0.637314	0.756831	0.712137	0.523756	0.693265	0.639963	0.6979	0.732663	0.714454	0.702867	0.663138	0.724717	0.721407	0.858471	0.581363	0.468136	0.686644	0.764777	0.513824	0.617119	0.673732
1	493	0.55587	0.436353	0.683664	0.601558	0.698232	0.741933	0.688299	0.7224	0.790601	0.791594	0.701211	0.727366	0.694259	0.786628	0.613477	0.754845	0.60818	0.937597	0.837944	0.650888	0.730014	0.722069	0.775702	0.575073	0.70717	0.685651	0.709488	0.788945	0.739947	0.88595	0.55885	0.747561	0.70386	0.752196	0.810134	0.795567	0.791925	0.6297	0.725711	0.749548	0.79358	0.67307	0.534351	0.746899	0.810796	0.599903	0.700549	0.780337
1	494	0.529716	0.386692	0.662145	0.666118	0.638307	0.585667	0.599903	0.530047	0.752858	0.669759	0.54958	0.587653	0.546269	0.64228	0.452907	0.691279	0.456549	0.795236	0.674725	0.61116	0.618112	0.594606	0.608842	0.567127	0.553222	0.571762	0.715116	0.668766	0.748555	0.576397	0.482703	0.685651	0.603545	0.610828	0.715778	0.746899	0.587984	0.579046	0.671084	0.724717	0.641287	0.628706	0.465488	0.562492	0.702204	0.468467	0.632679	0.708164
1	495	0.617781	0.552891	0.763784	0.639963	0.703198	0.776696	0.681347	0.68863	0.79358	0.829005	0.620761	0.748886	0.655523	0.833971	0.612815	0.700549	0.581363	0.842248	0.764446	0.678367	0.662476	0.726373	0.753521	0.498264	0.609173	0.649895	0.739285	0.814438	0.773716	0.788614	0.574742	0.779675	0.682671	0.75319	0.807154	0.825032	0.786959	0.670753	0.745906	0.69161	0.828343	0.732001	0.443968	0.6052	0.804506	0.586329	0.732001	0.843241
1	496	0.702867	0.575735	0.800202	0.678367	0.706177	0.755176	0.722731	0.749217	0.878004	0.824701	0.667442	0.781993	0.665786	0.877011	0.630362	0.774709	0.677705	0.872707	0.848538	0.728028	0.695583	0.764115	0.719089	0.5466	0.636983	0.703198	0.804837	0.853504	0.786628	0.793911	0.627051	0.725048	0.750541	0.75319	0.90449	0.830329	0.772392	0.658503	0.795567	0.757493	0.825363	0.729352	0.549249	0.74392	0.874362	0.594937	0.718096	0.831654
1	497	0.785966	0.572424	0.886281	0.740609	0.828012	0.912104	0.781662	0.945874	0.90151	0.886612	0.742264	0.938921	0.710812	0.931969	0.731339	0.813776	0.633341	0.986927	0.92932	0.8151	0.722731	0.80881	0.861119	0.603214	0.755838	0.824039	0.801195	0.955806	0.877342	0.936604	0.711143	0.890585	0.838937	0.915084	0.987589	0.928327	0.865754	0.74723	0.800864	0.813776	0.922036	0.839268	0.560174	0.812783	0.913429	0.633341	0.778351	0.937266
1	498	0.641618	0.497271	0.664793	0.631686	0.658172	0.628375	0.533689	0.673732	0.763784	0.798546	0.574742	0.645591	0.706839	0.735312	0.535344	0.639301	0.526074	0.802519	0.680023	0.596592	0.575404	0.656848	0.658834	0.485352	0.661814	0.616788	0.761797	0.681678	0.656516	0.737629	0.58666	0.719089	0.575735	0.704522	0.726042	0.774047	0.685982	0.556533	0.607849	0.714454	0.756831	0.635659	0.495946	0.62374	0.733325	0.533358	0.669759	0.708164
1	499	0.628044	0.525081	0.758156	0.558519	0.609504	0.665786	0.596592	0.699225	0.65155	0.722069	0.647909	0.71942	0.624733	0.737629	0.715778	0.704853	0.614139	0.804837	0.761466	0.594275	0.607187	0.705184	0.699556	0.409205	0.589971	0.680023	0.667773	0.720744	0.780006	0.643274	0.525412	0.739285	0.718758	0.736636	0.80583	0.754183	0.767095	0.628375	0.653206	0.666449	0.799209	0.631686	0.463501	0.705846	0.787952	0.557195	0.602552	0.803513
1	500	0.625727	0.43536	0.660489	0.622085	0.609504	0.630362	0.557526	0.569775	0.721407	0.71015	0.601558	0.639301	0.615795	0.668766	0.485021	0.643605	0.483035	0.712468	0.612153	0.598579	0.606856	0.598579	0.582025	0.514155	0.579377	0.605531	0.657179	0.662145	0.666449	0.619436	0.473765	0.695583	0.569775	0.634004	0.73465	0.719089	0.652875	0.488994	0.630693	0.659827	0.669759	0.596261	0.440326	0.632017	0.739285	0.44463	0.641287	0.683995
2	1	0.877386	0.411152	0.465251	0.468202	0.471152	0.398365	0.393447	0.466234	0.427873	0.420004	0.468202	0.47312	0.361971	0.547875	0.410168	0.507546	0.318692	0.475087	0.465251	0.467218	0.43771	0.592137	0.476071	0.4623	0.444595	0.457382	0.452464	0.42689	0.406234	0.477054	0.523284	0.367873	0.511481	0.577383	0.477054	0.577383	0.443611	0.548858	0.493776	0.480005	0.427873	0.427873	0.332463	0.441644	0.598039	0.443611	0.330495	0.237052
2	2	0.411152	0.955092	0.446562	0.653122	0.463284	0.466234	0.403283	0.439677	0.390496	0.475087	0.530169	0.43771	0.360004	0.357053	0.392463	0.432791	0.314757	0.586236	0.498694	0.439677	0.635417	0.676728	0.55476	0.454431	0.469185	0.494759	0.593121	0.375742	0.342299	0.599023	0.482956	0.399348	0.428857	0.589187	0.476071	0.524268	0.420004	0.410168	0.492792	0.489841	0.39443	0.582301	0.353118	0.459349	0.629515	0.411152	0.457382	0.251806
2	3	0.465251	0.446562	1.02886	0.597055	0.402299	0.474103	0.514432	0.479021	0.435742	0.427873	0.51935	0.55476	0.574432	0.591154	0.493776	0.573449	0.446562	0.555744	0.498694	0.506563	0.576399	0.559678	0.555744	0.582301	0.444595	0.539022	0.406234	0.48689	0.324594	0.548858	0.540989	0.393447	0.541973	0.657056	0.516399	0.7505	0.538038	0.567547	0.433775	0.607875	0.458365	0.548858	0.458365	0.510497	0.660991	0.463284	0.481972	0.343282
2	4	0.468202	0.653122	0.597055	1.19608	0.567547	0.54394	0.522301	0.603941	0.501645	0.512464	0.570498	0.640335	0.591154	0.540006	0.584268	0.679679	0.386561	0.726893	0.802631	0.62558	0.751483	0.733778	0.563612	0.653122	0.585252	0.538038	0.654105	0.527219	0.444595	0.589187	0.530169	0.371807	0.563612	0.676728	0.666892	0.706237	0.505579	0.610826	0.645253	0.632466	0.57935	0.711155	0.634433	0.45148	0.769188	0.490825	0.604924	0.452464
2	5	0.471152	0.463284	0.402299	0.567547	1.02788	0.500661	0.488858	0.492792	0.470169	0.498694	0.561645	0.555744	0.576399	0.528202	0.470169	0.622629	0.511481	0.544924	0.521317	0.604924	0.512464	0.698368	0.498694	0.589187	0.670827	0.484923	0.498694	0.388529	0.419021	0.53312	0.595088	0.319675	0.535088	0.610826	0.635417	0.679679	0.487874	0.626564	0.524268	0.461316	0.461316	0.57935	0.475087	0.417054	0.64722	0.417054	0.496727	0.36984
2	6	0.398365	0.466234	0.474103	0.54394	0.500661	0.88919	0.452464	0.500661	0.421972	0.373774	0.470169	0.474103	0.365905	0.515415	0.362955	0.572465	0.350168	0.558694	0.457382	0.401316	0.420004	0.539022	0.43771	0.443611	0.454431	0.406234	0.545907	0.356069	0.300003	0.465251	0.482956	0.319675	0.449513	0.489841	0.447546	0.53312	0.338364	0.433775	0.367873	0.467218	0.379676	0.564596	0.420004	0.408201	0.597055	0.410168	0.378692	0.29902
2	7	0.393447	0.403283	0.514432	0.522301	0.488858	0.452464	0.959026	0.458365	0.356069	0.545907	0.537055	0.476071	0.468202	0.587219	0.400332	0.495743	0.388529	0.559678	0.465251	0.459349	0.496727	0.57935	0.537055	0.531153	0.507546	0.439677	0.54394	0.452464	0.268527	0.598039	0.482956	0.376725	0.429841	0.575416	0.430824	0.645253	0.485907	0.568531	0.404267	0.559678	0.452464	0.518366	0.456398	0.410168	0.72886	0.388529	0.476071	0.296069
2	8	0.466234	0.439677	0.479021	0.603941	0.492792	0.500661	0.458365	0.982633	0.523284	0.422955	0.571481	0.544924	0.343282	0.577383	0.376725	0.528202	0.41607	0.510497	0.586236	0.573449	0.546891	0.597055	0.489841	0.566563	0.654105	0.504595	0.49771	0.442628	0.413119	0.551809	0.594105	0.428857	0.400332	0.643285	0.544924	0.548858	0.404267	0.512464	0.528202	0.547875	0.476071	0.524268	0.45148	0.388529	0.675745	0.480005	0.43771	0.331479
2	9	0.427873	0.390496	0.435742	0.501645	0.470169	0.421972	0.356069	0.523284	0.859681	0.357053	0.518366	0.454431	0.402299	0.51935	0.298036	0.531153	0.285249	0.530169	0.547875	0.47312	0.424922	0.532137	0.407217	0.48394	0.49771	0.430824	0.443611	0.297052	0.430824	0.351151	0.422955	0.363938	0.443611	0.532137	0.48394	0.474103	0.38066	0.489841	0.382627	0.478038	0.425906	0.47312	0.335413	0.381643	0.587219	0.411152	0.363938	0.2882
2	10	0.420004	0.475087	0.427873	0.512464	0.498694	0.373774	0.545907	0.422955	0.357053	0.931485	0.530169	0.373774	0.417054	0.555744	0.374758	0.520333	0.317708	0.546891	0.535088	0.503612	0.410168	0.534104	0.444595	0.49771	0.38066	0.396398	0.546891	0.484923	0.296069	0.482956	0.400332	0.366889	0.458365	0.571481	0.45148	0.620662	0.479021	0.527219	0.436726	0.552793	0.420988	0.48394	0.327544	0.258691	0.619679	0.393447	0.518366	0.223281
2	11	0.468202	0.530169	0.51935	0.570498	0.561645	0.470169	0.537055	0.571481	0.518366	0.530169	1.0269	0.522301	0.470169	0.602957	0.390496	0.561645	0.434759	0.512464	0.563612	0.602957	0.598039	0.644269	0.476071	0.634433	0.569514	0.567547	0.538038	0.413119	0.39148	0.601974	0.618695	0.365905	0.488858	0.627548	0.521317	0.644269	0.55476	0.510497	0.504595	0.531153	0.446562	0.535088	0.415086	0.406234	0.726893	0.442628	0.463284	0.362955
2	12	0.47312	0.43771	0.55476	0.640335	0.555744	0.474103	0.476071	0.544924	0.454431	0.373774	0.522301	1.0505	0.469185	0.566563	0.452464	0.672794	0.469185	0.62558	0.539022	0.537055	0.646236	0.660007	0.464267	0.492792	0.634433	0.524268	0.540006	0.481972	0.442628	0.602957	0.586236	0.397381	0.599023	0.758369	0.568531	0.654105	0.468202	0.635417	0.438693	0.662958	0.489841	0.574432	0.557711	0.418037	0.691483	0.507546	0.465251	0.409185
2	13	0.361971	0.360004	0.574432	0.591154	0.576399	0.365905	0.468202	0.343282	0.402299	0.417054	0.470169	0.469185	0.925583	0.523284	0.411152	0.540006	0.429841	0.455415	0.502628	0.467218	0.502628	0.578367	0.492792	0.526235	0.496727	0.433775	0.362955	0.407217	0.38066	0.417054	0.464267	0.295085	0.550825	0.571481	0.608859	0.714106	0.447546	0.512464	0.414103	0.453447	0.414103	0.501645	0.44066	0.433775	0.648204	0.38066	0.470169	0.311807
2	14	0.547875	0.357053	0.591154	0.540006	0.528202	0.515415	0.587219	0.577383	0.51935	0.555744	0.602957	0.566563	0.523284	1.07608	0.374758	0.699352	0.386561	0.567547	0.545907	0.524268	0.516399	0.665909	0.567547	0.55476	0.550825	0.515415	0.553776	0.504595	0.443611	0.536071	0.610826	0.453447	0.535088	0.714106	0.526235	0.708204	0.562629	0.670827	0.408201	0.606892	0.501645	0.511481	0.502628	0.47312	0.769188	0.443611	0.441644	0.34525
2	15	0.410168	0.392463	0.493776	0.584268	0.470169	0.362955	0.400332	0.376725	0.298036	0.374758	0.390496	0.452464	0.411152	0.374758	0.846894	0.470169	0.385578	0.43771	0.568531	0.488858	0.53312	0.549842	0.431808	0.509514	0.434759	0.436726	0.433775	0.371807	0.280331	0.505579	0.372791	0.239019	0.471152	0.461316	0.528202	0.560662	0.304921	0.512464	0.515415	0.469185	0.406234	0.410168	0.407217	0.33443	0.537055	0.293118	0.383611	0.325577
2	16	0.507546	0.432791	0.573449	0.679679	0.622629	0.572465	0.495743	0.528202	0.531153	0.520333	0.561645	0.672794	0.540006	0.699352	0.470169	1.11247	0.472136	0.707221	0.595088	0.561645	0.54394	0.620662	0.495743	0.563612	0.547875	0.406234	0.566563	0.484923	0.480989	0.500661	0.540989	0.427873	0.624597	0.696401	0.606892	0.690499	0.492792	0.655089	0.479021	0.646236	0.449513	0.584268	0.503612	0.392463	0.817386	0.507546	0.461316	0.377709
2	17	0.318692	0.314757	0.446562	0.386561	0.511481	0.350168	0.388529	0.41607	0.285249	0.317708	0.434759	0.469185	0.429841	0.386561	0.385578	0.472136	0.813451	0.407217	0.420988	0.489841	0.467218	0.509514	0.408201	0.465251	0.502628	0.352135	0.33443	0.3482	0.267544	0.541973	0.522301	0.278364	0.414103	0.507546	0.433775	0.582301	0.322626	0.456398	0.427873	0.421972	0.427873	0.350168	0.329512	0.339348	0.578367	0.336397	0.414103	0.267544
2	18	0.475087	0.586236	0.555744	0.726893	0.544924	0.558694	0.559678	0.510497	0.530169	0.546891	0.512464	0.62558	0.455415	0.567547	0.43771	0.707221	0.407217	1.08493	0.627548	0.541973	0.569514	0.643285	0.551809	0.511481	0.477054	0.449513	0.610826	0.507546	0.404267	0.601974	0.443611	0.411152	0.57935	0.657056	0.481972	0.691483	0.495743	0.660991	0.466234	0.694434	0.542957	0.646236	0.4623	0.42689	0.766238	0.583285	0.50853	0.30197
2	19	0.465251	0.498694	0.498694	0.802631	0.521317	0.457382	0.465251	0.586236	0.547875	0.535088	0.563612	0.539022	0.502628	0.545907	0.568531	0.595088	0.420988	0.627548	1.09575	0.567547	0.65804	0.722958	0.511481	0.616728	0.520333	0.465251	0.589187	0.488858	0.374758	0.530169	0.461316	0.38066	0.530169	0.603941	0.596072	0.628531	0.362955	0.594105	0.570498	0.687548	0.524268	0.518366	0.498694	0.430824	0.69345	0.515415	0.568531	0.331479
2	20	0.467218	0.439677	0.506563	0.62558	0.604924	0.401316	0.459349	0.573449	0.47312	0.503612	0.602957	0.537055	0.467218	0.524268	0.488858	0.561645	0.489841	0.541973	0.567547	1.0387	0.664925	0.64722	0.492792	0.56558	0.641318	0.572465	0.441644	0.402299	0.358037	0.643285	0.563612	0.378692	0.444595	0.582301	0.538038	0.674761	0.458365	0.616728	0.654105	0.518366	0.479021	0.51935	0.424922	0.404267	0.698368	0.411152	0.518366	0.346233
2	21	0.43771	0.635417	0.576399	0.751483	0.512464	0.420004	0.496727	0.546891	0.424922	0.410168	0.598039	0.646236	0.502628	0.516399	0.53312	0.54394	0.467218	0.569514	0.65804	0.664925	1.12821	0.756401	0.557711	0.612793	0.698368	0.655089	0.512464	0.457382	0.427873	0.702302	0.648204	0.400332	0.516399	0.712139	0.608859	0.637384	0.431808	0.607875	0.654105	0.598039	0.502628	0.578367	0.45148	0.54394	0.797713	0.463284	0.541973	0.367873
2	22	0.592137	0.676728	0.559678	0.733778	0.698368	0.539022	0.57935	0.597055	0.532137	0.534104	0.644269	0.660007	0.578367	0.665909	0.549842	0.620662	0.509514	0.643285	0.722958	0.64722	0.756401	1.2551	0.622629	0.730827	0.687548	0.592137	0.665909	0.48394	0.53312	0.726893	0.61181	0.460333	0.544924	0.805582	0.685581	0.817386	0.538038	0.716073	0.644269	0.637384	0.555744	0.660007	0.546891	0.588203	0.802631	0.487874	0.522301	0.328528
2	23	0.476071	0.55476	0.555744	0.563612	0.498694	0.43771	0.537055	0.489841	0.407217	0.444595	0.476071	0.464267	0.492792	0.567547	0.431808	0.495743	0.408201	0.551809	0.511481	0.492792	0.557711	0.622629	1.01706	0.558694	0.530169	0.525251	0.504595	0.439677	0.341315	0.700335	0.570498	0.480005	0.39443	0.60099	0.428857	0.573449	0.466234	0.599023	0.507546	0.480989	0.520333	0.641318	0.378692	0.562629	0.699352	0.429841	0.476071	0.289183
2	24	0.4623	0.454431	0.582301	0.653122	0.589187	0.443611	0.531153	0.566563	0.48394	0.49771	0.634433	0.492792	0.526235	0.55476	0.509514	0.563612	0.465251	0.511481	0.616728	0.56558	0.612793	0.730827	0.558694	1.07706	0.57935	0.516399	0.509514	0.420004	0.346233	0.582301	0.596072	0.366889	0.485907	0.666892	0.542957	0.622629	0.499677	0.587219	0.494759	0.540989	0.607875	0.65804	0.545907	0.50853	0.665909	0.443611	0.489841	0.387545
2	25	0.444595	0.469185	0.444595	0.585252	0.670827	0.454431	0.507546	0.654105	0.49771	0.38066	0.569514	0.634433	0.496727	0.550825	0.434759	0.547875	0.502628	0.477054	0.520333	0.641318	0.698368	0.687548	0.530169	0.57935	1.06919	0.674761	0.539022	0.464267	0.413119	0.649187	0.734762	0.414103	0.496727	0.655089	0.581318	0.567547	0.447546	0.575416	0.622629	0.566563	0.522301	0.56558	0.41607	0.438693	0.707221	0.411152	0.595088	0.432791
2	26	0.457382	0.494759	0.539022	0.538038	0.484923	0.406234	0.439677	0.504595	0.430824	0.396398	0.567547	0.524268	0.433775	0.515415	0.436726	0.406234	0.352135	0.449513	0.465251	0.572465	0.655089	0.592137	0.525251	0.516399	0.674761	0.975748	0.456398	0.384594	0.364922	0.606892	0.615744	0.407217	0.459349	0.661974	0.558694	0.560662	0.412135	0.530169	0.544924	0.51935	0.430824	0.449513	0.383611	0.491808	0.640335	0.35902	0.49771	0.340331
2	27	0.452464	0.593121	0.406234	0.654105	0.498694	0.545907	0.54394	0.49771	0.443611	0.546891	0.538038	0.540006	0.362955	0.553776	0.433775	0.566563	0.33443	0.610826	0.589187	0.441644	0.512464	0.665909	0.504595	0.509514	0.539022	0.456398	1.0328	0.502628	0.390496	0.534104	0.57935	0.400332	0.453447	0.56558	0.480005	0.498694	0.356069	0.492792	0.431808	0.588203	0.466234	0.523284	0.401316	0.392463	0.732795	0.422955	0.535088	0.396398
2	28	0.42689	0.375742	0.48689	0.527219	0.388529	0.356069	0.452464	0.442628	0.297052	0.484923	0.413119	0.481972	0.407217	0.504595	0.371807	0.484923	0.3482	0.507546	0.488858	0.402299	0.457382	0.48394	0.439677	0.420004	0.464267	0.384594	0.502628	0.870501	0.282298	0.510497	0.449513	0.370824	0.516399	0.482956	0.377709	0.57935	0.377709	0.510497	0.424922	0.53312	0.400332	0.412135	0.349184	0.318692	0.62558	0.372791	0.454431	0.310823
2	29	0.406234	0.342299	0.324594	0.444595	0.419021	0.300003	0.268527	0.413119	0.430824	0.296069	0.39148	0.442628	0.38066	0.443611	0.280331	0.480989	0.267544	0.404267	0.374758	0.358037	0.427873	0.53312	0.341315	0.346233	0.413119	0.364922	0.390496	0.282298	0.71804	0.328528	0.375742	0.24197	0.404267	0.53312	0.498694	0.4623	0.313774	0.417054	0.40525	0.363938	0.295085	0.354102	0.307872	0.306888	0.556727	0.357053	0.247871	0.248855
2	30	0.477054	0.599023	0.548858	0.589187	0.53312	0.465251	0.598039	0.551809	0.351151	0.482956	0.601974	0.602957	0.417054	0.536071	0.505579	0.500661	0.541973	0.601974	0.530169	0.643285	0.702302	0.726893	0.700335	0.582301	0.649187	0.606892	0.534104	0.510497	0.328528	1.09083	0.674761	0.475087	0.484923	0.670827	0.392463	0.672794	0.488858	0.615744	0.60099	0.537055	0.55476	0.615744	0.422955	0.527219	0.794762	0.403283	0.557711	0.376725
2	31	0.523284	0.482956	0.540989	0.530169	0.595088	0.482956	0.482956	0.594105	0.422955	0.400332	0.618695	0.586236	0.464267	0.610826	0.372791	0.540989	0.522301	0.443611	0.461316	0.563612	0.648204	0.61181	0.570498	0.596072	0.734762	0.615744	0.57935	0.449513	0.375742	0.674761	1.06722	0.393447	0.492792	0.680663	0.48394	0.558694	0.49771	0.547875	0.51935	0.558694	0.529186	0.578367	0.450497	0.569514	0.681646	0.389512	0.570498	0.432791
2	32	0.367873	0.399348	0.393447	0.371807	0.319675	0.319675	0.376725	0.428857	0.363938	0.366889	0.365905	0.397381	0.295085	0.453447	0.239019	0.427873	0.278364	0.411152	0.38066	0.378692	0.400332	0.460333	0.480005	0.366889	0.414103	0.407217	0.400332	0.370824	0.24197	0.475087	0.393447	0.761319	0.271478	0.546891	0.290167	0.47312	0.364922	0.442628	0.322626	0.496727	0.300987	0.387545	0.222297	0.344266	0.515415	0.340331	0.353118	0.199674
2	33	0.511481	0.428857	0.541973	0.563612	0.535088	0.449513	0.429841	0.400332	0.443611	0.458365	0.488858	0.599023	0.550825	0.535088	0.471152	0.624597	0.414103	0.57935	0.530169	0.444595	0.516399	0.544924	0.39443	0.485907	0.496727	0.459349	0.453447	0.516399	0.404267	0.484923	0.492792	0.271478	0.968863	0.648204	0.511481	0.669843	0.366889	0.530169	0.420004	0.60099	0.487874	0.484923	0.480989	0.370824	0.744598	0.478038	0.490825	0.40525
2	34	0.577383	0.589187	0.657056	0.676728	0.610826	0.489841	0.575416	0.643285	0.532137	0.571481	0.627548	0.758369	0.571481	0.714106	0.461316	0.696401	0.507546	0.657056	0.603941	0.582301	0.712139	0.805582	0.60099	0.666892	0.655089	0.661974	0.56558	0.482956	0.53312	0.670827	0.680663	0.546891	0.648204	1.2305	0.679679	0.798697	0.593121	0.714106	0.561645	0.71804	0.659023	0.539022	0.559678	0.516399	0.808533	0.568531	0.582301	0.381643
2	35	0.477054	0.476071	0.516399	0.666892	0.635417	0.447546	0.430824	0.544924	0.48394	0.45148	0.521317	0.568531	0.608859	0.526235	0.528202	0.606892	0.433775	0.481972	0.596072	0.538038	0.608859	0.685581	0.428857	0.542957	0.581318	0.558694	0.480005	0.377709	0.498694	0.392463	0.48394	0.290167	0.511481	0.679679	1.02099	0.686565	0.466234	0.54394	0.55476	0.581318	0.40525	0.468202	0.487874	0.436726	0.652138	0.446562	0.44066	0.307872
2	36	0.577383	0.524268	0.7505	0.706237	0.679679	0.53312	0.645253	0.548858	0.474103	0.620662	0.644269	0.654105	0.714106	0.708204	0.560662	0.690499	0.582301	0.691483	0.628531	0.674761	0.637384	0.817386	0.573449	0.622629	0.567547	0.560662	0.498694	0.57935	0.4623	0.672794	0.558694	0.47312	0.669843	0.798697	0.686565	1.23444	0.604924	0.772139	0.624597	0.667876	0.522301	0.592137	0.561645	0.53312	0.885255	0.550825	0.564596	0.366889
2	37	0.443611	0.420004	0.538038	0.505579	0.487874	0.338364	0.485907	0.404267	0.38066	0.479021	0.55476	0.468202	0.447546	0.562629	0.304921	0.492792	0.322626	0.495743	0.362955	0.458365	0.431808	0.538038	0.466234	0.499677	0.447546	0.412135	0.356069	0.377709	0.313774	0.488858	0.49771	0.364922	0.366889	0.593121	0.466234	0.604924	0.880337	0.506563	0.395414	0.513448	0.331479	0.513448	0.376725	0.358037	0.516399	0.411152	0.372791	0.249839
2	38	0.548858	0.410168	0.567547	0.610826	0.626564	0.433775	0.568531	0.512464	0.489841	0.527219	0.510497	0.635417	0.512464	0.670827	0.512464	0.655089	0.456398	0.660991	0.594105	0.616728	0.607875	0.716073	0.599023	0.587219	0.575416	0.530169	0.492792	0.510497	0.417054	0.615744	0.547875	0.442628	0.530169	0.714106	0.54394	0.772139	0.506563	1.10559	0.584268	0.638367	0.564596	0.539022	0.47312	0.422955	0.741647	0.521317	0.477054	0.257708
2	39	0.493776	0.492792	0.433775	0.645253	0.524268	0.367873	0.404267	0.528202	0.382627	0.436726	0.504595	0.438693	0.414103	0.408201	0.515415	0.479021	0.427873	0.466234	0.570498	0.654105	0.654105	0.644269	0.507546	0.494759	0.622629	0.544924	0.431808	0.424922	0.40525	0.60099	0.51935	0.322626	0.420004	0.561645	0.55476	0.624597	0.395414	0.584268	0.97083	0.432791	0.449513	0.447546	0.361971	0.410168	0.644269	0.371807	0.464267	0.251806
2	40	0.480005	0.489841	0.607875	0.632466	0.461316	0.467218	0.559678	0.547875	0.478038	0.552793	0.531153	0.662958	0.453447	0.606892	0.469185	0.646236	0.421972	0.694434	0.687548	0.518366	0.598039	0.637384	0.480989	0.540989	0.566563	0.51935	0.588203	0.53312	0.363938	0.537055	0.558694	0.496727	0.60099	0.71804	0.581318	0.667876	0.513448	0.638367	0.432791	1.10263	0.513448	0.535088	0.414103	0.452464	0.664925	0.591154	0.654105	0.310823
2	41	0.427873	0.39443	0.458365	0.57935	0.461316	0.379676	0.452464	0.476071	0.425906	0.420988	0.446562	0.489841	0.414103	0.501645	0.406234	0.449513	0.427873	0.542957	0.524268	0.479021	0.502628	0.555744	0.520333	0.607875	0.522301	0.430824	0.466234	0.400332	0.295085	0.55476	0.529186	0.300987	0.487874	0.659023	0.40525	0.522301	0.331479	0.564596	0.449513	0.513448	0.93542	0.53312	0.448529	0.385578	0.555744	0.410168	0.505579	0.321643
2	42	0.427873	0.582301	0.548858	0.711155	0.57935	0.564596	0.518366	0.524268	0.47312	0.48394	0.535088	0.574432	0.501645	0.511481	0.410168	0.584268	0.350168	0.646236	0.518366	0.51935	0.578367	0.660007	0.641318	0.65804	0.56558	0.449513	0.523284	0.412135	0.354102	0.615744	0.578367	0.387545	0.484923	0.539022	0.468202	0.592137	0.513448	0.539022	0.447546	0.535088	0.53312	1.04657	0.490825	0.48394	0.654105	0.41607	0.488858	0.395414
2	43	0.332463	0.353118	0.458365	0.634433	0.475087	0.420004	0.456398	0.45148	0.335413	0.327544	0.415086	0.557711	0.44066	0.502628	0.407217	0.503612	0.329512	0.4623	0.498694	0.424922	0.45148	0.546891	0.378692	0.545907	0.41607	0.383611	0.401316	0.349184	0.307872	0.422955	0.450497	0.222297	0.480989	0.559678	0.487874	0.561645	0.376725	0.47312	0.361971	0.414103	0.448529	0.490825	0.862632	0.393447	0.566563	0.337381	0.368856	0.384594
2	44	0.441644	0.459349	0.510497	0.45148	0.417054	0.408201	0.410168	0.388529	0.381643	0.258691	0.406234	0.418037	0.433775	0.47312	0.33443	0.392463	0.339348	0.42689	0.430824	0.404267	0.54394	0.588203	0.562629	0.50853	0.438693	0.491808	0.392463	0.318692	0.306888	0.527219	0.569514	0.344266	0.370824	0.516399	0.436726	0.53312	0.358037	0.422955	0.410168	0.452464	0.385578	0.48394	0.393447	0.852796	0.578367	0.34525	0.395414	0.253773
2	45	0.598039	0.629515	0.660991	0.769188	0.64722	0.597055	0.72886	0.675745	0.587219	0.619679	0.726893	0.691483	0.648204	0.769188	0.537055	0.817386	0.578367	0.766238	0.69345	0.698368	0.797713	0.802631	0.699352	0.665909	0.707221	0.640335	0.732795	0.62558	0.556727	0.794762	0.681646	0.515415	0.744598	0.808533	0.652138	0.885255	0.516399	0.741647	0.644269	0.664925	0.555744	0.654105	0.566563	0.578367	1.31706	0.556727	0.583285	0.464267
2	46	0.443611	0.411152	0.463284	0.490825	0.417054	0.410168	0.388529	0.480005	0.411152	0.393447	0.442628	0.507546	0.38066	0.443611	0.293118	0.507546	0.336397	0.583285	0.515415	0.411152	0.463284	0.487874	0.429841	0.443611	0.411152	0.35902	0.422955	0.372791	0.357053	0.403283	0.389512	0.340331	0.478038	0.568531	0.446562	0.550825	0.411152	0.521317	0.371807	0.591154	0.410168	0.41607	0.337381	0.34525	0.556727	0.837058	0.421972	0.240003
2	47	0.330495	0.457382	0.481972	0.604924	0.496727	0.378692	0.476071	0.43771	0.363938	0.518366	0.463284	0.465251	0.470169	0.441644	0.383611	0.461316	0.414103	0.50853	0.568531	0.518366	0.541973	0.522301	0.476071	0.489841	0.595088	0.49771	0.535088	0.454431	0.247871	0.557711	0.570498	0.353118	0.490825	0.582301	0.44066	0.564596	0.372791	0.477054	0.464267	0.654105	0.505579	0.488858	0.368856	0.395414	0.583285	0.421972	0.961977	0.336397
2	48	0.237052	0.251806	0.343282	0.452464	0.36984	0.29902	0.296069	0.331479	0.2882	0.223281	0.362955	0.409185	0.311807	0.34525	0.325577	0.377709	0.267544	0.30197	0.331479	0.346233	0.367873	0.328528	0.289183	0.387545	0.432791	0.340331	0.396398	0.310823	0.248855	0.376725	0.432791	0.199674	0.40525	0.381643	0.307872	0.366889	0.249839	0.257708	0.251806	0.310823	0.321643	0.395414	0.384594	0.253773	0.464267	0.240003	0.336397	0.648204
2	49	0.518366	0.644269	0.690499	0.76427	0.574432	0.521317	0.511481	0.583285	0.638367	0.572465	0.639351	0.666892	0.561645	0.661974	0.470169	0.753451	0.447546	0.734762	0.698368	0.589187	0.632466	0.802631	0.659023	0.659023	0.576399	0.6364	0.630498	0.530169	0.489841	0.639351	0.569514	0.584268	0.620662	0.852796	0.637384	0.77509	0.57935	0.691483	0.527219	0.795746	0.484923	0.594105	0.561645	0.580334	0.83214	0.542957	0.639351	0.365905
2	50	0.365905	0.449513	0.482956	0.620662	0.518366	0.361971	0.40525	0.434759	0.500661	0.469185	0.491808	0.514432	0.397381	0.503612	0.354102	0.694434	0.362955	0.540006	0.566563	0.528202	0.558694	0.566563	0.383611	0.523284	0.461316	0.41607	0.474103	0.395414	0.371807	0.488858	0.4623	0.383611	0.520333	0.637384	0.429841	0.560662	0.390496	0.557711	0.403283	0.584268	0.443611	0.480989	0.430824	0.3482	0.662958	0.402299	0.513448	0.331479
2	51	0.420004	0.420004	0.475087	0.528202	0.414103	0.313774	0.366889	0.342299	0.408201	0.377709	0.502628	0.471152	0.420988	0.35902	0.401316	0.458365	0.388529	0.456398	0.518366	0.468202	0.488858	0.537055	0.479021	0.510497	0.413119	0.404267	0.47312	0.350168	0.338364	0.494759	0.471152	0.248855	0.482956	0.566563	0.393447	0.509514	0.370824	0.436726	0.425906	0.494759	0.502628	0.429841	0.344266	0.374758	0.542957	0.408201	0.443611	0.34525
2	52	0.439677	0.563612	0.549842	0.632466	0.523284	0.475087	0.537055	0.363938	0.410168	0.395414	0.520333	0.4623	0.547875	0.442628	0.439677	0.509514	0.374758	0.603941	0.537055	0.430824	0.630498	0.638367	0.604924	0.601974	0.460333	0.484923	0.432791	0.388529	0.342299	0.593121	0.495743	0.371807	0.529186	0.640335	0.445578	0.654105	0.413119	0.552793	0.491808	0.509514	0.539022	0.608859	0.389512	0.550825	0.665909	0.459349	0.500661	0.261642
2	53	0.411152	0.480989	0.499677	0.599023	0.512464	0.395414	0.540989	0.478038	0.371807	0.523284	0.496727	0.55476	0.517382	0.523284	0.487874	0.487874	0.51935	0.591154	0.527219	0.502628	0.54394	0.640335	0.468202	0.53312	0.51935	0.47312	0.567547	0.550825	0.30197	0.595088	0.504595	0.385578	0.506563	0.623613	0.526235	0.685581	0.450497	0.538038	0.492792	0.49771	0.557711	0.498694	0.480005	0.385578	0.652138	0.376725	0.452464	0.358037
2	54	0.306888	0.491808	0.310823	0.603941	0.48394	0.459349	0.318692	0.47312	0.404267	0.354102	0.39148	0.421972	0.326561	0.309839	0.352135	0.420988	0.294101	0.438693	0.488858	0.452464	0.537055	0.472136	0.36984	0.433775	0.548858	0.378692	0.468202	0.349184	0.341315	0.413119	0.48689	0.262626	0.385578	0.456398	0.439677	0.377709	0.29902	0.325577	0.509514	0.424922	0.390496	0.516399	0.313774	0.3482	0.507546	0.284265	0.455415	0.325577
2	55	0.466234	0.558694	0.482956	0.635417	0.510497	0.421972	0.531153	0.481972	0.456398	0.548858	0.591154	0.59017	0.403283	0.644269	0.383611	0.600006	0.395414	0.681646	0.604924	0.564596	0.629515	0.674761	0.448529	0.496727	0.501645	0.469185	0.61181	0.502628	0.367873	0.606892	0.541973	0.44066	0.496727	0.621646	0.477054	0.688532	0.493776	0.604924	0.425906	0.679679	0.470169	0.529186	0.388529	0.393447	0.72886	0.448529	0.510497	0.313774
2	56	0.302954	0.470169	0.297052	0.62558	0.571481	0.455415	0.398365	0.527219	0.360004	0.399348	0.418037	0.434759	0.358037	0.396398	0.390496	0.478038	0.324594	0.43771	0.479021	0.474103	0.522301	0.521317	0.441644	0.427873	0.656072	0.521317	0.495743	0.256724	0.341315	0.500661	0.560662	0.271478	0.363938	0.530169	0.493776	0.398365	0.329512	0.417054	0.524268	0.399348	0.425906	0.567547	0.449513	0.347217	0.527219	0.260658	0.496727	0.350168
2	57	0.414103	0.593121	0.56558	0.588203	0.446562	0.429841	0.53312	0.479021	0.362955	0.488858	0.539022	0.504595	0.439677	0.506563	0.389512	0.449513	0.333446	0.619679	0.518366	0.480005	0.592137	0.619679	0.517382	0.594105	0.480989	0.532137	0.563612	0.377709	0.351151	0.57935	0.48394	0.406234	0.422955	0.665909	0.495743	0.60099	0.507546	0.516399	0.45148	0.589187	0.499677	0.493776	0.429841	0.457382	0.639351	0.536071	0.476071	0.280331
2	58	0.552793	0.49771	0.698368	0.624597	0.491808	0.471152	0.594105	0.537055	0.441644	0.537055	0.576399	0.649187	0.530169	0.710171	0.485907	0.605908	0.514432	0.643285	0.561645	0.532137	0.614761	0.685581	0.576399	0.537055	0.597055	0.562629	0.558694	0.556727	0.381643	0.688532	0.570498	0.42689	0.604924	0.83214	0.51935	0.790828	0.535088	0.757385	0.513448	0.65804	0.657056	0.503612	0.476071	0.415086	0.751483	0.477054	0.517382	0.356069
2	59	0.479021	0.591154	0.60099	0.702302	0.562629	0.480005	0.466234	0.470169	0.379676	0.573449	0.574432	0.616728	0.553776	0.546891	0.442628	0.630498	0.431808	0.626564	0.599023	0.49771	0.588203	0.664925	0.491808	0.605908	0.4623	0.475087	0.629515	0.49771	0.347217	0.575416	0.56558	0.377709	0.556727	0.631482	0.568531	0.680663	0.531153	0.510497	0.433775	0.640335	0.428857	0.592137	0.480989	0.455415	0.6364	0.484923	0.620662	0.3482
2	60	0.423939	0.439677	0.471152	0.493776	0.60099	0.44066	0.542957	0.418037	0.432791	0.509514	0.53312	0.459349	0.507546	0.638367	0.372791	0.535088	0.436726	0.559678	0.540006	0.47312	0.517382	0.67181	0.537055	0.454431	0.589187	0.502628	0.553776	0.421972	0.381643	0.502628	0.539022	0.340331	0.424922	0.618695	0.506563	0.633449	0.465251	0.624597	0.470169	0.571481	0.485907	0.480005	0.305905	0.425906	0.623613	0.40525	0.494759	0.240003
2	61	0.396398	0.481972	0.59017	0.606892	0.520333	0.448529	0.495743	0.566563	0.47312	0.523284	0.614761	0.531153	0.453447	0.536071	0.442628	0.610826	0.366889	0.490825	0.577383	0.573449	0.566563	0.615744	0.475087	0.597055	0.48689	0.478038	0.452464	0.409185	0.361971	0.597055	0.552793	0.456398	0.450497	0.730827	0.482956	0.690499	0.530169	0.466234	0.488858	0.540989	0.44066	0.555744	0.467218	0.460333	0.640335	0.36984	0.493776	0.382627
2	62	0.460333	0.588203	0.609842	0.712139	0.656072	0.482956	0.495743	0.527219	0.498694	0.549842	0.621646	0.643285	0.544924	0.553776	0.572465	0.629515	0.549842	0.617711	0.663941	0.699352	0.654105	0.772139	0.529186	0.628531	0.574432	0.524268	0.621646	0.532137	0.427873	0.621646	0.545907	0.481972	0.539022	0.700335	0.641318	0.779025	0.492792	0.659023	0.630498	0.702302	0.484923	0.521317	0.504595	0.442628	0.644269	0.498694	0.57935	0.355086
2	63	0.339348	0.376725	0.357053	0.421972	0.40525	0.309839	0.291151	0.388529	0.272462	0.436726	0.389512	0.42689	0.329512	0.419021	0.26656	0.528202	0.311807	0.458365	0.378692	0.38066	0.360987	0.463284	0.330495	0.472136	0.316725	0.239019	0.344266	0.302954	0.232134	0.368856	0.354102	0.324594	0.397381	0.48689	0.383611	0.528202	0.354102	0.420988	0.245904	0.464267	0.330495	0.45148	0.385578	0.256724	0.48689	0.320659	0.355086	0.186887
2	64	0.514432	0.452464	0.569514	0.610826	0.585252	0.51935	0.532137	0.427873	0.485907	0.470169	0.51935	0.599023	0.548858	0.676728	0.412135	0.679679	0.350168	0.601974	0.601974	0.56558	0.560662	0.70427	0.537055	0.600006	0.582301	0.475087	0.613777	0.443611	0.353118	0.557711	0.605908	0.413119	0.580334	0.582301	0.455415	0.644269	0.509514	0.6364	0.446562	0.577383	0.515415	0.65804	0.485907	0.502628	0.724926	0.45148	0.484923	0.385578
2	65	0.40525	0.558694	0.566563	0.734762	0.581318	0.461316	0.481972	0.481972	0.469185	0.469185	0.583285	0.664925	0.603941	0.493776	0.438693	0.64722	0.435742	0.567547	0.646236	0.584268	0.653122	0.681646	0.53312	0.602957	0.614761	0.572465	0.566563	0.453447	0.313774	0.555744	0.634433	0.376725	0.570498	0.661974	0.621646	0.668859	0.513448	0.582301	0.526235	0.675745	0.502628	0.628531	0.600006	0.511481	0.691483	0.431808	0.639351	0.377709
2	66	0.42689	0.542957	0.608859	0.720008	0.54394	0.484923	0.542957	0.42689	0.420004	0.520333	0.589187	0.598039	0.617711	0.549842	0.535088	0.576399	0.546891	0.644269	0.666892	0.648204	0.720991	0.747549	0.482956	0.56558	0.553776	0.51935	0.518366	0.558694	0.34525	0.632466	0.48394	0.423939	0.557711	0.695417	0.620662	0.817386	0.502628	0.580334	0.566563	0.659023	0.488858	0.525251	0.468202	0.478038	0.729844	0.44066	0.614761	0.360004
2	67	0.485907	0.562629	0.596072	0.580334	0.622629	0.53312	0.550825	0.619679	0.606892	0.502628	0.638367	0.535088	0.442628	0.620662	0.425906	0.616728	0.406234	0.489841	0.560662	0.61181	0.595088	0.68263	0.530169	0.609842	0.677712	0.623613	0.550825	0.409185	0.410168	0.51935	0.604924	0.511481	0.480989	0.69345	0.640335	0.656072	0.569514	0.526235	0.572465	0.61181	0.422955	0.550825	0.421972	0.523284	0.687548	0.465251	0.479021	0.341315
2	68	0.377709	0.373774	0.403283	0.478038	0.454431	0.420988	0.361971	0.480005	0.3482	0.382627	0.3482	0.467218	0.297052	0.49771	0.294101	0.498694	0.280331	0.456398	0.355086	0.446562	0.489841	0.570498	0.385578	0.435742	0.569514	0.444595	0.472136	0.352135	0.353118	0.454431	0.521317	0.375742	0.331479	0.524268	0.41607	0.482956	0.42689	0.488858	0.401316	0.510497	0.342299	0.500661	0.294101	0.338364	0.459349	0.3482	0.39443	0.264593
2	69	0.529186	0.60099	0.598039	0.721975	0.571481	0.485907	0.62558	0.536071	0.419021	0.558694	0.656072	0.69345	0.506563	0.619679	0.528202	0.64722	0.452464	0.637384	0.64722	0.566563	0.71804	0.772139	0.624597	0.627548	0.680663	0.677712	0.607875	0.521317	0.477054	0.745582	0.633449	0.427873	0.621646	0.837058	0.643285	0.711155	0.572465	0.627548	0.618695	0.705253	0.552793	0.578367	0.529186	0.498694	0.859681	0.504595	0.544924	0.399348
2	70	0.476071	0.602957	0.546891	0.686565	0.435742	0.386561	0.4623	0.485907	0.495743	0.375742	0.566563	0.542957	0.427873	0.492792	0.433775	0.534104	0.332463	0.556727	0.620662	0.548858	0.730827	0.69345	0.556727	0.687548	0.585252	0.635417	0.548858	0.429841	0.399348	0.599023	0.648204	0.422955	0.495743	0.644269	0.520333	0.516399	0.485907	0.552793	0.509514	0.62558	0.516399	0.59017	0.503612	0.567547	0.717057	0.465251	0.501645	0.382627
2	71	0.515415	0.385578	0.588203	0.630498	0.535088	0.446562	0.490825	0.553776	0.457382	0.446562	0.492792	0.608859	0.55476	0.639351	0.43771	0.668859	0.464267	0.493776	0.558694	0.446562	0.447546	0.723942	0.551809	0.569514	0.51935	0.496727	0.518366	0.475087	0.424922	0.513448	0.551809	0.438693	0.527219	0.646236	0.626564	0.687548	0.479021	0.582301	0.442628	0.517382	0.422955	0.562629	0.573449	0.450497	0.654105	0.417054	0.441644	0.371807
2	72	0.326561	0.402299	0.420004	0.572465	0.492792	0.406234	0.418037	0.487874	0.356069	0.539022	0.500661	0.539022	0.373774	0.545907	0.38066	0.534104	0.393447	0.50853	0.563612	0.48394	0.478038	0.613777	0.481972	0.53312	0.480005	0.434759	0.549842	0.395414	0.234101	0.578367	0.531153	0.375742	0.390496	0.602957	0.423939	0.505579	0.407217	0.499677	0.382627	0.54394	0.491808	0.520333	0.411152	0.326561	0.526235	0.329512	0.55476	0.420004
2	73	0.354102	0.436726	0.435742	0.542957	0.480005	0.453447	0.567547	0.528202	0.347217	0.40525	0.480005	0.464267	0.393447	0.552793	0.420004	0.467218	0.358037	0.453447	0.532137	0.415086	0.492792	0.620662	0.470169	0.518366	0.54394	0.479021	0.529186	0.434759	0.322626	0.545907	0.527219	0.330495	0.40525	0.566563	0.517382	0.589187	0.390496	0.482956	0.485907	0.478038	0.407217	0.48394	0.548858	0.48689	0.645253	0.304921	0.402299	0.327544
2	74	0.263609	0.420988	0.395414	0.495743	0.388529	0.357053	0.407217	0.397381	0.384594	0.452464	0.412135	0.360004	0.353118	0.458365	0.276396	0.419021	0.303938	0.429841	0.521317	0.382627	0.464267	0.542957	0.480989	0.464267	0.32361	0.284265	0.398365	0.253773	0.225248	0.385578	0.371807	0.377709	0.259675	0.529186	0.371807	0.471152	0.368856	0.439677	0.337381	0.439677	0.364922	0.465251	0.39443	0.383611	0.482956	0.352135	0.374758	0.197707
2	75	0.364922	0.493776	0.457382	0.629515	0.577383	0.459349	0.471152	0.48689	0.398365	0.475087	0.586236	0.481972	0.480005	0.535088	0.492792	0.595088	0.467218	0.555744	0.531153	0.540006	0.602957	0.618695	0.4623	0.586236	0.491808	0.421972	0.476071	0.309839	0.449513	0.512464	0.540989	0.271478	0.48689	0.614761	0.577383	0.646236	0.365905	0.490825	0.512464	0.470169	0.472136	0.557711	0.526235	0.408201	0.710171	0.361971	0.402299	0.375742
2	76	0.388529	0.389512	0.433775	0.548858	0.515415	0.356069	0.373774	0.420004	0.385578	0.39443	0.492792	0.504595	0.423939	0.502628	0.300987	0.539022	0.363938	0.457382	0.480005	0.409185	0.477054	0.624597	0.344266	0.434759	0.503612	0.374758	0.511481	0.445578	0.360004	0.370824	0.499677	0.30197	0.430824	0.566563	0.445578	0.567547	0.436726	0.449513	0.339348	0.43771	0.417054	0.422955	0.409185	0.337381	0.556727	0.381643	0.427873	0.362955
2	77	0.44066	0.540006	0.478038	0.696401	0.501645	0.402299	0.480989	0.600006	0.358037	0.461316	0.522301	0.556727	0.472136	0.507546	0.420988	0.517382	0.401316	0.492792	0.578367	0.484923	0.653122	0.684597	0.568531	0.635417	0.629515	0.481972	0.539022	0.447546	0.386561	0.610826	0.60099	0.407217	0.427873	0.664925	0.51935	0.558694	0.489841	0.555744	0.540989	0.608859	0.524268	0.606892	0.465251	0.423939	0.631482	0.435742	0.542957	0.331479
2	78	0.477054	0.568531	0.695417	0.73968	0.553776	0.567547	0.678696	0.592137	0.481972	0.619679	0.605908	0.616728	0.637384	0.714106	0.480005	0.695417	0.514432	0.635417	0.621646	0.662958	0.71804	0.645253	0.568531	0.587219	0.730827	0.628531	0.659023	0.670827	0.389512	0.648204	0.695417	0.475087	0.703286	0.700335	0.592137	0.801648	0.522301	0.602957	0.575416	0.749516	0.544924	0.630498	0.538038	0.513448	0.926567	0.490825	0.702302	0.481972
2	79	0.520333	0.594105	0.593121	0.678696	0.610826	0.509514	0.516399	0.568531	0.523284	0.504595	0.562629	0.61181	0.479021	0.526235	0.427873	0.648204	0.443611	0.567547	0.614761	0.594105	0.673778	0.732795	0.472136	0.61181	0.678696	0.581318	0.601974	0.53312	0.392463	0.603941	0.650171	0.420004	0.630498	0.748532	0.580334	0.690499	0.484923	0.580334	0.522301	0.653122	0.520333	0.564596	0.492792	0.520333	0.780992	0.542957	0.657056	0.378692
2	80	0.350168	0.496727	0.476071	0.538038	0.464267	0.452464	0.354102	0.496727	0.433775	0.338364	0.488858	0.562629	0.365905	0.403283	0.293118	0.474103	0.36984	0.464267	0.441644	0.417054	0.542957	0.503612	0.505579	0.479021	0.517382	0.480005	0.468202	0.270495	0.364922	0.532137	0.580334	0.352135	0.316725	0.563612	0.4623	0.434759	0.420004	0.414103	0.379676	0.504595	0.370824	0.573449	0.360987	0.482956	0.513448	0.420004	0.442628	0.278364
2	81	0.453447	0.442628	0.539022	0.638367	0.466234	0.413119	0.43771	0.559678	0.544924	0.43771	0.452464	0.470169	0.482956	0.544924	0.406234	0.573449	0.407217	0.516399	0.555744	0.475087	0.509514	0.637384	0.561645	0.510497	0.505579	0.456398	0.463284	0.428857	0.523284	0.454431	0.443611	0.402299	0.536071	0.699352	0.548858	0.640335	0.353118	0.540006	0.51935	0.547875	0.475087	0.466234	0.414103	0.419021	0.715089	0.424922	0.469185	0.286233
2	82	0.411152	0.371807	0.427873	0.530169	0.445578	0.337381	0.327544	0.40525	0.329512	0.355086	0.410168	0.534104	0.419021	0.439677	0.327544	0.450497	0.356069	0.435742	0.441644	0.383611	0.487874	0.568531	0.315741	0.429841	0.478038	0.34525	0.393447	0.398365	0.393447	0.352135	0.403283	0.274429	0.494759	0.500661	0.500661	0.592137	0.398365	0.446562	0.425906	0.505579	0.386561	0.515415	0.357053	0.29902	0.4623	0.390496	0.355086	0.251806
2	83	0.446562	0.362955	0.415086	0.561645	0.482956	0.39148	0.401316	0.534104	0.515415	0.420004	0.504595	0.431808	0.399348	0.528202	0.374758	0.53312	0.335413	0.439677	0.514432	0.510497	0.477054	0.520333	0.427873	0.566563	0.522301	0.455415	0.458365	0.308856	0.384594	0.41607	0.511481	0.372791	0.457382	0.615744	0.481972	0.50853	0.40525	0.534104	0.434759	0.546891	0.53312	0.415086	0.421972	0.305905	0.539022	0.453447	0.468202	0.310823
2	84	0.446562	0.557711	0.64722	0.668859	0.618695	0.504595	0.538038	0.45148	0.460333	0.480005	0.562629	0.622629	0.585252	0.517382	0.471152	0.656072	0.499677	0.624597	0.521317	0.575416	0.702302	0.628531	0.520333	0.623613	0.619679	0.55476	0.537055	0.475087	0.420988	0.613777	0.623613	0.390496	0.559678	0.732795	0.560662	0.69345	0.516399	0.588203	0.552793	0.556727	0.512464	0.56558	0.480005	0.494759	0.741647	0.443611	0.523284	0.381643
2	85	0.474103	0.484923	0.476071	0.475087	0.6364	0.472136	0.500661	0.500661	0.368856	0.504595	0.475087	0.585252	0.475087	0.562629	0.378692	0.525251	0.445578	0.529186	0.495743	0.406234	0.580334	0.602957	0.480989	0.561645	0.488858	0.499677	0.458365	0.430824	0.36984	0.511481	0.608859	0.368856	0.526235	0.749516	0.606892	0.604924	0.421972	0.616728	0.400332	0.591154	0.404267	0.455415	0.445578	0.460333	0.608859	0.490825	0.425906	0.284265
2	86	0.528202	0.395414	0.491808	0.552793	0.527219	0.422955	0.45148	0.536071	0.48689	0.459349	0.496727	0.47312	0.477054	0.616728	0.430824	0.577383	0.38066	0.522301	0.493776	0.474103	0.435742	0.613777	0.465251	0.487874	0.573449	0.480989	0.460333	0.361971	0.400332	0.472136	0.523284	0.358037	0.457382	0.653122	0.602957	0.651154	0.511481	0.600006	0.503612	0.558694	0.445578	0.4623	0.407217	0.445578	0.602957	0.424922	0.447546	0.29902
2	87	0.356069	0.361971	0.436726	0.588203	0.436726	0.365905	0.467218	0.409185	0.344266	0.397381	0.446562	0.542957	0.410168	0.466234	0.385578	0.559678	0.374758	0.538038	0.517382	0.521317	0.538038	0.567547	0.469185	0.432791	0.434759	0.484923	0.376725	0.353118	0.268527	0.535088	0.441644	0.393447	0.315741	0.546891	0.474103	0.549842	0.433775	0.562629	0.458365	0.493776	0.361971	0.39148	0.467218	0.3482	0.571481	0.343282	0.413119	0.217379
2	88	0.337381	0.485907	0.535088	0.54394	0.402299	0.439677	0.408201	0.3482	0.303938	0.362955	0.50853	0.491808	0.414103	0.449513	0.341315	0.491808	0.414103	0.492792	0.41607	0.512464	0.6364	0.50853	0.428857	0.528202	0.470169	0.476071	0.425906	0.409185	0.244921	0.600006	0.607875	0.361971	0.420988	0.552793	0.382627	0.573449	0.386561	0.404267	0.430824	0.485907	0.379676	0.56558	0.395414	0.468202	0.595088	0.295085	0.47312	0.364922
2	89	0.498694	0.591154	0.501645	0.68263	0.548858	0.551809	0.577383	0.563612	0.396398	0.614761	0.48394	0.556727	0.466234	0.530169	0.521317	0.545907	0.447546	0.657056	0.618695	0.548858	0.690499	0.685581	0.525251	0.599023	0.627548	0.584268	0.614761	0.496727	0.338364	0.680663	0.59017	0.459349	0.536071	0.670827	0.56558	0.696401	0.445578	0.60099	0.551809	0.686565	0.546891	0.606892	0.448529	0.466234	0.725909	0.4623	0.589187	0.333446
2	90	0.42689	0.365905	0.488858	0.490825	0.478038	0.453447	0.492792	0.510497	0.372791	0.396398	0.4623	0.526235	0.460333	0.528202	0.420004	0.578367	0.492792	0.535088	0.479021	0.429841	0.442628	0.580334	0.525251	0.502628	0.537055	0.453447	0.490825	0.465251	0.311807	0.6364	0.547875	0.422955	0.448529	0.665909	0.484923	0.623613	0.411152	0.480005	0.434759	0.535088	0.469185	0.494759	0.40525	0.439677	0.701319	0.361971	0.420988	0.399348
2	91	0.523284	0.4623	0.589187	0.600006	0.563612	0.448529	0.574432	0.581318	0.480989	0.442628	0.563612	0.547875	0.509514	0.643285	0.435742	0.584268	0.466234	0.47312	0.570498	0.527219	0.566563	0.738696	0.585252	0.594105	0.639351	0.598039	0.532137	0.493776	0.400332	0.514432	0.599023	0.415086	0.476071	0.661974	0.648204	0.672794	0.481972	0.596072	0.564596	0.622629	0.469185	0.492792	0.492792	0.609842	0.715089	0.414103	0.479021	0.260658
2	92	0.300987	0.368856	0.386561	0.458365	0.367873	0.300987	0.410168	0.430824	0.317708	0.320659	0.477054	0.446562	0.290167	0.443611	0.295085	0.399348	0.356069	0.36984	0.428857	0.48689	0.494759	0.51935	0.43771	0.592137	0.47312	0.438693	0.421972	0.327544	0.240986	0.529186	0.528202	0.347217	0.318692	0.484923	0.315741	0.419021	0.281314	0.389512	0.372791	0.475087	0.443611	0.450497	0.409185	0.387545	0.479021	0.31279	0.443611	0.283282
2	93	0.373774	0.285249	0.411152	0.419021	0.489841	0.364922	0.362955	0.379676	0.339348	0.317708	0.32361	0.398365	0.400332	0.446562	0.316725	0.460333	0.356069	0.457382	0.38066	0.335413	0.338364	0.499677	0.40525	0.397381	0.360004	0.292134	0.291151	0.29902	0.2882	0.32361	0.343282	0.256724	0.375742	0.539022	0.47312	0.515415	0.400332	0.507546	0.351151	0.456398	0.375742	0.395414	0.314757	0.296069	0.412135	0.430824	0.316725	0.191805
2	94	0.552793	0.56558	0.60099	0.608859	0.624597	0.532137	0.541973	0.567547	0.513448	0.523284	0.573449	0.619679	0.546891	0.617711	0.51935	0.678696	0.559678	0.680663	0.609842	0.656072	0.683614	0.692466	0.609842	0.576399	0.637384	0.62558	0.575416	0.549842	0.514432	0.729844	0.663941	0.45148	0.632466	0.73968	0.600006	0.743614	0.522301	0.716073	0.676728	0.581318	0.57935	0.585252	0.48394	0.482956	0.855747	0.522301	0.510497	0.385578
2	95	0.456398	0.491808	0.616728	0.666892	0.510497	0.464267	0.453447	0.574432	0.51935	0.439677	0.456398	0.50853	0.538038	0.581318	0.463284	0.607875	0.458365	0.54394	0.627548	0.6364	0.61181	0.673778	0.557711	0.53312	0.698368	0.596072	0.535088	0.491808	0.35902	0.559678	0.591154	0.532137	0.47312	0.695417	0.540989	0.722958	0.456398	0.6364	0.641318	0.605908	0.54394	0.506563	0.419021	0.487874	0.716073	0.38066	0.622629	0.324594
2	96	0.560662	0.622629	0.686565	0.759352	0.699352	0.580334	0.681646	0.558694	0.50853	0.648204	0.692466	0.787877	0.633449	0.683614	0.582301	0.712139	0.51935	0.708204	0.689515	0.699352	0.817386	0.816402	0.650171	0.686565	0.710171	0.675745	0.681646	0.588203	0.457382	0.780992	0.685581	0.506563	0.710171	0.790828	0.648204	0.840009	0.560662	0.733778	0.653122	0.726893	0.591154	0.64722	0.566563	0.54394	0.953125	0.491808	0.646236	0.475087
2	97	0.548858	0.48689	0.587219	0.657056	0.668859	0.525251	0.45148	0.57935	0.511481	0.514432	0.530169	0.657056	0.591154	0.612793	0.488858	0.717057	0.523284	0.65804	0.643285	0.581318	0.605908	0.741647	0.539022	0.607875	0.597055	0.53312	0.555744	0.407217	0.439677	0.572465	0.624597	0.457382	0.601974	0.794762	0.628531	0.735745	0.514432	0.679679	0.504595	0.690499	0.525251	0.55476	0.498694	0.4623	0.742631	0.511481	0.520333	0.381643
2	98	0.351151	0.468202	0.517382	0.502628	0.447546	0.429841	0.459349	0.463284	0.365905	0.356069	0.492792	0.535088	0.400332	0.448529	0.305905	0.424922	0.350168	0.481972	0.458365	0.461316	0.589187	0.599023	0.516399	0.480005	0.538038	0.570498	0.422955	0.302954	0.286233	0.538038	0.547875	0.382627	0.36984	0.642302	0.489841	0.495743	0.404267	0.45148	0.381643	0.551809	0.417054	0.456398	0.403283	0.478038	0.513448	0.419021	0.480989	0.254757
2	99	0.447546	0.529186	0.513448	0.560662	0.604924	0.389512	0.529186	0.466234	0.364922	0.479021	0.490825	0.535088	0.476071	0.461316	0.452464	0.470169	0.513448	0.593121	0.478038	0.568531	0.558694	0.688532	0.526235	0.465251	0.540989	0.535088	0.541973	0.39148	0.343282	0.673778	0.553776	0.373774	0.419021	0.596072	0.53312	0.705253	0.469185	0.653122	0.521317	0.545907	0.494759	0.56558	0.401316	0.421972	0.644269	0.455415	0.514432	0.259675
2	100	0.442628	0.564596	0.569514	0.710171	0.532137	0.452464	0.480005	0.61181	0.450497	0.454431	0.51935	0.679679	0.465251	0.570498	0.430824	0.632466	0.475087	0.672794	0.679679	0.572465	0.672794	0.692466	0.538038	0.582301	0.580334	0.502628	0.615744	0.549842	0.335413	0.655089	0.635417	0.468202	0.465251	0.745582	0.547875	0.618695	0.472136	0.580334	0.540989	0.708204	0.495743	0.588203	0.535088	0.536071	0.679679	0.472136	0.631482	0.3482
2	101	0.355086	0.401316	0.424922	0.555744	0.424922	0.336397	0.40525	0.407217	0.398365	0.424922	0.487874	0.378692	0.418037	0.489841	0.239019	0.475087	0.247871	0.439677	0.443611	0.51935	0.453447	0.443611	0.488858	0.445578	0.403283	0.39148	0.353118	0.365905	0.243937	0.436726	0.421972	0.362955	0.367873	0.454431	0.386561	0.536071	0.470169	0.422955	0.389512	0.423939	0.294101	0.463284	0.331479	0.358037	0.609842	0.381643	0.411152	0.263609
2	102	0.39443	0.50853	0.522301	0.564596	0.626564	0.487874	0.520333	0.468202	0.498694	0.520333	0.644269	0.57935	0.516399	0.591154	0.47312	0.603941	0.465251	0.64722	0.606892	0.544924	0.661974	0.705253	0.474103	0.591154	0.552793	0.601974	0.563612	0.336397	0.387545	0.599023	0.594105	0.3482	0.551809	0.77509	0.586236	0.659023	0.495743	0.645253	0.458365	0.612793	0.535088	0.504595	0.441644	0.408201	0.673778	0.458365	0.509514	0.328528
2	103	0.368856	0.417054	0.383611	0.544924	0.429841	0.352135	0.400332	0.410168	0.357053	0.429841	0.36984	0.496727	0.374758	0.372791	0.431808	0.404267	0.389512	0.446562	0.523284	0.43771	0.444595	0.567547	0.42689	0.509514	0.457382	0.324594	0.528202	0.432791	0.2882	0.494759	0.378692	0.353118	0.439677	0.518366	0.472136	0.512464	0.324594	0.392463	0.412135	0.517382	0.464267	0.481972	0.354102	0.282298	0.488858	0.337381	0.482956	0.350168
2	104	0.522301	0.506563	0.48394	0.662958	0.580334	0.530169	0.511481	0.601974	0.490825	0.509514	0.60099	0.509514	0.521317	0.592137	0.471152	0.587219	0.420004	0.551809	0.596072	0.540006	0.655089	0.701319	0.545907	0.660007	0.626564	0.57935	0.581318	0.475087	0.449513	0.598039	0.646236	0.409185	0.546891	0.713122	0.613777	0.627548	0.513448	0.575416	0.555744	0.540989	0.522301	0.57935	0.535088	0.489841	0.710171	0.496727	0.454431	0.431808
2	105	0.269511	0.411152	0.48394	0.572465	0.484923	0.464267	0.468202	0.403283	0.389512	0.428857	0.454431	0.464267	0.430824	0.532137	0.347217	0.60099	0.420988	0.514432	0.523284	0.465251	0.481972	0.494759	0.452464	0.401316	0.514432	0.389512	0.536071	0.482956	0.264593	0.523284	0.493776	0.387545	0.435742	0.518366	0.417054	0.587219	0.358037	0.450497	0.363938	0.523284	0.393447	0.433775	0.364922	0.386561	0.661974	0.373774	0.569514	0.373774
2	106	0.330495	0.362955	0.398365	0.469185	0.406234	0.337381	0.329512	0.399348	0.289183	0.340331	0.340331	0.392463	0.327544	0.376725	0.244921	0.422955	0.264593	0.350168	0.383611	0.417054	0.500661	0.448529	0.384594	0.381643	0.454431	0.389512	0.330495	0.308856	0.238035	0.428857	0.467218	0.325577	0.39443	0.516399	0.399348	0.43771	0.335413	0.446562	0.338364	0.501645	0.336397	0.419021	0.282298	0.364922	0.480989	0.387545	0.460333	0.211478
2	107	0.419021	0.552793	0.449513	0.546891	0.495743	0.490825	0.395414	0.537055	0.480989	0.410168	0.482956	0.441644	0.420004	0.47312	0.358037	0.514432	0.385578	0.498694	0.454431	0.456398	0.507546	0.607875	0.572465	0.552793	0.521317	0.431808	0.450497	0.35902	0.346233	0.504595	0.50853	0.422955	0.452464	0.622629	0.481972	0.488858	0.424922	0.431808	0.510497	0.438693	0.503612	0.571481	0.396398	0.459349	0.654105	0.331479	0.379676	0.270495
2	108	0.524268	0.576399	0.564596	0.64722	0.57935	0.466234	0.582301	0.53312	0.406234	0.626564	0.551809	0.510497	0.48394	0.6364	0.525251	0.627548	0.544924	0.696401	0.661974	0.602957	0.57935	0.765254	0.679679	0.672794	0.521317	0.479021	0.630498	0.583285	0.342299	0.716073	0.620662	0.452464	0.548858	0.629515	0.478038	0.755418	0.470169	0.722958	0.600006	0.659023	0.561645	0.622629	0.468202	0.468202	0.815418	0.510497	0.568531	0.370824
2	109	0.530169	0.591154	0.597055	0.573449	0.482956	0.491808	0.48394	0.478038	0.472136	0.432791	0.474103	0.57935	0.489841	0.526235	0.445578	0.527219	0.399348	0.621646	0.525251	0.435742	0.594105	0.692466	0.599023	0.444595	0.492792	0.499677	0.563612	0.450497	0.423939	0.598039	0.511481	0.513448	0.56558	0.747549	0.470169	0.683614	0.452464	0.550825	0.472136	0.605908	0.480989	0.504595	0.357053	0.494759	0.665909	0.476071	0.48689	0.318692
2	110	0.452464	0.589187	0.552793	0.76427	0.598039	0.560662	0.512464	0.530169	0.510497	0.449513	0.603941	0.553776	0.528202	0.572465	0.564596	0.618695	0.403283	0.635417	0.681646	0.484923	0.605908	0.720991	0.556727	0.618695	0.6364	0.560662	0.642302	0.372791	0.448529	0.551809	0.55476	0.346233	0.54394	0.687548	0.634433	0.635417	0.474103	0.587219	0.549842	0.583285	0.551809	0.648204	0.540006	0.49771	0.677712	0.484923	0.513448	0.406234
2	111	0.514432	0.539022	0.577383	0.723942	0.601974	0.59017	0.541973	0.553776	0.478038	0.510497	0.59017	0.594105	0.428857	0.549842	0.477054	0.670827	0.476071	0.726893	0.561645	0.642302	0.59017	0.609842	0.548858	0.589187	0.633449	0.480005	0.660007	0.555744	0.38066	0.667876	0.609842	0.409185	0.546891	0.56558	0.492792	0.674761	0.510497	0.645253	0.591154	0.644269	0.569514	0.673778	0.428857	0.368856	0.67181	0.496727	0.607875	0.341315
2	112	0.410168	0.477054	0.570498	0.556727	0.517382	0.446562	0.452464	0.506563	0.423939	0.39443	0.431808	0.583285	0.446562	0.44066	0.475087	0.504595	0.471152	0.574432	0.588203	0.466234	0.587219	0.656072	0.503612	0.513448	0.492792	0.499677	0.434759	0.406234	0.328528	0.522301	0.496727	0.412135	0.507546	0.642302	0.522301	0.633449	0.40525	0.595088	0.45148	0.594105	0.521317	0.499677	0.460333	0.444595	0.623613	0.467218	0.41607	0.281314
2	113	0.27738	0.239019	0.269511	0.363938	0.270495	0.300003	0.263609	0.328528	0.294101	0.316725	0.280331	0.280331	0.22033	0.316725	0.311807	0.321643	0.225248	0.317708	0.374758	0.40525	0.307872	0.329512	0.30197	0.309839	0.308856	0.318692	0.341315	0.221314	0.198691	0.36984	0.322626	0.183936	0.298036	0.31279	0.24197	0.330495	0.187871	0.262626	0.319675	0.276396	0.325577	0.327544	0.226232	0.239019	0.439677	0.185904	0.327544	0.286233
2	114	0.375742	0.420004	0.459349	0.580334	0.420988	0.412135	0.434759	0.428857	0.399348	0.501645	0.389512	0.410168	0.420988	0.467218	0.382627	0.401316	0.313774	0.524268	0.531153	0.413119	0.420004	0.556727	0.386561	0.41607	0.40525	0.386561	0.433775	0.45148	0.300003	0.39148	0.367873	0.34525	0.411152	0.588203	0.456398	0.54394	0.333446	0.450497	0.444595	0.475087	0.474103	0.442628	0.410168	0.349184	0.461316	0.314757	0.436726	0.2882
2	115	0.422955	0.510497	0.48394	0.546891	0.606892	0.454431	0.468202	0.491808	0.500661	0.563612	0.527219	0.458365	0.471152	0.539022	0.419021	0.622629	0.446562	0.557711	0.552793	0.540006	0.488858	0.6364	0.525251	0.472136	0.542957	0.475087	0.450497	0.4623	0.368856	0.588203	0.505579	0.468202	0.445578	0.60099	0.499677	0.656072	0.499677	0.585252	0.568531	0.561645	0.433775	0.510497	0.333446	0.389512	0.637384	0.402299	0.493776	0.151477
2	116	0.306888	0.521317	0.363938	0.559678	0.444595	0.459349	0.487874	0.529186	0.354102	0.488858	0.448529	0.492792	0.27738	0.503612	0.358037	0.452464	0.336397	0.553776	0.560662	0.529186	0.588203	0.619679	0.447546	0.445578	0.54394	0.48394	0.578367	0.396398	0.237052	0.576399	0.510497	0.439677	0.2882	0.572465	0.370824	0.476071	0.40525	0.459349	0.453447	0.477054	0.385578	0.498694	0.403283	0.372791	0.613777	0.31279	0.435742	0.313774
2	117	0.47312	0.526235	0.513448	0.67181	0.511481	0.444595	0.419021	0.482956	0.49771	0.402299	0.387545	0.484923	0.458365	0.460333	0.402299	0.513448	0.342299	0.575416	0.588203	0.49771	0.540006	0.60099	0.609842	0.480989	0.53312	0.4623	0.546891	0.381643	0.40525	0.502628	0.582301	0.347217	0.449513	0.529186	0.479021	0.550825	0.420004	0.594105	0.540006	0.514432	0.502628	0.595088	0.429841	0.509514	0.67181	0.40525	0.503612	0.332463
2	118	0.475087	0.431808	0.598039	0.520333	0.401316	0.376725	0.466234	0.443611	0.415086	0.495743	0.542957	0.433775	0.47312	0.545907	0.42689	0.452464	0.344266	0.425906	0.532137	0.460333	0.531153	0.60099	0.564596	0.529186	0.485907	0.61181	0.463284	0.370824	0.364922	0.515415	0.604924	0.423939	0.436726	0.664925	0.523284	0.630498	0.515415	0.504595	0.456398	0.676728	0.484923	0.439677	0.347217	0.479021	0.564596	0.425906	0.559678	0.273445
2	119	0.477054	0.524268	0.54394	0.591154	0.450497	0.349184	0.510497	0.492792	0.4623	0.511481	0.535088	0.485907	0.459349	0.61181	0.315741	0.490825	0.325577	0.535088	0.446562	0.540006	0.623613	0.612793	0.535088	0.500661	0.532137	0.564596	0.56558	0.41607	0.466234	0.532137	0.575416	0.436726	0.438693	0.651154	0.49771	0.624597	0.48689	0.556727	0.463284	0.505579	0.489841	0.494759	0.397381	0.470169	0.706237	0.375742	0.429841	0.365905
2	120	0.441644	0.469185	0.541973	0.755418	0.478038	0.454431	0.536071	0.588203	0.395414	0.509514	0.536071	0.546891	0.518366	0.623613	0.399348	0.656072	0.466234	0.542957	0.652138	0.575416	0.634433	0.713122	0.587219	0.592137	0.504595	0.365905	0.568531	0.524268	0.367873	0.556727	0.552793	0.410168	0.438693	0.650171	0.504595	0.670827	0.456398	0.602957	0.478038	0.560662	0.534104	0.646236	0.505579	0.409185	0.701319	0.420988	0.529186	0.374758
2	121	0.467218	0.527219	0.540006	0.568531	0.564596	0.424922	0.477054	0.474103	0.472136	0.452464	0.540989	0.507546	0.544924	0.495743	0.493776	0.494759	0.549842	0.531153	0.529186	0.614761	0.556727	0.667876	0.584268	0.540989	0.641318	0.580334	0.537055	0.414103	0.353118	0.632466	0.572465	0.420004	0.479021	0.628531	0.523284	0.654105	0.434759	0.532137	0.560662	0.516399	0.549842	0.544924	0.404267	0.54394	0.64722	0.357053	0.562629	0.356069
2	122	0.525251	0.596072	0.496727	0.720008	0.607875	0.57935	0.566563	0.624597	0.487874	0.542957	0.642302	0.57935	0.468202	0.720991	0.442628	0.633449	0.476071	0.660007	0.633449	0.551809	0.688532	0.791812	0.627548	0.586236	0.678696	0.562629	0.732795	0.435742	0.513448	0.618695	0.668859	0.361971	0.488858	0.699352	0.599023	0.61181	0.536071	0.584268	0.526235	0.624597	0.570498	0.649187	0.427873	0.442628	0.726893	0.504595	0.560662	0.373774
2	123	0.417054	0.387545	0.480005	0.618695	0.465251	0.406234	0.441644	0.461316	0.436726	0.360987	0.477054	0.506563	0.444595	0.453447	0.41607	0.545907	0.349184	0.505579	0.561645	0.467218	0.574432	0.557711	0.35902	0.484923	0.480989	0.452464	0.449513	0.414103	0.362955	0.463284	0.469185	0.234101	0.524268	0.55476	0.472136	0.54394	0.39443	0.539022	0.445578	0.433775	0.418037	0.447546	0.421972	0.328528	0.622629	0.410168	0.353118	0.336397
2	124	0.438693	0.39443	0.535088	0.54394	0.4623	0.375742	0.470169	0.541973	0.398365	0.425906	0.425906	0.555744	0.388529	0.489841	0.446562	0.526235	0.481972	0.496727	0.592137	0.516399	0.461316	0.677712	0.463284	0.529186	0.429841	0.350168	0.460333	0.469185	0.311807	0.480005	0.468202	0.373774	0.487874	0.597055	0.448529	0.6364	0.375742	0.542957	0.44066	0.553776	0.443611	0.419021	0.523284	0.429841	0.600006	0.425906	0.406234	0.239019
2	125	0.540989	0.512464	0.603941	0.536071	0.558694	0.493776	0.621646	0.617711	0.449513	0.485907	0.619679	0.561645	0.561645	0.701319	0.434759	0.626564	0.436726	0.551809	0.534104	0.500661	0.642302	0.689515	0.634433	0.634433	0.668859	0.62558	0.570498	0.520333	0.389512	0.664925	0.700335	0.386561	0.615744	0.736729	0.576399	0.644269	0.478038	0.605908	0.47312	0.604924	0.546891	0.583285	0.488858	0.559678	0.809517	0.476071	0.542957	0.370824
2	126	0.465251	0.412135	0.50853	0.516399	0.525251	0.375742	0.491808	0.458365	0.439677	0.475087	0.477054	0.468202	0.436726	0.620662	0.40525	0.504595	0.349184	0.501645	0.550825	0.560662	0.566563	0.644269	0.49771	0.518366	0.50853	0.50853	0.516399	0.387545	0.349184	0.553776	0.57935	0.385578	0.436726	0.631482	0.421972	0.613777	0.355086	0.668859	0.427873	0.482956	0.510497	0.448529	0.41607	0.413119	0.676728	0.377709	0.458365	0.27738
2	127	0.31279	0.2882	0.446562	0.4623	0.435742	0.328528	0.41607	0.372791	0.352135	0.340331	0.399348	0.47312	0.428857	0.43771	0.341315	0.446562	0.378692	0.427873	0.427873	0.436726	0.441644	0.525251	0.272462	0.366889	0.470169	0.365905	0.286233	0.372791	0.305905	0.387545	0.354102	0.196723	0.392463	0.430824	0.43771	0.557711	0.399348	0.507546	0.425906	0.445578	0.331479	0.41607	0.378692	0.272462	0.447546	0.305905	0.339348	0.229183
2	128	0.287216	0.40525	0.34525	0.528202	0.424922	0.408201	0.327544	0.456398	0.435742	0.396398	0.424922	0.422955	0.296069	0.397381	0.367873	0.470169	0.365905	0.458365	0.525251	0.472136	0.385578	0.442628	0.387545	0.367873	0.434759	0.335413	0.530169	0.243937	0.300003	0.367873	0.383611	0.303938	0.313774	0.42689	0.431808	0.425906	0.333446	0.354102	0.375742	0.444595	0.356069	0.455415	0.310823	0.279347	0.490825	0.306888	0.370824	0.294101
2	129	0.542957	0.476071	0.6364	0.643285	0.573449	0.456398	0.511481	0.549842	0.56558	0.637384	0.596072	0.564596	0.589187	0.687548	0.492792	0.702302	0.536071	0.649187	0.716073	0.540006	0.604924	0.757385	0.487874	0.619679	0.550825	0.490825	0.570498	0.528202	0.484923	0.535088	0.538038	0.403283	0.643285	0.759352	0.624597	0.765254	0.502628	0.665909	0.599023	0.672794	0.576399	0.534104	0.41607	0.40525	0.786894	0.50853	0.540989	0.292134
2	130	0.517382	0.523284	0.710171	0.676728	0.509514	0.555744	0.580334	0.583285	0.459349	0.54394	0.567547	0.598039	0.572465	0.675745	0.474103	0.604924	0.443611	0.623613	0.637384	0.618695	0.748532	0.652138	0.564596	0.589187	0.623613	0.649187	0.515415	0.522301	0.371807	0.641318	0.652138	0.383611	0.544924	0.70427	0.640335	0.696401	0.496727	0.641318	0.542957	0.681646	0.568531	0.605908	0.499677	0.532137	0.720991	0.467218	0.597055	0.298036
2	131	0.357053	0.507546	0.406234	0.585252	0.539022	0.441644	0.390496	0.499677	0.393447	0.445578	0.506563	0.510497	0.338364	0.502628	0.455415	0.563612	0.370824	0.509514	0.56558	0.461316	0.602957	0.698368	0.379676	0.53312	0.607875	0.465251	0.539022	0.40525	0.364922	0.55476	0.545907	0.342299	0.399348	0.616728	0.4623	0.53312	0.420988	0.545907	0.48689	0.567547	0.475087	0.513448	0.428857	0.370824	0.634433	0.364922	0.464267	0.362955
2	132	0.44066	0.495743	0.406234	0.506563	0.442628	0.289183	0.481972	0.361971	0.310823	0.485907	0.443611	0.453447	0.297052	0.36984	0.45148	0.382627	0.346233	0.447546	0.504595	0.50853	0.541973	0.578367	0.457382	0.531153	0.454431	0.488858	0.453447	0.403283	0.215412	0.522301	0.438693	0.322626	0.430824	0.527219	0.379676	0.515415	0.344266	0.541973	0.513448	0.487874	0.442628	0.42689	0.398365	0.347217	0.561645	0.333446	0.454431	0.240986
2	133	0.4623	0.51935	0.538038	0.684597	0.424922	0.42689	0.544924	0.482956	0.379676	0.551809	0.549842	0.431808	0.499677	0.561645	0.542957	0.503612	0.385578	0.578367	0.67181	0.551809	0.646236	0.689515	0.586236	0.659023	0.509514	0.525251	0.604924	0.506563	0.300003	0.660991	0.504595	0.408201	0.513448	0.588203	0.492792	0.692466	0.465251	0.530169	0.560662	0.570498	0.526235	0.528202	0.401316	0.475087	0.758369	0.436726	0.540006	0.370824
2	134	0.427873	0.59017	0.586236	0.644269	0.570498	0.502628	0.55476	0.443611	0.458365	0.541973	0.595088	0.517382	0.471152	0.581318	0.490825	0.598039	0.481972	0.591154	0.61181	0.559678	0.649187	0.700335	0.549842	0.628531	0.534104	0.582301	0.621646	0.408201	0.34525	0.630498	0.600006	0.42689	0.484923	0.581318	0.520333	0.620662	0.515415	0.571481	0.526235	0.618695	0.493776	0.616728	0.420988	0.476071	0.689515	0.447546	0.495743	0.303938
2	135	0.450497	0.378692	0.492792	0.567547	0.39443	0.403283	0.304921	0.408201	0.44066	0.373774	0.404267	0.395414	0.395414	0.467218	0.386561	0.490825	0.307872	0.428857	0.520333	0.45148	0.444595	0.557711	0.347217	0.458365	0.411152	0.360987	0.418037	0.434759	0.38066	0.35902	0.41607	0.298036	0.50853	0.475087	0.415086	0.583285	0.322626	0.443611	0.442628	0.480005	0.435742	0.389512	0.352135	0.327544	0.553776	0.383611	0.402299	0.344266
2	136	0.385578	0.444595	0.539022	0.684597	0.542957	0.515415	0.493776	0.420004	0.465251	0.39148	0.488858	0.547875	0.569514	0.493776	0.460333	0.571481	0.415086	0.595088	0.619679	0.521317	0.589187	0.6364	0.460333	0.614761	0.531153	0.471152	0.470169	0.438693	0.402299	0.477054	0.500661	0.298036	0.64722	0.595088	0.552793	0.657056	0.434759	0.550825	0.42689	0.633449	0.480989	0.591154	0.498694	0.42689	0.667876	0.521317	0.510497	0.396398
2	137	0.373774	0.398365	0.480989	0.566563	0.559678	0.423939	0.442628	0.505579	0.449513	0.453447	0.446562	0.455415	0.428857	0.491808	0.40525	0.637384	0.455415	0.605908	0.485907	0.500661	0.506563	0.501645	0.458365	0.530169	0.490825	0.446562	0.373774	0.296069	0.342299	0.475087	0.524268	0.404267	0.40525	0.626564	0.575416	0.603941	0.474103	0.597055	0.495743	0.582301	0.408201	0.474103	0.393447	0.379676	0.597055	0.395414	0.448529	0.221314
2	138	0.417054	0.524268	0.53312	0.629515	0.421972	0.399348	0.539022	0.516399	0.395414	0.494759	0.484923	0.604924	0.407217	0.434759	0.445578	0.542957	0.466234	0.615744	0.57935	0.588203	0.669843	0.594105	0.573449	0.465251	0.578367	0.528202	0.540006	0.501645	0.325577	0.699352	0.570498	0.378692	0.490825	0.605908	0.432791	0.621646	0.420988	0.582301	0.614761	0.583285	0.475087	0.494759	0.361971	0.418037	0.719024	0.459349	0.532137	0.347217
2	139	0.57935	0.613777	0.707221	0.726893	0.638367	0.591154	0.512464	0.609842	0.529186	0.551809	0.649187	0.580334	0.618695	0.623613	0.509514	0.648204	0.448529	0.665909	0.609842	0.583285	0.652138	0.735745	0.584268	0.583285	0.60099	0.584268	0.573449	0.567547	0.455415	0.627548	0.631482	0.420004	0.725909	0.745582	0.652138	0.838042	0.535088	0.664925	0.598039	0.697384	0.498694	0.599023	0.500661	0.515415	0.811484	0.540989	0.610826	0.365905
2	140	0.492792	0.484923	0.517382	0.598039	0.631482	0.513448	0.480989	0.60099	0.496727	0.449513	0.499677	0.495743	0.457382	0.571481	0.475087	0.65804	0.465251	0.550825	0.59017	0.50853	0.49771	0.717057	0.559678	0.57935	0.585252	0.456398	0.555744	0.40525	0.398365	0.56558	0.534104	0.433775	0.432791	0.59017	0.515415	0.651154	0.373774	0.577383	0.56558	0.466234	0.449513	0.567547	0.399348	0.443611	0.722958	0.349184	0.442628	0.324594
2	141	0.607875	0.723942	0.713122	0.893124	0.67181	0.613777	0.60099	0.631482	0.566563	0.648204	0.646236	0.643285	0.632466	0.716073	0.609842	0.809517	0.488858	0.759352	0.804599	0.660991	0.727876	0.915747	0.701319	0.72886	0.673778	0.588203	0.817386	0.597055	0.489841	0.68263	0.706237	0.474103	0.652138	0.793779	0.698368	0.805582	0.575416	0.735745	0.670827	0.722958	0.64722	0.789844	0.580334	0.628531	0.93542	0.515415	0.650171	0.484923
2	142	0.385578	0.429841	0.513448	0.573449	0.402299	0.357053	0.383611	0.428857	0.290167	0.357053	0.390496	0.397381	0.438693	0.396398	0.388529	0.33443	0.340331	0.364922	0.430824	0.42689	0.44066	0.566563	0.500661	0.489841	0.495743	0.464267	0.431808	0.366889	0.281314	0.499677	0.556727	0.264593	0.349184	0.506563	0.43771	0.526235	0.373774	0.433775	0.444595	0.413119	0.441644	0.507546	0.352135	0.455415	0.500661	0.261642	0.482956	0.257708
2	143	0.491808	0.471152	0.585252	0.659023	0.50853	0.404267	0.523284	0.532137	0.371807	0.457382	0.454431	0.670827	0.490825	0.539022	0.496727	0.563612	0.421972	0.598039	0.582301	0.516399	0.646236	0.635417	0.624597	0.563612	0.544924	0.515415	0.523284	0.568531	0.425906	0.655089	0.568531	0.38066	0.639351	0.677712	0.558694	0.644269	0.41607	0.649187	0.50853	0.583285	0.523284	0.573449	0.571481	0.461316	0.814435	0.412135	0.474103	0.433775
2	144	0.428857	0.461316	0.484923	0.517382	0.549842	0.458365	0.538038	0.38066	0.452464	0.524268	0.55476	0.406234	0.50853	0.541973	0.357053	0.552793	0.372791	0.54394	0.415086	0.454431	0.444595	0.582301	0.433775	0.488858	0.450497	0.442628	0.511481	0.41607	0.396398	0.470169	0.480005	0.319675	0.434759	0.537055	0.526235	0.642302	0.537055	0.523284	0.428857	0.495743	0.322626	0.445578	0.399348	0.387545	0.597055	0.402299	0.357053	0.236068
2	145	0.390496	0.505579	0.594105	0.575416	0.409185	0.363938	0.49771	0.485907	0.401316	0.511481	0.481972	0.476071	0.48689	0.522301	0.390496	0.455415	0.32361	0.461316	0.49771	0.456398	0.596072	0.536071	0.549842	0.51935	0.501645	0.510497	0.421972	0.363938	0.346233	0.477054	0.510497	0.419021	0.435742	0.659023	0.498694	0.575416	0.492792	0.419021	0.417054	0.522301	0.430824	0.532137	0.382627	0.433775	0.604924	0.399348	0.492792	0.284265
2	146	0.441644	0.494759	0.419021	0.51935	0.477054	0.527219	0.38066	0.490825	0.411152	0.414103	0.446562	0.478038	0.309839	0.568531	0.407217	0.556727	0.355086	0.601974	0.511481	0.370824	0.480989	0.656072	0.500661	0.515415	0.480005	0.463284	0.545907	0.38066	0.339348	0.566563	0.529186	0.381643	0.399348	0.621646	0.418037	0.511481	0.360987	0.548858	0.467218	0.485907	0.484923	0.524268	0.447546	0.460333	0.592137	0.328528	0.392463	0.2882
2	147	0.489841	0.459349	0.469185	0.657056	0.614761	0.490825	0.537055	0.457382	0.445578	0.520333	0.522301	0.615744	0.448529	0.575416	0.489841	0.650171	0.447546	0.586236	0.604924	0.50853	0.550825	0.673778	0.487874	0.587219	0.60099	0.470169	0.536071	0.459349	0.351151	0.540989	0.504595	0.398365	0.472136	0.68263	0.584268	0.654105	0.479021	0.637384	0.548858	0.547875	0.528202	0.549842	0.449513	0.335413	0.640335	0.41607	0.480005	0.373774
2	148	0.444595	0.430824	0.474103	0.538038	0.558694	0.431808	0.392463	0.457382	0.438693	0.48394	0.536071	0.45148	0.401316	0.463284	0.48394	0.584268	0.393447	0.472136	0.536071	0.549842	0.530169	0.591154	0.406234	0.444595	0.425906	0.438693	0.471152	0.313774	0.381643	0.435742	0.466234	0.235084	0.43771	0.503612	0.552793	0.530169	0.40525	0.521317	0.516399	0.466234	0.361971	0.441644	0.325577	0.340331	0.585252	0.360987	0.397381	0.286233
2	149	0.409185	0.415086	0.516399	0.536071	0.516399	0.469185	0.48689	0.540006	0.428857	0.464267	0.540006	0.564596	0.511481	0.591154	0.319675	0.626564	0.393447	0.54394	0.526235	0.526235	0.477054	0.513448	0.485907	0.538038	0.469185	0.427873	0.441644	0.48394	0.298036	0.509514	0.490825	0.421972	0.481972	0.563612	0.507546	0.642302	0.41607	0.532137	0.383611	0.51935	0.356069	0.47312	0.48689	0.402299	0.700335	0.477054	0.455415	0.354102
2	150	0.539022	0.527219	0.53312	0.653122	0.603941	0.466234	0.500661	0.544924	0.468202	0.447546	0.516399	0.656072	0.492792	0.608859	0.457382	0.663941	0.438693	0.615744	0.570498	0.514432	0.615744	0.67181	0.528202	0.446562	0.638367	0.57935	0.613777	0.537055	0.448529	0.595088	0.617711	0.398365	0.573449	0.731811	0.57935	0.65804	0.470169	0.649187	0.539022	0.54394	0.532137	0.487874	0.479021	0.445578	0.761319	0.468202	0.54394	0.386561
2	151	0.470169	0.515415	0.410168	0.596072	0.547875	0.480005	0.409185	0.556727	0.549842	0.418037	0.60099	0.477054	0.441644	0.563612	0.39148	0.613777	0.420988	0.488858	0.556727	0.525251	0.621646	0.64722	0.521317	0.523284	0.635417	0.535088	0.596072	0.467218	0.488858	0.550825	0.580334	0.408201	0.474103	0.564596	0.525251	0.546891	0.339348	0.503612	0.506563	0.432791	0.438693	0.472136	0.376725	0.390496	0.740664	0.360987	0.424922	0.386561
2	152	0.386561	0.631482	0.586236	0.817386	0.576399	0.549842	0.545907	0.648204	0.537055	0.566563	0.646236	0.582301	0.467218	0.569514	0.588203	0.654105	0.448529	0.633449	0.789844	0.646236	0.689515	0.762303	0.564596	0.644269	0.535088	0.464267	0.656072	0.496727	0.430824	0.563612	0.474103	0.45148	0.514432	0.653122	0.586236	0.708204	0.471152	0.602957	0.594105	0.620662	0.493776	0.606892	0.517382	0.411152	0.805582	0.423939	0.481972	0.368856
2	153	0.487874	0.48689	0.624597	0.62558	0.453447	0.428857	0.53312	0.453447	0.410168	0.540989	0.528202	0.472136	0.510497	0.566563	0.504595	0.622629	0.35902	0.551809	0.540006	0.507546	0.50853	0.602957	0.561645	0.538038	0.402299	0.491808	0.50853	0.459349	0.408201	0.514432	0.501645	0.375742	0.572465	0.629515	0.51935	0.714106	0.411152	0.547875	0.51935	0.587219	0.429841	0.493776	0.449513	0.463284	0.705253	0.441644	0.540989	0.367873
2	154	0.450497	0.454431	0.465251	0.556727	0.407217	0.423939	0.43771	0.399348	0.365905	0.425906	0.493776	0.403283	0.388529	0.509514	0.413119	0.507546	0.324594	0.4623	0.489841	0.433775	0.504595	0.589187	0.576399	0.702302	0.385578	0.35902	0.522301	0.400332	0.304921	0.548858	0.474103	0.328528	0.459349	0.536071	0.358037	0.496727	0.344266	0.469185	0.39443	0.445578	0.498694	0.568531	0.386561	0.423939	0.637384	0.372791	0.420988	0.317708
2	155	0.456398	0.501645	0.505579	0.592137	0.436726	0.442628	0.368856	0.470169	0.392463	0.491808	0.485907	0.545907	0.420988	0.505579	0.444595	0.561645	0.392463	0.547875	0.613777	0.452464	0.604924	0.591154	0.447546	0.496727	0.482956	0.453447	0.498694	0.482956	0.317708	0.429841	0.465251	0.399348	0.481972	0.583285	0.547875	0.560662	0.421972	0.555744	0.454431	0.720991	0.375742	0.487874	0.280331	0.398365	0.585252	0.49771	0.535088	0.205576
2	156	0.482956	0.60099	0.580334	0.768205	0.639351	0.480005	0.561645	0.54394	0.457382	0.463284	0.680663	0.650171	0.471152	0.546891	0.530169	0.640335	0.480005	0.567547	0.634433	0.641318	0.759352	0.773123	0.57935	0.65804	0.609842	0.547875	0.55476	0.399348	0.404267	0.662958	0.59017	0.331479	0.484923	0.677712	0.6364	0.69345	0.561645	0.653122	0.577383	0.517382	0.518366	0.663941	0.528202	0.435742	0.708204	0.503612	0.450497	0.412135
2	157	0.540006	0.629515	0.635417	0.727876	0.61181	0.472136	0.568531	0.569514	0.49771	0.540989	0.629515	0.593121	0.546891	0.59017	0.631482	0.637384	0.461316	0.492792	0.673778	0.678696	0.706237	0.787877	0.69345	0.726893	0.734762	0.667876	0.665909	0.481972	0.418037	0.705253	0.689515	0.513448	0.591154	0.7505	0.56558	0.670827	0.48394	0.616728	0.640335	0.603941	0.567547	0.670827	0.471152	0.48689	0.751483	0.40525	0.575416	0.445578
2	158	0.383611	0.413119	0.491808	0.48394	0.496727	0.496727	0.480989	0.518366	0.420988	0.463284	0.471152	0.515415	0.399348	0.602957	0.31279	0.578367	0.38066	0.480989	0.456398	0.433775	0.522301	0.604924	0.535088	0.481972	0.549842	0.501645	0.536071	0.3482	0.456398	0.489841	0.597055	0.429841	0.390496	0.702302	0.504595	0.588203	0.413119	0.592137	0.422955	0.537055	0.362955	0.459349	0.395414	0.410168	0.672794	0.395414	0.434759	0.268527
2	159	0.435742	0.445578	0.474103	0.524268	0.409185	0.39443	0.384594	0.344266	0.30197	0.310823	0.360004	0.401316	0.412135	0.295085	0.413119	0.43771	0.35902	0.449513	0.478038	0.397381	0.457382	0.504595	0.381643	0.44066	0.304921	0.291151	0.378692	0.38066	0.213445	0.388529	0.40525	0.216396	0.456398	0.442628	0.40525	0.535088	0.286233	0.444595	0.399348	0.420004	0.376725	0.458365	0.424922	0.412135	0.503612	0.362955	0.383611	0.265577
2	160	0.522301	0.528202	0.564596	0.630498	0.621646	0.472136	0.536071	0.616728	0.412135	0.448529	0.54394	0.573449	0.556727	0.566563	0.465251	0.546891	0.490825	0.539022	0.581318	0.603941	0.677712	0.73968	0.588203	0.626564	0.702302	0.604924	0.535088	0.509514	0.414103	0.689515	0.670827	0.432791	0.567547	0.732795	0.557711	0.721975	0.468202	0.69345	0.631482	0.585252	0.542957	0.470169	0.471152	0.50853	0.794762	0.504595	0.550825	0.402299
2	161	0.582301	0.539022	0.522301	0.666892	0.465251	0.47312	0.545907	0.551809	0.480989	0.540989	0.506563	0.507546	0.458365	0.601974	0.421972	0.586236	0.324594	0.629515	0.615744	0.499677	0.560662	0.678696	0.542957	0.539022	0.467218	0.443611	0.643285	0.490825	0.425906	0.51935	0.530169	0.389512	0.573449	0.628531	0.499677	0.651154	0.444595	0.589187	0.44066	0.643285	0.494759	0.571481	0.415086	0.488858	0.734762	0.541973	0.511481	0.315741
2	162	0.55476	0.51935	0.635417	0.710171	0.721975	0.562629	0.57935	0.59017	0.512464	0.53312	0.603941	0.657056	0.673778	0.666892	0.559678	0.663941	0.580334	0.620662	0.702302	0.661974	0.733778	0.738696	0.652138	0.649187	0.831156	0.672794	0.607875	0.572465	0.418037	0.687548	0.806566	0.493776	0.607875	0.789844	0.683614	0.756401	0.598039	0.670827	0.660991	0.786894	0.599023	0.623613	0.470169	0.588203	0.738696	0.518366	0.779025	0.454431
2	163	0.447546	0.413119	0.496727	0.598039	0.449513	0.445578	0.409185	0.525251	0.456398	0.418037	0.441644	0.571481	0.382627	0.524268	0.371807	0.584268	0.377709	0.576399	0.464267	0.550825	0.538038	0.513448	0.457382	0.498694	0.51935	0.445578	0.436726	0.443611	0.413119	0.525251	0.476071	0.395414	0.427873	0.560662	0.480989	0.613777	0.419021	0.626564	0.500661	0.559678	0.478038	0.542957	0.421972	0.353118	0.609842	0.474103	0.406234	0.354102
2	164	0.435742	0.48394	0.496727	0.621646	0.491808	0.435742	0.524268	0.559678	0.439677	0.552793	0.547875	0.526235	0.354102	0.591154	0.364922	0.503612	0.411152	0.584268	0.546891	0.591154	0.544924	0.673778	0.57935	0.54394	0.610826	0.575416	0.577383	0.423939	0.352135	0.67181	0.556727	0.427873	0.351151	0.567547	0.471152	0.627548	0.459349	0.628531	0.514432	0.602957	0.466234	0.559678	0.403283	0.412135	0.651154	0.464267	0.568531	0.278364
2	165	0.400332	0.452464	0.487874	0.448529	0.479021	0.434759	0.413119	0.306888	0.385578	0.377709	0.424922	0.452464	0.420988	0.458365	0.358037	0.506563	0.403283	0.531153	0.431808	0.388529	0.458365	0.539022	0.424922	0.418037	0.337381	0.388529	0.413119	0.367873	0.305905	0.512464	0.45148	0.285249	0.421972	0.525251	0.429841	0.559678	0.351151	0.54394	0.421972	0.447546	0.373774	0.417054	0.367873	0.419021	0.56558	0.353118	0.381643	0.12787
2	166	0.409185	0.415086	0.406234	0.538038	0.432791	0.393447	0.433775	0.420004	0.393447	0.379676	0.494759	0.428857	0.456398	0.48689	0.340331	0.475087	0.307872	0.494759	0.459349	0.381643	0.465251	0.514432	0.414103	0.42689	0.498694	0.398365	0.531153	0.402299	0.414103	0.471152	0.512464	0.308856	0.433775	0.478038	0.377709	0.560662	0.361971	0.374758	0.395414	0.53312	0.336397	0.461316	0.304921	0.412135	0.643285	0.420004	0.479021	0.342299
2	167	0.368856	0.410168	0.448529	0.503612	0.477054	0.414103	0.346233	0.480005	0.409185	0.433775	0.423939	0.385578	0.415086	0.433775	0.360987	0.421972	0.453447	0.448529	0.479021	0.50853	0.435742	0.600006	0.434759	0.527219	0.463284	0.478038	0.434759	0.412135	0.260658	0.476071	0.47312	0.327544	0.342299	0.511481	0.471152	0.603941	0.34525	0.44066	0.481972	0.368856	0.400332	0.407217	0.372791	0.443611	0.534104	0.317708	0.432791	0.260658
2	168	0.477054	0.428857	0.602957	0.716073	0.460333	0.49771	0.604924	0.694434	0.435742	0.484923	0.587219	0.621646	0.506563	0.665909	0.409185	0.699352	0.445578	0.596072	0.576399	0.619679	0.650171	0.673778	0.562629	0.641318	0.614761	0.487874	0.551809	0.536071	0.357053	0.667876	0.659023	0.44066	0.504595	0.719024	0.460333	0.687548	0.476071	0.606892	0.489841	0.54394	0.555744	0.64722	0.54394	0.477054	0.844927	0.441644	0.488858	0.434759
2	169	0.409185	0.498694	0.573449	0.603941	0.517382	0.477054	0.439677	0.477054	0.372791	0.39148	0.528202	0.526235	0.417054	0.56558	0.406234	0.644269	0.41607	0.57935	0.42689	0.530169	0.588203	0.56558	0.512464	0.485907	0.514432	0.489841	0.495743	0.409185	0.396398	0.632466	0.634433	0.400332	0.398365	0.596072	0.470169	0.617711	0.498694	0.60099	0.516399	0.480005	0.372791	0.586236	0.390496	0.443611	0.689515	0.327544	0.454431	0.310823
2	170	0.384594	0.458365	0.51935	0.49771	0.556727	0.425906	0.395414	0.444595	0.406234	0.411152	0.443611	0.523284	0.449513	0.518366	0.404267	0.582301	0.401316	0.540006	0.425906	0.464267	0.488858	0.545907	0.39148	0.427873	0.503612	0.432791	0.452464	0.446562	0.305905	0.457382	0.524268	0.396398	0.41607	0.607875	0.53312	0.574432	0.425906	0.546891	0.420004	0.471152	0.460333	0.43771	0.385578	0.385578	0.600006	0.376725	0.384594	0.366889
2	171	0.399348	0.372791	0.381643	0.442628	0.467218	0.409185	0.344266	0.398365	0.433775	0.339348	0.412135	0.419021	0.342299	0.478038	0.343282	0.441644	0.356069	0.44066	0.448529	0.38066	0.365905	0.626564	0.45148	0.507546	0.418037	0.321643	0.433775	0.329512	0.317708	0.47312	0.39148	0.300987	0.362955	0.504595	0.42689	0.505579	0.375742	0.438693	0.347217	0.392463	0.381643	0.481972	0.356069	0.38066	0.505579	0.377709	0.30197	0.272462
2	172	0.331479	0.541973	0.446562	0.62558	0.585252	0.448529	0.459349	0.488858	0.439677	0.481972	0.515415	0.563612	0.488858	0.48394	0.422955	0.564596	0.478038	0.577383	0.670827	0.606892	0.644269	0.663941	0.509514	0.514432	0.646236	0.507546	0.518366	0.366889	0.376725	0.628531	0.570498	0.370824	0.479021	0.646236	0.557711	0.609842	0.443611	0.530169	0.490825	0.569514	0.504595	0.600006	0.452464	0.430824	0.670827	0.378692	0.538038	0.321643
2	173	0.404267	0.499677	0.537055	0.620662	0.51935	0.502628	0.454431	0.527219	0.461316	0.322626	0.511481	0.539022	0.466234	0.492792	0.384594	0.596072	0.409185	0.495743	0.559678	0.488858	0.55476	0.607875	0.489841	0.656072	0.594105	0.516399	0.481972	0.430824	0.285249	0.562629	0.651154	0.363938	0.436726	0.587219	0.527219	0.539022	0.463284	0.439677	0.499677	0.513448	0.447546	0.604924	0.516399	0.571481	0.605908	0.373774	0.48689	0.342299
2	174	0.463284	0.461316	0.600006	0.612793	0.542957	0.49771	0.594105	0.498694	0.313774	0.538038	0.476071	0.610826	0.478038	0.595088	0.477054	0.549842	0.539022	0.634433	0.523284	0.630498	0.596072	0.64722	0.540989	0.470169	0.553776	0.535088	0.522301	0.481972	0.32361	0.656072	0.59017	0.44066	0.482956	0.65804	0.515415	0.749516	0.53312	0.587219	0.557711	0.664925	0.495743	0.557711	0.420988	0.379676	0.676728	0.38066	0.547875	0.336397
2	175	0.379676	0.42689	0.31279	0.567547	0.365905	0.367873	0.311807	0.432791	0.330495	0.385578	0.399348	0.439677	0.272462	0.338364	0.352135	0.434759	0.32361	0.456398	0.525251	0.438693	0.504595	0.436726	0.31279	0.39443	0.446562	0.376725	0.461316	0.442628	0.279347	0.425906	0.409185	0.286233	0.389512	0.423939	0.404267	0.376725	0.276396	0.406234	0.425906	0.495743	0.360987	0.402299	0.271478	0.287216	0.514432	0.36984	0.438693	0.293118
2	176	0.467218	0.445578	0.413119	0.516399	0.366889	0.331479	0.422955	0.363938	0.279347	0.396398	0.361971	0.456398	0.373774	0.433775	0.379676	0.468202	0.283282	0.408201	0.496727	0.430824	0.521317	0.539022	0.466234	0.511481	0.392463	0.361971	0.505579	0.347217	0.26656	0.469185	0.461316	0.298036	0.476071	0.548858	0.372791	0.491808	0.269511	0.510497	0.408201	0.45148	0.459349	0.464267	0.40525	0.402299	0.593121	0.363938	0.399348	0.306888
2	177	0.406234	0.373774	0.460333	0.429841	0.540989	0.415086	0.456398	0.439677	0.401316	0.448529	0.475087	0.404267	0.453447	0.507546	0.390496	0.475087	0.458365	0.45148	0.414103	0.479021	0.448529	0.470169	0.592137	0.520333	0.589187	0.470169	0.466234	0.258691	0.339348	0.521317	0.534104	0.356069	0.44066	0.568531	0.450497	0.572465	0.410168	0.516399	0.428857	0.485907	0.482956	0.482956	0.272462	0.382627	0.643285	0.390496	0.493776	0.303938
2	178	0.453447	0.532137	0.521317	0.601974	0.530169	0.466234	0.502628	0.514432	0.384594	0.472136	0.516399	0.534104	0.467218	0.578367	0.396398	0.544924	0.381643	0.574432	0.544924	0.505579	0.618695	0.709188	0.495743	0.538038	0.544924	0.53312	0.504595	0.446562	0.438693	0.582301	0.527219	0.506563	0.492792	0.792795	0.506563	0.721975	0.447546	0.567547	0.536071	0.591154	0.407217	0.433775	0.44066	0.450497	0.706237	0.48394	0.484923	0.313774
2	179	0.498694	0.541973	0.685581	0.67181	0.615744	0.541973	0.522301	0.591154	0.481972	0.59017	0.57935	0.665909	0.545907	0.665909	0.549842	0.65804	0.537055	0.648204	0.677712	0.610826	0.751483	0.700335	0.576399	0.6364	0.67181	0.669843	0.600006	0.541973	0.404267	0.71804	0.70427	0.458365	0.659023	0.804599	0.678696	0.761319	0.54394	0.737713	0.570498	0.773123	0.598039	0.535088	0.501645	0.516399	0.819353	0.531153	0.653122	0.409185
2	180	0.39443	0.495743	0.439677	0.667876	0.338364	0.377709	0.586236	0.429841	0.333446	0.481972	0.466234	0.509514	0.386561	0.484923	0.445578	0.450497	0.275413	0.464267	0.602957	0.375742	0.499677	0.534104	0.446562	0.411152	0.411152	0.421972	0.628531	0.443611	0.321643	0.504595	0.447546	0.336397	0.477054	0.581318	0.43771	0.504595	0.364922	0.418037	0.404267	0.57935	0.476071	0.45148	0.49771	0.383611	0.612793	0.351151	0.491808	0.360987
2	181	0.527219	0.527219	0.48689	0.584268	0.59017	0.485907	0.448529	0.532137	0.456398	0.638367	0.558694	0.551809	0.47312	0.521317	0.414103	0.546891	0.418037	0.639351	0.580334	0.552793	0.56558	0.640335	0.494759	0.523284	0.532137	0.550825	0.578367	0.499677	0.404267	0.556727	0.592137	0.400332	0.621646	0.643285	0.57935	0.692466	0.50853	0.586236	0.510497	0.697384	0.433775	0.471152	0.383611	0.364922	0.69345	0.529186	0.541973	0.315741
2	182	0.466234	0.515415	0.511481	0.668859	0.500661	0.450497	0.446562	0.598039	0.524268	0.443611	0.560662	0.489841	0.481972	0.673778	0.495743	0.60099	0.39148	0.621646	0.646236	0.545907	0.639351	0.660991	0.586236	0.613777	0.518366	0.480005	0.643285	0.384594	0.499677	0.547875	0.585252	0.409185	0.43771	0.714106	0.566563	0.596072	0.382627	0.601974	0.51935	0.559678	0.570498	0.494759	0.423939	0.4623	0.771156	0.42689	0.449513	0.322626
2	183	0.469185	0.524268	0.536071	0.54394	0.54394	0.479021	0.608859	0.389512	0.400332	0.556727	0.53312	0.520333	0.502628	0.599023	0.422955	0.51935	0.531153	0.643285	0.540989	0.55476	0.660991	0.684597	0.581318	0.507546	0.584268	0.623613	0.557711	0.538038	0.344266	0.702302	0.60099	0.38066	0.549842	0.623613	0.529186	0.675745	0.454431	0.656072	0.551809	0.690499	0.507546	0.490825	0.373774	0.572465	0.748532	0.471152	0.608859	0.275413
2	184	0.513448	0.551809	0.649187	0.6364	0.574432	0.482956	0.435742	0.448529	0.436726	0.41607	0.561645	0.593121	0.570498	0.510497	0.44066	0.634433	0.450497	0.546891	0.511481	0.512464	0.522301	0.608859	0.488858	0.535088	0.515415	0.428857	0.488858	0.48394	0.403283	0.464267	0.577383	0.347217	0.664925	0.619679	0.567547	0.708204	0.548858	0.506563	0.465251	0.639351	0.435742	0.568531	0.537055	0.509514	0.692466	0.468202	0.493776	0.411152
2	185	0.406234	0.354102	0.542957	0.498694	0.428857	0.388529	0.458365	0.459349	0.317708	0.354102	0.467218	0.48689	0.389512	0.512464	0.367873	0.434759	0.343282	0.447546	0.39443	0.347217	0.39148	0.532137	0.375742	0.395414	0.401316	0.350168	0.403283	0.371807	0.291151	0.45148	0.444595	0.218363	0.470169	0.556727	0.458365	0.531153	0.399348	0.469185	0.371807	0.417054	0.389512	0.495743	0.47312	0.378692	0.531153	0.31279	0.352135	0.278364
2	186	0.439677	0.574432	0.622629	0.660991	0.523284	0.465251	0.531153	0.493776	0.347217	0.555744	0.597055	0.600006	0.506563	0.487874	0.515415	0.477054	0.460333	0.603941	0.562629	0.634433	0.741647	0.698368	0.531153	0.597055	0.468202	0.506563	0.488858	0.442628	0.325577	0.64722	0.528202	0.35902	0.547875	0.676728	0.549842	0.7505	0.468202	0.596072	0.586236	0.570498	0.460333	0.588203	0.471152	0.436726	0.727876	0.45148	0.492792	0.314757
2	187	0.550825	0.608859	0.556727	0.720991	0.670827	0.535088	0.536071	0.678696	0.512464	0.64722	0.624597	0.570498	0.485907	0.596072	0.509514	0.618695	0.410168	0.652138	0.64722	0.678696	0.668859	0.723942	0.562629	0.603941	0.643285	0.608859	0.619679	0.4623	0.465251	0.571481	0.585252	0.458365	0.570498	0.780992	0.689515	0.731811	0.547875	0.670827	0.624597	0.686565	0.48394	0.56558	0.457382	0.433775	0.783943	0.551809	0.581318	0.289183
2	188	0.515415	0.568531	0.685581	0.7505	0.651154	0.606892	0.64722	0.550825	0.552793	0.616728	0.642302	0.599023	0.615744	0.733778	0.530169	0.711155	0.419021	0.705253	0.654105	0.587219	0.643285	0.738696	0.715089	0.622629	0.587219	0.559678	0.656072	0.492792	0.435742	0.624597	0.591154	0.421972	0.645253	0.672794	0.64722	0.780992	0.629515	0.757385	0.578367	0.702302	0.524268	0.672794	0.516399	0.520333	0.874435	0.556727	0.529186	0.417054
2	189	0.500661	0.540006	0.654105	0.667876	0.551809	0.530169	0.598039	0.520333	0.482956	0.547875	0.617711	0.509514	0.475087	0.610826	0.512464	0.516399	0.414103	0.601974	0.622629	0.69345	0.617711	0.707221	0.678696	0.657056	0.578367	0.642302	0.601974	0.361971	0.284265	0.626564	0.665909	0.401316	0.446562	0.619679	0.511481	0.660007	0.53312	0.626564	0.515415	0.631482	0.553776	0.664925	0.493776	0.548858	0.694434	0.454431	0.56558	0.365905
2	190	0.373774	0.463284	0.589187	0.559678	0.376725	0.344266	0.410168	0.446562	0.33443	0.379676	0.469185	0.43771	0.476071	0.414103	0.310823	0.490825	0.379676	0.377709	0.441644	0.471152	0.561645	0.523284	0.434759	0.476071	0.427873	0.445578	0.354102	0.461316	0.314757	0.478038	0.466234	0.327544	0.493776	0.551809	0.460333	0.574432	0.425906	0.42689	0.491808	0.41607	0.397381	0.434759	0.432791	0.434759	0.645253	0.335413	0.393447	0.295085
2	191	0.463284	0.526235	0.593121	0.610826	0.587219	0.526235	0.505579	0.517382	0.459349	0.587219	0.537055	0.539022	0.530169	0.649187	0.499677	0.677712	0.510497	0.665909	0.643285	0.587219	0.540006	0.618695	0.540006	0.575416	0.523284	0.570498	0.545907	0.48394	0.298036	0.599023	0.571481	0.423939	0.527219	0.654105	0.61181	0.742631	0.489841	0.686565	0.528202	0.643285	0.443611	0.463284	0.496727	0.485907	0.695417	0.458365	0.59017	0.287216
2	192	0.495743	0.424922	0.453447	0.598039	0.588203	0.48394	0.424922	0.413119	0.450497	0.498694	0.569514	0.501645	0.476071	0.629515	0.411152	0.710171	0.378692	0.610826	0.592137	0.51935	0.510497	0.681646	0.484923	0.569514	0.464267	0.424922	0.458365	0.389512	0.363938	0.559678	0.510497	0.368856	0.504595	0.651154	0.531153	0.659023	0.541973	0.649187	0.504595	0.573449	0.441644	0.536071	0.460333	0.408201	0.669843	0.449513	0.450497	0.306888
2	193	0.447546	0.43771	0.516399	0.573449	0.547875	0.445578	0.502628	0.541973	0.459349	0.434759	0.445578	0.534104	0.452464	0.527219	0.481972	0.521317	0.441644	0.467218	0.547875	0.515415	0.560662	0.639351	0.501645	0.614761	0.511481	0.541973	0.541973	0.386561	0.362955	0.546891	0.586236	0.318692	0.447546	0.640335	0.540006	0.568531	0.300003	0.535088	0.455415	0.389512	0.53312	0.472136	0.500661	0.488858	0.695417	0.330495	0.427873	0.293118
2	194	0.34525	0.427873	0.386561	0.499677	0.446562	0.36984	0.414103	0.470169	0.352135	0.430824	0.469185	0.434759	0.350168	0.410168	0.387545	0.392463	0.385578	0.460333	0.564596	0.492792	0.503612	0.630498	0.499677	0.526235	0.463284	0.417054	0.412135	0.330495	0.223281	0.51935	0.436726	0.326561	0.296069	0.562629	0.393447	0.545907	0.275413	0.537055	0.48689	0.392463	0.504595	0.48394	0.395414	0.36984	0.529186	0.379676	0.434759	0.272462
2	195	0.500661	0.376725	0.48394	0.539022	0.510497	0.510497	0.591154	0.504595	0.407217	0.513448	0.446562	0.464267	0.450497	0.57935	0.436726	0.510497	0.353118	0.548858	0.480989	0.499677	0.44066	0.571481	0.492792	0.494759	0.509514	0.478038	0.481972	0.512464	0.347217	0.49771	0.491808	0.386561	0.510497	0.542957	0.467218	0.659023	0.401316	0.570498	0.514432	0.502628	0.456398	0.509514	0.410168	0.374758	0.667876	0.411152	0.382627	0.309839
2	196	0.390496	0.425906	0.366889	0.430824	0.392463	0.387545	0.319675	0.381643	0.39443	0.366889	0.399348	0.349184	0.342299	0.412135	0.332463	0.443611	0.365905	0.463284	0.449513	0.43771	0.488858	0.518366	0.410168	0.385578	0.463284	0.445578	0.332463	0.388529	0.276396	0.507546	0.467218	0.337381	0.42689	0.48689	0.39443	0.501645	0.311807	0.477054	0.458365	0.448529	0.368856	0.374758	0.234101	0.381643	0.618695	0.344266	0.379676	0.211478
2	197	0.39443	0.322626	0.602957	0.518366	0.503612	0.444595	0.491808	0.489841	0.34525	0.463284	0.458365	0.530169	0.589187	0.644269	0.338364	0.589187	0.506563	0.454431	0.455415	0.480989	0.527219	0.580334	0.489841	0.540989	0.512464	0.401316	0.403283	0.454431	0.361971	0.521317	0.549842	0.367873	0.514432	0.694434	0.492792	0.667876	0.430824	0.494759	0.384594	0.457382	0.455415	0.492792	0.48689	0.42689	0.659023	0.339348	0.438693	0.340331
2	198	0.504595	0.304921	0.410168	0.506563	0.564596	0.338364	0.50853	0.517382	0.420004	0.457382	0.458365	0.555744	0.4623	0.583285	0.406234	0.521317	0.379676	0.478038	0.51935	0.532137	0.491808	0.65804	0.429841	0.537055	0.539022	0.378692	0.468202	0.465251	0.36984	0.482956	0.505579	0.316725	0.472136	0.608859	0.505579	0.6364	0.457382	0.6364	0.460333	0.487874	0.53312	0.48394	0.475087	0.38066	0.652138	0.403283	0.379676	0.364922
2	199	0.409185	0.518366	0.360004	0.654105	0.548858	0.371807	0.429841	0.561645	0.424922	0.350168	0.504595	0.510497	0.399348	0.414103	0.397381	0.464267	0.371807	0.511481	0.517382	0.466234	0.621646	0.670827	0.449513	0.585252	0.65804	0.494759	0.496727	0.361971	0.38066	0.567547	0.55476	0.319675	0.399348	0.639351	0.553776	0.492792	0.390496	0.520333	0.496727	0.43771	0.549842	0.510497	0.4623	0.406234	0.575416	0.388529	0.449513	0.307872
2	200	0.471152	0.350168	0.479021	0.544924	0.44066	0.401316	0.493776	0.458365	0.417054	0.526235	0.458365	0.532137	0.464267	0.587219	0.40525	0.537055	0.300003	0.536071	0.526235	0.53312	0.535088	0.506563	0.434759	0.465251	0.479021	0.442628	0.496727	0.506563	0.361971	0.407217	0.477054	0.330495	0.521317	0.54394	0.48689	0.591154	0.442628	0.501645	0.420004	0.602957	0.415086	0.460333	0.398365	0.372791	0.632466	0.432791	0.445578	0.368856
2	201	0.465251	0.420988	0.50853	0.517382	0.471152	0.388529	0.517382	0.442628	0.423939	0.434759	0.561645	0.488858	0.418037	0.551809	0.460333	0.563612	0.401316	0.455415	0.551809	0.525251	0.656072	0.623613	0.475087	0.556727	0.568531	0.495743	0.481972	0.411152	0.390496	0.622629	0.599023	0.393447	0.509514	0.613777	0.42689	0.589187	0.420004	0.620662	0.51935	0.582301	0.504595	0.529186	0.347217	0.406234	0.69345	0.432791	0.490825	0.343282
2	202	0.452464	0.518366	0.490825	0.546891	0.444595	0.393447	0.470169	0.472136	0.408201	0.475087	0.566563	0.542957	0.435742	0.4623	0.468202	0.465251	0.362955	0.487874	0.577383	0.466234	0.576399	0.635417	0.523284	0.624597	0.587219	0.572465	0.506563	0.434759	0.322626	0.618695	0.539022	0.418037	0.499677	0.596072	0.517382	0.541973	0.436726	0.542957	0.456398	0.607875	0.498694	0.580334	0.441644	0.449513	0.633449	0.441644	0.505579	0.314757
2	203	0.371807	0.601974	0.452464	0.655089	0.415086	0.409185	0.429841	0.493776	0.441644	0.417054	0.526235	0.512464	0.302954	0.465251	0.408201	0.512464	0.370824	0.556727	0.501645	0.466234	0.567547	0.670827	0.452464	0.505579	0.465251	0.441644	0.628531	0.336397	0.377709	0.536071	0.518366	0.368856	0.331479	0.62558	0.466234	0.469185	0.44066	0.493776	0.463284	0.517382	0.456398	0.539022	0.414103	0.414103	0.555744	0.335413	0.42689	0.280331
2	204	0.465251	0.504595	0.457382	0.629515	0.638367	0.491808	0.420988	0.568531	0.580334	0.531153	0.600006	0.568531	0.436726	0.529186	0.409185	0.62558	0.400332	0.584268	0.587219	0.633449	0.64722	0.711155	0.452464	0.595088	0.643285	0.575416	0.529186	0.424922	0.458365	0.493776	0.601974	0.410168	0.477054	0.659023	0.672794	0.595088	0.510497	0.594105	0.560662	0.659023	0.436726	0.586236	0.395414	0.401316	0.627548	0.481972	0.537055	0.272462
2	205	0.514432	0.432791	0.551809	0.500661	0.490825	0.389512	0.552793	0.49771	0.339348	0.408201	0.496727	0.602957	0.487874	0.55476	0.374758	0.518366	0.39148	0.536071	0.480989	0.513448	0.592137	0.573449	0.615744	0.506563	0.54394	0.478038	0.493776	0.539022	0.329512	0.633449	0.628531	0.368856	0.549842	0.646236	0.446562	0.620662	0.449513	0.599023	0.449513	0.574432	0.492792	0.535088	0.439677	0.522301	0.697384	0.467218	0.540989	0.358037
2	206	0.500661	0.563612	0.547875	0.521317	0.457382	0.424922	0.465251	0.428857	0.403283	0.469185	0.540989	0.463284	0.447546	0.541973	0.352135	0.454431	0.3482	0.500661	0.433775	0.580334	0.588203	0.597055	0.573449	0.418037	0.474103	0.546891	0.4623	0.39443	0.374758	0.595088	0.532137	0.370824	0.513448	0.586236	0.454431	0.6364	0.477054	0.594105	0.540006	0.504595	0.446562	0.480989	0.371807	0.478038	0.717057	0.41607	0.470169	0.25279
2	207	0.583285	0.626564	0.566563	0.758369	0.699352	0.584268	0.530169	0.608859	0.568531	0.550825	0.675745	0.659023	0.589187	0.61181	0.525251	0.645253	0.475087	0.609842	0.697384	0.553776	0.656072	0.841976	0.599023	0.675745	0.685581	0.571481	0.712139	0.51935	0.552793	0.615744	0.670827	0.377709	0.68263	0.769188	0.6364	0.723942	0.531153	0.610826	0.591154	0.631482	0.540006	0.669843	0.603941	0.606892	0.819353	0.51935	0.614761	0.474103
2	208	0.521317	0.502628	0.588203	0.609842	0.572465	0.529186	0.466234	0.559678	0.547875	0.48394	0.601974	0.53312	0.50853	0.620662	0.411152	0.631482	0.41607	0.558694	0.561645	0.604924	0.574432	0.660991	0.460333	0.57935	0.640335	0.512464	0.592137	0.365905	0.408201	0.540006	0.642302	0.411152	0.517382	0.660991	0.489841	0.626564	0.524268	0.488858	0.479021	0.614761	0.475087	0.547875	0.397381	0.495743	0.664925	0.466234	0.605908	0.395414
2	209	0.627548	0.607875	0.774106	0.795746	0.6364	0.559678	0.644269	0.598039	0.506563	0.626564	0.633449	0.612793	0.641318	0.687548	0.638367	0.730827	0.539022	0.708204	0.720008	0.68263	0.721975	0.797713	0.695417	0.729844	0.588203	0.592137	0.627548	0.633449	0.414103	0.716073	0.640335	0.476071	0.645253	0.758369	0.663941	0.855747	0.555744	0.787877	0.629515	0.736729	0.672794	0.691483	0.499677	0.537055	0.788861	0.581318	0.604924	0.300987
2	210	0.472136	0.480989	0.424922	0.568531	0.551809	0.481972	0.479021	0.432791	0.365905	0.534104	0.482956	0.487874	0.482956	0.495743	0.358037	0.513448	0.296069	0.523284	0.448529	0.463284	0.540989	0.587219	0.424922	0.436726	0.494759	0.465251	0.485907	0.443611	0.40525	0.45148	0.477054	0.284265	0.574432	0.575416	0.539022	0.595088	0.450497	0.48689	0.452464	0.527219	0.350168	0.498694	0.402299	0.372791	0.622629	0.420988	0.438693	0.275413
2	211	0.330495	0.4623	0.469185	0.544924	0.464267	0.482956	0.355086	0.48394	0.376725	0.371807	0.390496	0.418037	0.418037	0.479021	0.354102	0.54394	0.363938	0.435742	0.476071	0.354102	0.495743	0.517382	0.494759	0.499677	0.503612	0.406234	0.494759	0.373774	0.275413	0.493776	0.571481	0.371807	0.489841	0.552793	0.390496	0.474103	0.29902	0.39443	0.316725	0.481972	0.415086	0.520333	0.410168	0.40525	0.624597	0.311807	0.504595	0.342299
2	212	0.438693	0.433775	0.500661	0.639351	0.475087	0.457382	0.453447	0.501645	0.490825	0.488858	0.433775	0.403283	0.452464	0.556727	0.409185	0.522301	0.309839	0.545907	0.548858	0.491808	0.410168	0.560662	0.56558	0.470169	0.458365	0.434759	0.481972	0.392463	0.384594	0.469185	0.476071	0.336397	0.430824	0.469185	0.515415	0.626564	0.42689	0.495743	0.488858	0.441644	0.424922	0.549842	0.444595	0.418037	0.690499	0.365905	0.384594	0.31279
2	213	0.527219	0.433775	0.522301	0.610826	0.757385	0.515415	0.619679	0.542957	0.563612	0.510497	0.668859	0.628531	0.623613	0.652138	0.522301	0.719024	0.536071	0.551809	0.580334	0.687548	0.605908	0.732795	0.566563	0.675745	0.722958	0.544924	0.597055	0.477054	0.448529	0.607875	0.642302	0.43771	0.571481	0.692466	0.631482	0.767221	0.513448	0.674761	0.537055	0.597055	0.560662	0.609842	0.470169	0.467218	0.767221	0.438693	0.541973	0.424922
2	214	0.544924	0.627548	0.577383	0.689515	0.643285	0.569514	0.482956	0.588203	0.614761	0.545907	0.55476	0.595088	0.500661	0.571481	0.479021	0.561645	0.442628	0.620662	0.685581	0.583285	0.618695	0.79673	0.665909	0.597055	0.603941	0.563612	0.649187	0.450497	0.460333	0.531153	0.629515	0.417054	0.535088	0.675745	0.631482	0.663941	0.457382	0.661974	0.561645	0.622629	0.553776	0.627548	0.502628	0.556727	0.712139	0.515415	0.528202	0.310823
2	215	0.438693	0.556727	0.479021	0.69345	0.480989	0.475087	0.558694	0.43771	0.333446	0.536071	0.514432	0.562629	0.47312	0.514432	0.481972	0.577383	0.417054	0.553776	0.627548	0.475087	0.573449	0.710171	0.556727	0.569514	0.427873	0.430824	0.618695	0.507546	0.390496	0.597055	0.527219	0.361971	0.492792	0.570498	0.546891	0.632466	0.446562	0.541973	0.459349	0.609842	0.489841	0.596072	0.541973	0.468202	0.719024	0.443611	0.510497	0.390496
2	216	0.518366	0.487874	0.541973	0.60099	0.480005	0.4623	0.53312	0.526235	0.568531	0.480005	0.613777	0.41607	0.411152	0.616728	0.436726	0.602957	0.317708	0.59017	0.632466	0.553776	0.48689	0.652138	0.535088	0.666892	0.501645	0.498694	0.546891	0.353118	0.372791	0.549842	0.536071	0.442628	0.477054	0.585252	0.453447	0.627548	0.524268	0.545907	0.495743	0.608859	0.435742	0.538038	0.452464	0.515415	0.654105	0.460333	0.456398	0.26656
2	217	0.45148	0.531153	0.572465	0.687548	0.588203	0.465251	0.624597	0.465251	0.447546	0.556727	0.540006	0.638367	0.574432	0.643285	0.436726	0.607875	0.4623	0.638367	0.618695	0.569514	0.659023	0.783943	0.666892	0.657056	0.645253	0.536071	0.620662	0.622629	0.378692	0.730827	0.635417	0.526235	0.480005	0.667876	0.518366	0.710171	0.598039	0.71804	0.568531	0.634433	0.546891	0.702302	0.471152	0.535088	0.770172	0.492792	0.594105	0.349184
2	218	0.385578	0.447546	0.450497	0.525251	0.424922	0.374758	0.449513	0.362955	0.328528	0.401316	0.482956	0.494759	0.38066	0.367873	0.374758	0.471152	0.388529	0.455415	0.509514	0.485907	0.561645	0.495743	0.407217	0.498694	0.501645	0.447546	0.465251	0.429841	0.242953	0.509514	0.520333	0.249839	0.529186	0.498694	0.385578	0.467218	0.317708	0.363938	0.395414	0.57935	0.448529	0.515415	0.342299	0.360004	0.586236	0.327544	0.495743	0.327544
2	219	0.397381	0.495743	0.475087	0.566563	0.393447	0.449513	0.422955	0.408201	0.333446	0.42689	0.438693	0.487874	0.375742	0.455415	0.333446	0.461316	0.337381	0.556727	0.458365	0.463284	0.558694	0.492792	0.564596	0.441644	0.4623	0.434759	0.505579	0.423939	0.278364	0.563612	0.505579	0.294101	0.41607	0.455415	0.439677	0.492792	0.432791	0.479021	0.435742	0.490825	0.419021	0.548858	0.372791	0.446562	0.601974	0.458365	0.516399	0.291151
2	220	0.335413	0.403283	0.458365	0.454431	0.377709	0.36984	0.396398	0.315741	0.398365	0.320659	0.396398	0.384594	0.343282	0.361971	0.356069	0.467218	0.324594	0.485907	0.490825	0.457382	0.507546	0.472136	0.370824	0.48689	0.375742	0.410168	0.362955	0.395414	0.229183	0.444595	0.35902	0.246888	0.446562	0.423939	0.360004	0.512464	0.310823	0.490825	0.406234	0.383611	0.384594	0.381643	0.351151	0.332463	0.567547	0.35902	0.318692	0.25574
2	221	0.364922	0.399348	0.450497	0.577383	0.472136	0.40525	0.366889	0.432791	0.360987	0.379676	0.354102	0.454431	0.420988	0.422955	0.38066	0.569514	0.390496	0.548858	0.469185	0.547875	0.442628	0.507546	0.433775	0.393447	0.448529	0.368856	0.45148	0.419021	0.332463	0.43771	0.481972	0.333446	0.367873	0.450497	0.413119	0.606892	0.408201	0.523284	0.499677	0.390496	0.355086	0.509514	0.387545	0.400332	0.618695	0.324594	0.355086	0.257708
2	222	0.503612	0.532137	0.623613	0.699352	0.476071	0.559678	0.605908	0.603941	0.435742	0.583285	0.553776	0.627548	0.485907	0.673778	0.398365	0.650171	0.430824	0.560662	0.655089	0.511481	0.633449	0.793779	0.510497	0.583285	0.548858	0.414103	0.634433	0.531153	0.384594	0.574432	0.562629	0.442628	0.531153	0.685581	0.572465	0.758369	0.523284	0.608859	0.539022	0.645253	0.474103	0.660991	0.474103	0.445578	0.758369	0.466234	0.48689	0.295085
2	223	0.550825	0.494759	0.573449	0.684597	0.542957	0.523284	0.524268	0.582301	0.531153	0.522301	0.536071	0.606892	0.493776	0.546891	0.498694	0.557711	0.393447	0.606892	0.678696	0.600006	0.662958	0.709188	0.540989	0.723942	0.587219	0.553776	0.538038	0.524268	0.370824	0.506563	0.550825	0.41607	0.57935	0.634433	0.605908	0.655089	0.467218	0.629515	0.509514	0.676728	0.546891	0.605908	0.456398	0.477054	0.708204	0.559678	0.49771	0.309839
2	224	0.551809	0.555744	0.456398	0.576399	0.498694	0.459349	0.407217	0.56558	0.538038	0.490825	0.566563	0.560662	0.434759	0.599023	0.445578	0.597055	0.407217	0.592137	0.598039	0.527219	0.674761	0.744598	0.546891	0.624597	0.531153	0.536071	0.493776	0.414103	0.467218	0.551809	0.50853	0.41607	0.570498	0.715089	0.601974	0.659023	0.387545	0.53312	0.487874	0.60099	0.491808	0.514432	0.410168	0.460333	0.773123	0.432791	0.40525	0.294101
2	225	0.435742	0.392463	0.425906	0.430824	0.506563	0.459349	0.424922	0.464267	0.379676	0.383611	0.428857	0.484923	0.3482	0.538038	0.39148	0.546891	0.353118	0.488858	0.398365	0.481972	0.464267	0.588203	0.475087	0.499677	0.447546	0.439677	0.419021	0.358037	0.300987	0.500661	0.463284	0.389512	0.418037	0.517382	0.456398	0.544924	0.382627	0.548858	0.464267	0.432791	0.336397	0.465251	0.35902	0.38066	0.603941	0.368856	0.279347	0.202625
2	226	0.439677	0.485907	0.479021	0.580334	0.589187	0.423939	0.478038	0.474103	0.441644	0.521317	0.490825	0.50853	0.427873	0.515415	0.425906	0.596072	0.396398	0.555744	0.525251	0.491808	0.541973	0.633449	0.581318	0.534104	0.470169	0.424922	0.463284	0.377709	0.429841	0.504595	0.480989	0.341315	0.445578	0.617711	0.555744	0.604924	0.465251	0.640335	0.500661	0.557711	0.408201	0.480989	0.367873	0.374758	0.62558	0.50853	0.423939	0.180002
2	227	0.285249	0.341315	0.338364	0.382627	0.269511	0.336397	0.412135	0.452464	0.354102	0.387545	0.441644	0.3482	0.24197	0.495743	0.278364	0.397381	0.335413	0.373774	0.386561	0.448529	0.4623	0.422955	0.349184	0.376725	0.430824	0.415086	0.377709	0.31279	0.267544	0.469185	0.402299	0.362955	0.260658	0.472136	0.341315	0.453447	0.341315	0.365905	0.368856	0.430824	0.316725	0.33443	0.254757	0.31279	0.55476	0.282298	0.41607	0.230166
2	228	0.464267	0.446562	0.534104	0.619679	0.442628	0.456398	0.525251	0.523284	0.432791	0.42689	0.453447	0.568531	0.472136	0.600006	0.364922	0.600006	0.336397	0.594105	0.456398	0.434759	0.501645	0.556727	0.538038	0.569514	0.516399	0.4623	0.488858	0.494759	0.427873	0.551809	0.496727	0.420004	0.573449	0.723942	0.453447	0.655089	0.488858	0.558694	0.4623	0.47312	0.524268	0.531153	0.491808	0.420988	0.749516	0.458365	0.373774	0.371807
2	229	0.367873	0.474103	0.42689	0.523284	0.319675	0.388529	0.39443	0.480989	0.291151	0.409185	0.392463	0.419021	0.32361	0.436726	0.330495	0.386561	0.341315	0.44066	0.44066	0.357053	0.48394	0.492792	0.468202	0.40525	0.427873	0.384594	0.501645	0.403283	0.279347	0.49771	0.478038	0.34525	0.371807	0.538038	0.34525	0.461316	0.347217	0.442628	0.363938	0.441644	0.449513	0.459349	0.357053	0.305905	0.520333	0.357053	0.423939	0.318692
2	230	0.529186	0.622629	0.588203	0.768205	0.730827	0.557711	0.558694	0.59017	0.620662	0.540006	0.598039	0.593121	0.628531	0.575416	0.492792	0.677712	0.498694	0.70427	0.696401	0.741647	0.783943	0.760336	0.560662	0.645253	0.695417	0.617711	0.552793	0.461316	0.446562	0.64722	0.640335	0.459349	0.54394	0.772139	0.698368	0.777057	0.478038	0.719024	0.646236	0.61181	0.574432	0.651154	0.540006	0.555744	0.803615	0.463284	0.567547	0.329512
2	231	0.375742	0.491808	0.428857	0.641318	0.549842	0.39148	0.347217	0.48394	0.355086	0.45148	0.485907	0.417054	0.455415	0.545907	0.373774	0.574432	0.377709	0.499677	0.498694	0.54394	0.57935	0.687548	0.540989	0.522301	0.522301	0.412135	0.45148	0.399348	0.429841	0.523284	0.484923	0.378692	0.409185	0.606892	0.485907	0.635417	0.389512	0.536071	0.563612	0.347217	0.446562	0.511481	0.420004	0.330495	0.688532	0.310823	0.388529	0.300987
2	232	0.574432	0.595088	0.665909	0.756401	0.676728	0.582301	0.673778	0.566563	0.535088	0.613777	0.65804	0.736729	0.599023	0.651154	0.572465	0.760336	0.522301	0.754434	0.692466	0.697384	0.674761	0.721975	0.741647	0.632466	0.72886	0.680663	0.680663	0.624597	0.433775	0.767221	0.755418	0.494759	0.72886	0.721975	0.628531	0.793779	0.594105	0.702302	0.602957	0.857714	0.563612	0.743614	0.540989	0.591154	0.875419	0.553776	0.76427	0.441644
2	233	0.377709	0.445578	0.435742	0.524268	0.455415	0.408201	0.459349	0.459349	0.350168	0.500661	0.48394	0.509514	0.367873	0.529186	0.353118	0.530169	0.39443	0.525251	0.472136	0.488858	0.558694	0.628531	0.542957	0.528202	0.494759	0.512464	0.480989	0.364922	0.262626	0.600006	0.561645	0.443611	0.328528	0.622629	0.39443	0.562629	0.502628	0.524268	0.38066	0.476071	0.441644	0.531153	0.32361	0.379676	0.539022	0.333446	0.458365	0.264593
2	234	0.389512	0.56558	0.556727	0.537055	0.411152	0.39443	0.413119	0.457382	0.480989	0.500661	0.499677	0.47312	0.307872	0.422955	0.378692	0.585252	0.362955	0.540006	0.467218	0.488858	0.501645	0.550825	0.493776	0.460333	0.435742	0.459349	0.531153	0.465251	0.338364	0.566563	0.44066	0.48394	0.480005	0.592137	0.406234	0.539022	0.411152	0.498694	0.43771	0.598039	0.361971	0.472136	0.298036	0.388529	0.681646	0.384594	0.468202	0.273445
2	235	0.493776	0.396398	0.634433	0.598039	0.459349	0.43771	0.578367	0.479021	0.399348	0.516399	0.494759	0.587219	0.564596	0.633449	0.465251	0.568531	0.378692	0.631482	0.544924	0.469185	0.494759	0.685581	0.571481	0.609842	0.48394	0.43771	0.516399	0.506563	0.368856	0.60099	0.524268	0.393447	0.53312	0.70427	0.501645	0.672794	0.551809	0.632466	0.442628	0.634433	0.546891	0.580334	0.496727	0.431808	0.67181	0.424922	0.476071	0.29902
2	236	0.41607	0.561645	0.616728	0.705253	0.496727	0.566563	0.549842	0.494759	0.423939	0.507546	0.540006	0.597055	0.518366	0.530169	0.404267	0.622629	0.377709	0.587219	0.567547	0.430824	0.600006	0.600006	0.527219	0.563612	0.478038	0.488858	0.597055	0.459349	0.337381	0.482956	0.518366	0.444595	0.503612	0.707221	0.56558	0.61181	0.467218	0.512464	0.410168	0.678696	0.474103	0.603941	0.417054	0.383611	0.613777	0.504595	0.524268	0.303938
2	237	0.555744	0.524268	0.59017	0.692466	0.560662	0.48394	0.574432	0.581318	0.503612	0.48394	0.652138	0.608859	0.480989	0.581318	0.517382	0.666892	0.458365	0.564596	0.582301	0.670827	0.645253	0.69345	0.710171	0.690499	0.688532	0.644269	0.610826	0.48394	0.355086	0.823287	0.701319	0.489841	0.548858	0.735745	0.478038	0.648204	0.50853	0.6364	0.597055	0.540989	0.644269	0.629515	0.48689	0.53312	0.752467	0.448529	0.588203	0.442628
2	238	0.350168	0.458365	0.368856	0.490825	0.356069	0.308856	0.485907	0.485907	0.357053	0.401316	0.528202	0.510497	0.27738	0.494759	0.314757	0.435742	0.357053	0.477054	0.493776	0.500661	0.597055	0.597055	0.488858	0.492792	0.478038	0.480005	0.514432	0.355086	0.292134	0.615744	0.538038	0.431808	0.363938	0.588203	0.321643	0.504595	0.388529	0.503612	0.401316	0.534104	0.452464	0.469185	0.378692	0.424922	0.660991	0.358037	0.432791	0.286233
2	239	0.469185	0.548858	0.54394	0.752467	0.539022	0.502628	0.584268	0.553776	0.45148	0.500661	0.601974	0.572465	0.490825	0.551809	0.453447	0.60099	0.418037	0.673778	0.608859	0.551809	0.619679	0.706237	0.516399	0.690499	0.558694	0.522301	0.55476	0.507546	0.326561	0.641318	0.51935	0.420004	0.550825	0.755418	0.562629	0.734762	0.505579	0.613777	0.515415	0.629515	0.582301	0.588203	0.582301	0.420988	0.726893	0.524268	0.496727	0.389512
2	240	0.484923	0.433775	0.472136	0.495743	0.511481	0.471152	0.512464	0.670827	0.517382	0.621646	0.619679	0.539022	0.383611	0.691483	0.306888	0.622629	0.397381	0.616728	0.604924	0.577383	0.524268	0.629515	0.48689	0.591154	0.537055	0.521317	0.568531	0.4623	0.32361	0.549842	0.57935	0.510497	0.446562	0.707221	0.481972	0.652138	0.517382	0.610826	0.421972	0.674761	0.427873	0.459349	0.423939	0.435742	0.749516	0.521317	0.511481	0.291151
2	241	0.480989	0.446562	0.594105	0.614761	0.522301	0.485907	0.450497	0.601974	0.422955	0.509514	0.414103	0.480005	0.480005	0.592137	0.449513	0.596072	0.45148	0.603941	0.560662	0.507546	0.511481	0.610826	0.580334	0.478038	0.510497	0.478038	0.522301	0.460333	0.328528	0.552793	0.591154	0.403283	0.4623	0.675745	0.493776	0.652138	0.464267	0.614761	0.506563	0.578367	0.54394	0.546891	0.414103	0.422955	0.62558	0.441644	0.525251	0.285249
2	242	0.479021	0.44066	0.654105	0.668859	0.628531	0.530169	0.47312	0.612793	0.592137	0.528202	0.564596	0.552793	0.661974	0.632466	0.435742	0.688532	0.53312	0.578367	0.680663	0.623613	0.6364	0.685581	0.47312	0.560662	0.623613	0.540989	0.511481	0.529186	0.44066	0.495743	0.581318	0.443611	0.558694	0.623613	0.678696	0.82132	0.496727	0.591154	0.526235	0.699352	0.432791	0.50853	0.44066	0.445578	0.741647	0.455415	0.603941	0.308856
2	243	0.507546	0.413119	0.515415	0.606892	0.480005	0.40525	0.432791	0.455415	0.452464	0.45148	0.432791	0.469185	0.568531	0.591154	0.413119	0.59017	0.439677	0.606892	0.55476	0.552793	0.509514	0.598039	0.507546	0.411152	0.49771	0.390496	0.420004	0.471152	0.395414	0.520333	0.499677	0.367873	0.491808	0.549842	0.50853	0.703286	0.507546	0.588203	0.528202	0.555744	0.49771	0.49771	0.428857	0.407217	0.648204	0.379676	0.495743	0.268527
2	244	0.433775	0.539022	0.469185	0.595088	0.552793	0.523284	0.493776	0.544924	0.467218	0.407217	0.454431	0.53312	0.470169	0.50853	0.406234	0.564596	0.372791	0.566563	0.594105	0.480005	0.592137	0.624597	0.516399	0.492792	0.561645	0.488858	0.559678	0.371807	0.402299	0.541973	0.574432	0.443611	0.396398	0.6364	0.569514	0.550825	0.38066	0.589187	0.546891	0.560662	0.446562	0.560662	0.407217	0.48394	0.624597	0.397381	0.450497	0.271478
2	245	0.445578	0.412135	0.448529	0.609842	0.528202	0.325577	0.480005	0.466234	0.385578	0.463284	0.568531	0.504595	0.468202	0.588203	0.411152	0.552793	0.420988	0.465251	0.557711	0.490825	0.571481	0.65804	0.514432	0.61181	0.506563	0.410168	0.506563	0.366889	0.420004	0.465251	0.507546	0.328528	0.397381	0.644269	0.531153	0.587219	0.424922	0.606892	0.406234	0.513448	0.507546	0.48689	0.453447	0.343282	0.633449	0.381643	0.401316	0.314757
2	246	0.617711	0.641318	0.656072	0.678696	0.657056	0.523284	0.580334	0.603941	0.525251	0.640335	0.633449	0.738696	0.501645	0.675745	0.495743	0.674761	0.444595	0.694434	0.615744	0.586236	0.597055	0.777057	0.630498	0.547875	0.621646	0.623613	0.677712	0.536071	0.480005	0.661974	0.666892	0.513448	0.605908	0.826238	0.633449	0.781975	0.69345	0.736729	0.581318	0.743614	0.504595	0.588203	0.53312	0.513448	0.783943	0.577383	0.59017	0.326561
2	247	0.455415	0.388529	0.476071	0.438693	0.402299	0.382627	0.487874	0.410168	0.293118	0.496727	0.471152	0.385578	0.407217	0.523284	0.364922	0.365905	0.38066	0.459349	0.436726	0.425906	0.432791	0.585252	0.518366	0.470169	0.392463	0.415086	0.417054	0.385578	0.29902	0.484923	0.496727	0.281314	0.397381	0.546891	0.408201	0.587219	0.434759	0.540006	0.419021	0.452464	0.478038	0.484923	0.392463	0.39443	0.54394	0.366889	0.331479	0.285249
2	248	0.494759	0.434759	0.501645	0.633449	0.592137	0.564596	0.485907	0.567547	0.515415	0.459349	0.536071	0.618695	0.470169	0.612793	0.433775	0.645253	0.396398	0.566563	0.615744	0.550825	0.49771	0.660007	0.445578	0.513448	0.615744	0.458365	0.621646	0.523284	0.398365	0.470169	0.511481	0.342299	0.553776	0.555744	0.546891	0.610826	0.448529	0.526235	0.43771	0.646236	0.407217	0.516399	0.443611	0.412135	0.675745	0.495743	0.524268	0.386561
2	249	0.487874	0.55476	0.657056	0.720008	0.48394	0.53312	0.540989	0.490825	0.466234	0.455415	0.558694	0.557711	0.561645	0.655089	0.424922	0.618695	0.45148	0.651154	0.670827	0.425906	0.645253	0.70427	0.57935	0.633449	0.517382	0.535088	0.62558	0.538038	0.358037	0.595088	0.635417	0.421972	0.603941	0.710171	0.517382	0.706237	0.476071	0.557711	0.478038	0.649187	0.578367	0.594105	0.515415	0.547875	0.792795	0.492792	0.575416	0.406234
2	250	0.356069	0.499677	0.489841	0.660007	0.566563	0.499677	0.472136	0.439677	0.33443	0.467218	0.480989	0.556727	0.487874	0.50853	0.444595	0.573449	0.432791	0.512464	0.503612	0.513448	0.59017	0.594105	0.488858	0.448529	0.578367	0.487874	0.552793	0.471152	0.339348	0.604924	0.566563	0.336397	0.507546	0.642302	0.468202	0.632466	0.35902	0.536071	0.51935	0.460333	0.503612	0.513448	0.413119	0.353118	0.714106	0.346233	0.564596	0.449513
2	251	0.401316	0.415086	0.637384	0.581318	0.502628	0.490825	0.438693	0.458365	0.417054	0.400332	0.487874	0.553776	0.494759	0.485907	0.397381	0.552793	0.48394	0.570498	0.557711	0.47312	0.444595	0.57935	0.445578	0.53312	0.448529	0.502628	0.461316	0.418037	0.300987	0.518366	0.528202	0.343282	0.571481	0.657056	0.528202	0.637384	0.40525	0.555744	0.425906	0.575416	0.510497	0.495743	0.516399	0.470169	0.616728	0.407217	0.520333	0.287216
2	252	0.491808	0.568531	0.609842	0.584268	0.506563	0.505579	0.549842	0.503612	0.367873	0.540989	0.556727	0.479021	0.491808	0.569514	0.399348	0.577383	0.364922	0.515415	0.4623	0.498694	0.576399	0.630498	0.662958	0.518366	0.524268	0.515415	0.511481	0.480005	0.333446	0.640335	0.643285	0.410168	0.498694	0.643285	0.469185	0.616728	0.530169	0.510497	0.503612	0.545907	0.432791	0.614761	0.396398	0.470169	0.669843	0.378692	0.550825	0.262626
2	253	0.507546	0.614761	0.72886	0.814435	0.594105	0.505579	0.549842	0.521317	0.509514	0.600006	0.572465	0.600006	0.616728	0.575416	0.509514	0.631482	0.460333	0.706237	0.698368	0.670827	0.73968	0.767221	0.608859	0.737713	0.600006	0.600006	0.599023	0.561645	0.376725	0.659023	0.664925	0.453447	0.618695	0.773123	0.591154	0.829189	0.656072	0.694434	0.578367	0.725909	0.610826	0.659023	0.55476	0.583285	0.79673	0.553776	0.634433	0.406234
2	254	0.582301	0.558694	0.722958	0.676728	0.57935	0.567547	0.615744	0.604924	0.502628	0.602957	0.691483	0.644269	0.575416	0.649187	0.534104	0.681646	0.482956	0.650171	0.689515	0.666892	0.725909	0.717057	0.571481	0.65804	0.597055	0.645253	0.551809	0.553776	0.362955	0.720991	0.618695	0.41607	0.606892	0.748532	0.607875	0.781975	0.54394	0.706237	0.651154	0.631482	0.514432	0.587219	0.516399	0.522301	0.869517	0.551809	0.568531	0.36984
2	255	0.333446	0.444595	0.525251	0.692466	0.544924	0.502628	0.442628	0.458365	0.493776	0.456398	0.502628	0.566563	0.471152	0.525251	0.390496	0.678696	0.393447	0.629515	0.580334	0.547875	0.559678	0.561645	0.499677	0.536071	0.50853	0.470169	0.504595	0.382627	0.371807	0.47312	0.505579	0.314757	0.503612	0.578367	0.492792	0.576399	0.392463	0.550825	0.460333	0.506563	0.47312	0.567547	0.538038	0.422955	0.710171	0.427873	0.54394	0.393447
2	256	0.436726	0.317708	0.475087	0.456398	0.488858	0.357053	0.407217	0.39443	0.410168	0.398365	0.511481	0.444595	0.438693	0.48394	0.407217	0.559678	0.375742	0.478038	0.409185	0.49771	0.448529	0.549842	0.318692	0.445578	0.439677	0.438693	0.343282	0.411152	0.343282	0.400332	0.427873	0.219347	0.566563	0.566563	0.514432	0.602957	0.402299	0.500661	0.43771	0.445578	0.387545	0.343282	0.436726	0.382627	0.609842	0.365905	0.316725	0.337381
2	257	0.424922	0.464267	0.45148	0.626564	0.584268	0.489841	0.48689	0.477054	0.455415	0.528202	0.553776	0.573449	0.45148	0.589187	0.417054	0.537055	0.377709	0.512464	0.597055	0.51935	0.537055	0.705253	0.470169	0.521317	0.597055	0.555744	0.578367	0.461316	0.38066	0.479021	0.494759	0.327544	0.456398	0.592137	0.646236	0.595088	0.429841	0.570498	0.503612	0.558694	0.412135	0.499677	0.45148	0.407217	0.544924	0.418037	0.506563	0.311807
2	258	0.566563	0.691483	0.698368	0.858698	0.664925	0.633449	0.65804	0.649187	0.561645	0.608859	0.720008	0.820336	0.643285	0.672794	0.518366	0.762303	0.525251	0.729844	0.659023	0.724926	0.751483	0.789844	0.592137	0.638367	0.809517	0.735745	0.752467	0.696401	0.499677	0.731811	0.708204	0.50853	0.733778	0.829189	0.726893	0.822304	0.589187	0.633449	0.703286	0.760336	0.610826	0.706237	0.634433	0.56558	0.967879	0.527219	0.694434	0.538038
2	259	0.450497	0.403283	0.555744	0.521317	0.436726	0.396398	0.480989	0.423939	0.433775	0.351151	0.414103	0.581318	0.463284	0.482956	0.453447	0.562629	0.423939	0.591154	0.534104	0.527219	0.529186	0.521317	0.475087	0.487874	0.551809	0.491808	0.470169	0.500661	0.257708	0.552793	0.484923	0.362955	0.568531	0.548858	0.448529	0.549842	0.44066	0.570498	0.464267	0.598039	0.467218	0.475087	0.397381	0.45148	0.67181	0.481972	0.469185	0.324594
2	260	0.506563	0.399348	0.545907	0.577383	0.505579	0.361971	0.433775	0.439677	0.388529	0.443611	0.500661	0.615744	0.469185	0.546891	0.411152	0.572465	0.420004	0.555744	0.55476	0.470169	0.545907	0.672794	0.476071	0.605908	0.481972	0.475087	0.513448	0.463284	0.31279	0.520333	0.524268	0.420988	0.507546	0.765254	0.509514	0.664925	0.446562	0.586236	0.420988	0.646236	0.521317	0.373774	0.541973	0.436726	0.591154	0.448529	0.484923	0.314757
2	261	0.620662	0.531153	0.606892	0.727876	0.678696	0.51935	0.626564	0.624597	0.568531	0.536071	0.603941	0.618695	0.572465	0.703286	0.588203	0.736729	0.509514	0.677712	0.688532	0.687548	0.661974	0.813451	0.602957	0.640335	0.665909	0.585252	0.591154	0.527219	0.544924	0.62558	0.642302	0.414103	0.568531	0.668859	0.677712	0.801648	0.500661	0.805582	0.733778	0.650171	0.526235	0.631482	0.532137	0.521317	0.792795	0.498694	0.500661	0.383611
2	262	0.448529	0.403283	0.534104	0.572465	0.480005	0.421972	0.476071	0.438693	0.384594	0.502628	0.560662	0.520333	0.502628	0.599023	0.412135	0.529186	0.386561	0.474103	0.536071	0.576399	0.528202	0.634433	0.495743	0.530169	0.527219	0.49771	0.569514	0.501645	0.300987	0.512464	0.524268	0.365905	0.400332	0.523284	0.47312	0.585252	0.417054	0.610826	0.498694	0.50853	0.479021	0.474103	0.411152	0.415086	0.580334	0.387545	0.481972	0.256724
2	263	0.318692	0.414103	0.390496	0.632466	0.384594	0.337381	0.507546	0.381643	0.285249	0.465251	0.393447	0.510497	0.474103	0.448529	0.336397	0.494759	0.347217	0.542957	0.51935	0.389512	0.501645	0.494759	0.428857	0.39148	0.468202	0.386561	0.553776	0.461316	0.321643	0.480989	0.412135	0.295085	0.520333	0.552793	0.481972	0.561645	0.351151	0.422955	0.352135	0.555744	0.469185	0.459349	0.447546	0.32361	0.6364	0.40525	0.48689	0.356069
2	264	0.550825	0.604924	0.532137	0.700335	0.573449	0.461316	0.597055	0.48394	0.567547	0.564596	0.60099	0.60099	0.566563	0.61181	0.459349	0.612793	0.408201	0.676728	0.641318	0.572465	0.683614	0.765254	0.55476	0.583285	0.635417	0.57935	0.585252	0.512464	0.491808	0.632466	0.551809	0.468202	0.599023	0.717057	0.581318	0.769188	0.564596	0.612793	0.567547	0.669843	0.509514	0.622629	0.442628	0.480005	0.763287	0.509514	0.574432	0.381643
2	265	0.273445	0.427873	0.303938	0.515415	0.468202	0.399348	0.335413	0.417054	0.367873	0.308856	0.412135	0.376725	0.342299	0.374758	0.326561	0.414103	0.239019	0.382627	0.441644	0.442628	0.444595	0.466234	0.449513	0.40525	0.435742	0.400332	0.381643	0.219347	0.300987	0.360004	0.413119	0.322626	0.227215	0.420988	0.408201	0.439677	0.2882	0.374758	0.34525	0.329512	0.293118	0.457382	0.383611	0.335413	0.458365	0.29902	0.336397	0.263609
2	266	0.456398	0.372791	0.443611	0.471152	0.501645	0.463284	0.370824	0.45148	0.378692	0.343282	0.422955	0.406234	0.366889	0.479021	0.343282	0.51935	0.382627	0.464267	0.412135	0.47312	0.450497	0.540006	0.427873	0.469185	0.471152	0.457382	0.365905	0.295085	0.385578	0.444595	0.535088	0.316725	0.447546	0.529186	0.420004	0.557711	0.360987	0.506563	0.482956	0.447546	0.38066	0.44066	0.355086	0.39443	0.514432	0.374758	0.39443	0.240003
2	267	0.48394	0.438693	0.539022	0.607875	0.544924	0.388529	0.432791	0.560662	0.470169	0.510497	0.592137	0.594105	0.498694	0.635417	0.478038	0.586236	0.392463	0.550825	0.610826	0.623613	0.614761	0.737713	0.558694	0.649187	0.560662	0.478038	0.433775	0.424922	0.379676	0.608859	0.553776	0.409185	0.568531	0.698368	0.507546	0.724926	0.539022	0.660007	0.520333	0.550825	0.547875	0.578367	0.54394	0.431808	0.707221	0.456398	0.432791	0.400332
2	268	0.469185	0.540006	0.526235	0.615744	0.567547	0.498694	0.614761	0.538038	0.506563	0.641318	0.640335	0.516399	0.503612	0.644269	0.444595	0.599023	0.423939	0.600006	0.637384	0.544924	0.608859	0.751483	0.559678	0.640335	0.593121	0.631482	0.601974	0.484923	0.434759	0.599023	0.596072	0.361971	0.534104	0.673778	0.589187	0.681646	0.480005	0.530169	0.501645	0.56558	0.450497	0.553776	0.514432	0.51935	0.767221	0.410168	0.521317	0.335413
2	269	0.495743	0.545907	0.566563	0.520333	0.512464	0.452464	0.552793	0.477054	0.435742	0.510497	0.608859	0.557711	0.429841	0.563612	0.386561	0.56558	0.44066	0.534104	0.581318	0.589187	0.631482	0.734762	0.566563	0.493776	0.477054	0.492792	0.522301	0.415086	0.346233	0.630498	0.581318	0.382627	0.476071	0.607875	0.449513	0.645253	0.463284	0.646236	0.498694	0.503612	0.450497	0.537055	0.485907	0.502628	0.741647	0.428857	0.390496	0.282298
2	270	0.526235	0.586236	0.6364	0.819353	0.712139	0.492792	0.62558	0.585252	0.557711	0.646236	0.645253	0.691483	0.558694	0.616728	0.575416	0.65804	0.544924	0.7505	0.752467	0.720991	0.713122	0.761319	0.600006	0.679679	0.672794	0.575416	0.645253	0.520333	0.433775	0.691483	0.62558	0.432791	0.619679	0.774106	0.65804	0.77509	0.60099	0.642302	0.607875	0.70427	0.646236	0.695417	0.604924	0.490825	0.779025	0.499677	0.656072	0.433775
2	271	0.537055	0.558694	0.60099	0.760336	0.768205	0.551809	0.629515	0.613777	0.591154	0.60099	0.599023	0.695417	0.616728	0.665909	0.537055	0.711155	0.600006	0.70427	0.758369	0.688532	0.674761	0.862632	0.613777	0.747549	0.706237	0.567547	0.65804	0.591154	0.413119	0.653122	0.643285	0.536071	0.61181	0.799681	0.662958	0.840992	0.496727	0.795746	0.656072	0.691483	0.64722	0.666892	0.609842	0.560662	0.782959	0.541973	0.624597	0.398365
2	272	0.481972	0.471152	0.610826	0.679679	0.506563	0.467218	0.471152	0.49771	0.453447	0.446562	0.527219	0.653122	0.584268	0.54394	0.398365	0.589187	0.448529	0.595088	0.493776	0.604924	0.643285	0.604924	0.512464	0.48689	0.655089	0.632466	0.506563	0.530169	0.390496	0.576399	0.628531	0.355086	0.585252	0.6364	0.524268	0.640335	0.464267	0.529186	0.557711	0.506563	0.500661	0.560662	0.457382	0.436726	0.740664	0.38066	0.511481	0.404267
2	273	0.480005	0.624597	0.664925	0.748532	0.620662	0.595088	0.612793	0.587219	0.522301	0.613777	0.714106	0.629515	0.523284	0.617711	0.514432	0.714106	0.480005	0.710171	0.691483	0.685581	0.697384	0.698368	0.610826	0.630498	0.620662	0.577383	0.68263	0.548858	0.404267	0.714106	0.608859	0.509514	0.665909	0.691483	0.527219	0.763287	0.553776	0.6364	0.561645	0.720008	0.553776	0.650171	0.472136	0.429841	0.894108	0.581318	0.624597	0.421972
2	274	0.448529	0.592137	0.504595	0.689515	0.505579	0.435742	0.492792	0.487874	0.381643	0.534104	0.606892	0.551809	0.397381	0.538038	0.506563	0.472136	0.414103	0.573449	0.673778	0.511481	0.649187	0.747549	0.511481	0.557711	0.510497	0.511481	0.643285	0.458365	0.332463	0.637384	0.574432	0.32361	0.475087	0.628531	0.526235	0.615744	0.469185	0.566563	0.518366	0.710171	0.561645	0.557711	0.481972	0.417054	0.548858	0.454431	0.623613	0.310823
2	275	0.472136	0.540006	0.501645	0.650171	0.511481	0.541973	0.580334	0.596072	0.526235	0.552793	0.561645	0.499677	0.463284	0.593121	0.408201	0.576399	0.372791	0.55476	0.584268	0.545907	0.551809	0.659023	0.542957	0.531153	0.573449	0.495743	0.620662	0.491808	0.403283	0.571481	0.517382	0.493776	0.42689	0.617711	0.480989	0.654105	0.44066	0.564596	0.492792	0.581318	0.48689	0.576399	0.408201	0.400332	0.730827	0.448529	0.498694	0.307872
2	276	0.467218	0.390496	0.574432	0.589187	0.501645	0.384594	0.534104	0.406234	0.378692	0.449513	0.502628	0.524268	0.577383	0.524268	0.537055	0.491808	0.393447	0.530169	0.547875	0.487874	0.504595	0.609842	0.503612	0.535088	0.434759	0.502628	0.445578	0.439677	0.351151	0.59017	0.43771	0.297052	0.536071	0.653122	0.530169	0.622629	0.445578	0.595088	0.47312	0.563612	0.540989	0.488858	0.478038	0.384594	0.560662	0.386561	0.472136	0.355086
2	277	0.481972	0.500661	0.586236	0.657056	0.538038	0.481972	0.540006	0.477054	0.419021	0.514432	0.428857	0.524268	0.511481	0.558694	0.500661	0.574432	0.45148	0.622629	0.578367	0.500661	0.574432	0.641318	0.584268	0.524268	0.580334	0.530169	0.529186	0.538038	0.354102	0.577383	0.539022	0.283282	0.549842	0.53312	0.578367	0.627548	0.433775	0.593121	0.588203	0.536071	0.453447	0.577383	0.49771	0.503612	0.68263	0.40525	0.510497	0.303938
2	278	0.381643	0.463284	0.427873	0.469185	0.431808	0.349184	0.339348	0.492792	0.357053	0.310823	0.388529	0.413119	0.404267	0.427873	0.336397	0.374758	0.413119	0.428857	0.390496	0.48394	0.546891	0.515415	0.474103	0.460333	0.524268	0.445578	0.412135	0.309839	0.262626	0.55476	0.563612	0.350168	0.316725	0.49771	0.480989	0.481972	0.360987	0.453447	0.469185	0.4623	0.4623	0.480989	0.361971	0.413119	0.502628	0.351151	0.432791	0.257708
2	279	0.395414	0.546891	0.386561	0.552793	0.433775	0.379676	0.352135	0.420004	0.403283	0.45148	0.541973	0.477054	0.316725	0.375742	0.382627	0.423939	0.302954	0.513448	0.495743	0.396398	0.539022	0.61181	0.39148	0.534104	0.429841	0.408201	0.527219	0.317708	0.347217	0.45148	0.468202	0.238035	0.42689	0.558694	0.522301	0.452464	0.42689	0.392463	0.376725	0.480989	0.409185	0.517382	0.377709	0.33443	0.532137	0.377709	0.343282	0.256724
2	280	0.537055	0.586236	0.64722	0.769188	0.61181	0.49771	0.610826	0.556727	0.45148	0.536071	0.604924	0.705253	0.558694	0.593121	0.569514	0.609842	0.485907	0.609842	0.735745	0.67181	0.782959	0.851812	0.588203	0.653122	0.73968	0.681646	0.59017	0.517382	0.40525	0.740664	0.6364	0.45148	0.55476	0.694434	0.659023	0.773123	0.511481	0.648204	0.676728	0.73968	0.511481	0.68263	0.476071	0.547875	0.761319	0.447546	0.653122	0.341315
2	281	0.446562	0.536071	0.598039	0.661974	0.399348	0.501645	0.509514	0.431808	0.438693	0.401316	0.431808	0.608859	0.48394	0.526235	0.425906	0.569514	0.331479	0.595088	0.557711	0.386561	0.574432	0.53312	0.467218	0.495743	0.454431	0.448529	0.589187	0.552793	0.322626	0.509514	0.530169	0.400332	0.575416	0.648204	0.47312	0.616728	0.429841	0.481972	0.384594	0.602957	0.476071	0.547875	0.461316	0.491808	0.727876	0.472136	0.51935	0.427873
2	282	0.465251	0.461316	0.553776	0.603941	0.57935	0.386561	0.395414	0.44066	0.397381	0.436726	0.517382	0.603941	0.525251	0.544924	0.469185	0.6364	0.488858	0.540989	0.626564	0.458365	0.621646	0.632466	0.506563	0.600006	0.468202	0.499677	0.466234	0.365905	0.375742	0.551809	0.589187	0.319675	0.609842	0.668859	0.583285	0.613777	0.390496	0.582301	0.410168	0.592137	0.477054	0.484923	0.548858	0.482956	0.643285	0.44066	0.493776	0.340331
2	283	0.434759	0.472136	0.35902	0.503612	0.482956	0.383611	0.466234	0.388529	0.360987	0.430824	0.436726	0.42689	0.361971	0.453447	0.415086	0.502628	0.396398	0.457382	0.48689	0.500661	0.446562	0.602957	0.536071	0.47312	0.562629	0.431808	0.488858	0.393447	0.284265	0.558694	0.45148	0.411152	0.412135	0.481972	0.343282	0.552793	0.353118	0.523284	0.506563	0.438693	0.413119	0.471152	0.344266	0.366889	0.614761	0.302954	0.452464	0.294101
2	284	0.304921	0.47312	0.404267	0.632466	0.400332	0.388529	0.484923	0.471152	0.304921	0.470169	0.515415	0.412135	0.415086	0.504595	0.364922	0.441644	0.31279	0.525251	0.493776	0.504595	0.536071	0.560662	0.392463	0.480989	0.441644	0.403283	0.494759	0.410168	0.30197	0.463284	0.387545	0.373774	0.343282	0.496727	0.491808	0.593121	0.439677	0.419021	0.439677	0.538038	0.371807	0.432791	0.407217	0.336397	0.621646	0.404267	0.42689	0.270495
2	285	0.328528	0.407217	0.361971	0.582301	0.417054	0.317708	0.29902	0.343282	0.327544	0.363938	0.353118	0.441644	0.381643	0.34525	0.34525	0.427873	0.2882	0.475087	0.41607	0.325577	0.450497	0.487874	0.362955	0.430824	0.398365	0.350168	0.376725	0.310823	0.297052	0.412135	0.381643	0.280331	0.34525	0.446562	0.442628	0.474103	0.441644	0.395414	0.374758	0.402299	0.401316	0.454431	0.365905	0.289183	0.435742	0.353118	0.376725	0.22033
2	286	0.404267	0.386561	0.495743	0.598039	0.431808	0.376725	0.4623	0.470169	0.421972	0.455415	0.442628	0.597055	0.479021	0.504595	0.384594	0.56558	0.419021	0.563612	0.520333	0.507546	0.559678	0.525251	0.423939	0.431808	0.594105	0.447546	0.481972	0.531153	0.356069	0.470169	0.491808	0.414103	0.495743	0.639351	0.530169	0.61181	0.463284	0.583285	0.468202	0.598039	0.562629	0.522301	0.370824	0.302954	0.638367	0.435742	0.480989	0.346233
2	287	0.300987	0.358037	0.308856	0.421972	0.409185	0.331479	0.412135	0.29902	0.302954	0.444595	0.396398	0.413119	0.330495	0.399348	0.325577	0.458365	0.281314	0.452464	0.515415	0.35902	0.432791	0.571481	0.422955	0.489841	0.398365	0.304921	0.422955	0.295085	0.263609	0.366889	0.311807	0.219347	0.396398	0.432791	0.357053	0.397381	0.360987	0.40525	0.34525	0.452464	0.352135	0.442628	0.25574	0.265577	0.468202	0.357053	0.337381	0.218363
2	288	0.41607	0.445578	0.503612	0.677712	0.509514	0.383611	0.458365	0.518366	0.398365	0.406234	0.44066	0.517382	0.441644	0.50853	0.540989	0.547875	0.457382	0.571481	0.598039	0.557711	0.526235	0.622629	0.573449	0.57935	0.535088	0.435742	0.51935	0.50853	0.307872	0.578367	0.466234	0.389512	0.382627	0.578367	0.453447	0.617711	0.381643	0.580334	0.536071	0.535088	0.571481	0.502628	0.409185	0.35902	0.641318	0.370824	0.458365	0.293118
2	289	0.292134	0.32361	0.40525	0.409185	0.371807	0.257708	0.339348	0.338364	0.309839	0.42689	0.365905	0.305905	0.32361	0.390496	0.310823	0.407217	0.366889	0.368856	0.45148	0.44066	0.39443	0.436726	0.40525	0.475087	0.350168	0.324594	0.347217	0.376725	0.167215	0.418037	0.403283	0.287216	0.318692	0.412135	0.290167	0.452464	0.315741	0.4623	0.351151	0.333446	0.421972	0.393447	0.308856	0.297052	0.471152	0.25279	0.403283	0.219347
2	290	0.420004	0.434759	0.445578	0.484923	0.386561	0.357053	0.501645	0.387545	0.347217	0.523284	0.448529	0.455415	0.431808	0.514432	0.356069	0.524268	0.414103	0.539022	0.53312	0.447546	0.567547	0.597055	0.538038	0.561645	0.515415	0.469185	0.505579	0.48689	0.247871	0.532137	0.507546	0.374758	0.504595	0.577383	0.408201	0.525251	0.452464	0.485907	0.445578	0.623613	0.493776	0.500661	0.285249	0.430824	0.608859	0.431808	0.540989	0.268527
2	291	0.364922	0.411152	0.434759	0.474103	0.561645	0.44066	0.429841	0.505579	0.43771	0.466234	0.442628	0.532137	0.374758	0.552793	0.322626	0.586236	0.422955	0.527219	0.523284	0.521317	0.504595	0.600006	0.463284	0.536071	0.549842	0.444595	0.480989	0.38066	0.321643	0.476071	0.583285	0.448529	0.409185	0.61181	0.524268	0.572465	0.460333	0.51935	0.397381	0.673778	0.427873	0.534104	0.350168	0.456398	0.547875	0.457382	0.494759	0.296069
2	292	0.472136	0.458365	0.520333	0.478038	0.567547	0.454431	0.501645	0.602957	0.485907	0.456398	0.540989	0.448529	0.515415	0.610826	0.423939	0.510497	0.444595	0.417054	0.477054	0.549842	0.550825	0.62558	0.580334	0.598039	0.659023	0.561645	0.521317	0.448529	0.376725	0.521317	0.666892	0.503612	0.424922	0.587219	0.541973	0.585252	0.40525	0.539022	0.487874	0.54394	0.432791	0.535088	0.382627	0.489841	0.609842	0.355086	0.51935	0.245904
2	293	0.378692	0.450497	0.407217	0.539022	0.553776	0.409185	0.48689	0.495743	0.404267	0.516399	0.535088	0.482956	0.414103	0.586236	0.360987	0.48394	0.39443	0.522301	0.564596	0.587219	0.635417	0.706237	0.501645	0.545907	0.612793	0.604924	0.534104	0.404267	0.363938	0.613777	0.617711	0.406234	0.381643	0.585252	0.490825	0.597055	0.376725	0.595088	0.529186	0.549842	0.414103	0.470169	0.401316	0.511481	0.670827	0.35902	0.572465	0.276396
2	294	0.404267	0.574432	0.562629	0.60099	0.50853	0.445578	0.489841	0.418037	0.3482	0.424922	0.56558	0.606892	0.436726	0.510497	0.399348	0.570498	0.400332	0.573449	0.53312	0.506563	0.713122	0.624597	0.549842	0.502628	0.532137	0.561645	0.504595	0.389512	0.347217	0.591154	0.639351	0.342299	0.527219	0.692466	0.512464	0.560662	0.45148	0.530169	0.4623	0.668859	0.464267	0.510497	0.379676	0.510497	0.653122	0.457382	0.534104	0.303938
2	295	0.447546	0.515415	0.603941	0.676728	0.495743	0.50853	0.471152	0.480005	0.455415	0.399348	0.561645	0.60099	0.48394	0.50853	0.526235	0.545907	0.471152	0.609842	0.573449	0.64722	0.660007	0.643285	0.510497	0.491808	0.582301	0.534104	0.540006	0.420988	0.420004	0.615744	0.555744	0.382627	0.535088	0.587219	0.488858	0.686565	0.527219	0.561645	0.572465	0.571481	0.465251	0.587219	0.386561	0.419021	0.747549	0.464267	0.467218	0.413119
2	296	0.429841	0.400332	0.471152	0.514432	0.493776	0.418037	0.527219	0.436726	0.293118	0.470169	0.472136	0.499677	0.438693	0.541973	0.352135	0.576399	0.411152	0.556727	0.388529	0.547875	0.560662	0.452464	0.465251	0.48689	0.559678	0.48689	0.489841	0.479021	0.289183	0.557711	0.585252	0.319675	0.425906	0.461316	0.431808	0.574432	0.471152	0.535088	0.465251	0.480989	0.389512	0.503612	0.378692	0.365905	0.639351	0.390496	0.421972	0.30197
2	297	0.460333	0.450497	0.665909	0.635417	0.515415	0.4623	0.523284	0.493776	0.430824	0.407217	0.54394	0.552793	0.593121	0.574432	0.507546	0.649187	0.4623	0.535088	0.553776	0.562629	0.644269	0.617711	0.564596	0.638367	0.580334	0.48689	0.529186	0.485907	0.392463	0.577383	0.632466	0.344266	0.574432	0.648204	0.518366	0.674761	0.488858	0.609842	0.447546	0.575416	0.546891	0.56558	0.505579	0.54394	0.757385	0.480005	0.511481	0.423939
2	298	0.39148	0.490825	0.480989	0.672794	0.57935	0.516399	0.54394	0.500661	0.432791	0.392463	0.503612	0.556727	0.551809	0.514432	0.471152	0.620662	0.4623	0.601974	0.603941	0.450497	0.577383	0.663941	0.571481	0.517382	0.664925	0.492792	0.569514	0.428857	0.422955	0.580334	0.553776	0.356069	0.525251	0.632466	0.576399	0.617711	0.418037	0.556727	0.511481	0.642302	0.517382	0.582301	0.362955	0.445578	0.727876	0.458365	0.564596	0.331479
2	299	0.583285	0.599023	0.637384	0.719024	0.624597	0.535088	0.582301	0.663941	0.635417	0.635417	0.678696	0.648204	0.511481	0.694434	0.515415	0.708204	0.503612	0.654105	0.720991	0.656072	0.655089	0.855747	0.529186	0.650171	0.661974	0.610826	0.668859	0.456398	0.515415	0.634433	0.61181	0.526235	0.57935	0.850829	0.651154	0.804599	0.561645	0.686565	0.596072	0.712139	0.583285	0.608859	0.485907	0.487874	0.833123	0.479021	0.537055	0.39148
2	300	0.39148	0.401316	0.525251	0.570498	0.351151	0.401316	0.480989	0.487874	0.408201	0.353118	0.464267	0.506563	0.352135	0.532137	0.387545	0.542957	0.300987	0.50853	0.490825	0.446562	0.517382	0.591154	0.444595	0.585252	0.445578	0.447546	0.442628	0.404267	0.304921	0.537055	0.443611	0.39443	0.432791	0.610826	0.383611	0.586236	0.442628	0.496727	0.407217	0.421972	0.423939	0.43771	0.482956	0.396398	0.683614	0.381643	0.333446	0.389512
2	301	0.33443	0.361971	0.496727	0.493776	0.333446	0.291151	0.470169	0.393447	0.278364	0.417054	0.404267	0.39148	0.411152	0.447546	0.275413	0.376725	0.339348	0.435742	0.360987	0.324594	0.364922	0.447546	0.484923	0.424922	0.367873	0.307872	0.368856	0.389512	0.271478	0.449513	0.392463	0.253773	0.372791	0.525251	0.352135	0.547875	0.383611	0.424922	0.343282	0.377709	0.501645	0.476071	0.358037	0.304921	0.50853	0.31279	0.392463	0.265577
2	302	0.371807	0.420988	0.438693	0.42689	0.425906	0.362955	0.442628	0.471152	0.352135	0.356069	0.419021	0.45148	0.402299	0.43771	0.376725	0.399348	0.36984	0.387545	0.443611	0.385578	0.541973	0.506563	0.439677	0.458365	0.522301	0.48689	0.448529	0.347217	0.322626	0.471152	0.527219	0.320659	0.427873	0.513448	0.49771	0.513448	0.337381	0.393447	0.425906	0.444595	0.370824	0.411152	0.385578	0.423939	0.577383	0.339348	0.383611	0.313774
2	303	0.293118	0.438693	0.256724	0.547875	0.435742	0.371807	0.438693	0.370824	0.428857	0.480005	0.489841	0.495743	0.329512	0.495743	0.330495	0.564596	0.33443	0.623613	0.566563	0.498694	0.490825	0.535088	0.374758	0.38066	0.417054	0.342299	0.549842	0.326561	0.317708	0.503612	0.360987	0.333446	0.418037	0.490825	0.387545	0.496727	0.375742	0.511481	0.384594	0.54394	0.360987	0.434759	0.364922	0.274429	0.627548	0.379676	0.423939	0.272462
2	304	0.365905	0.428857	0.45148	0.521317	0.445578	0.343282	0.44066	0.463284	0.452464	0.406234	0.469185	0.48689	0.393447	0.470169	0.423939	0.39148	0.319675	0.431808	0.534104	0.481972	0.542957	0.674761	0.513448	0.553776	0.529186	0.458365	0.474103	0.329512	0.290167	0.432791	0.402299	0.368856	0.407217	0.53312	0.487874	0.51935	0.417054	0.470169	0.414103	0.4623	0.505579	0.478038	0.346233	0.373774	0.492792	0.381643	0.387545	0.246888
2	305	0.471152	0.458365	0.601974	0.574432	0.433775	0.480005	0.550825	0.528202	0.428857	0.523284	0.523284	0.559678	0.540006	0.628531	0.388529	0.582301	0.357053	0.521317	0.525251	0.57935	0.600006	0.639351	0.539022	0.510497	0.605908	0.549842	0.479021	0.557711	0.337381	0.659023	0.545907	0.464267	0.556727	0.660007	0.438693	0.700335	0.49771	0.654105	0.489841	0.572465	0.524268	0.562629	0.475087	0.441644	0.738696	0.445578	0.502628	0.355086
2	306	0.569514	0.591154	0.663941	0.708204	0.604924	0.623613	0.709188	0.707221	0.613777	0.703286	0.687548	0.637384	0.505579	0.753451	0.510497	0.780992	0.48689	0.726893	0.715089	0.688532	0.649187	0.710171	0.677712	0.720008	0.621646	0.618695	0.695417	0.569514	0.4623	0.690499	0.667876	0.469185	0.627548	0.742631	0.582301	0.787877	0.569514	0.711155	0.586236	0.741647	0.593121	0.679679	0.572465	0.527219	0.94919	0.589187	0.568531	0.414103
2	307	0.471152	0.498694	0.603941	0.645253	0.662958	0.43771	0.559678	0.435742	0.480989	0.536071	0.698368	0.700335	0.588203	0.604924	0.481972	0.656072	0.502628	0.563612	0.550825	0.606892	0.696401	0.73968	0.520333	0.65804	0.673778	0.610826	0.552793	0.494759	0.398365	0.701319	0.678696	0.331479	0.661974	0.760336	0.548858	0.710171	0.561645	0.652138	0.534104	0.599023	0.515415	0.571481	0.504595	0.49771	0.76427	0.417054	0.607875	0.448529
2	308	0.424922	0.494759	0.569514	0.564596	0.404267	0.356069	0.480005	0.401316	0.442628	0.507546	0.511481	0.460333	0.448529	0.479021	0.303938	0.538038	0.374758	0.559678	0.430824	0.548858	0.570498	0.465251	0.51935	0.475087	0.447546	0.518366	0.410168	0.4623	0.328528	0.555744	0.513448	0.386561	0.524268	0.621646	0.373774	0.610826	0.475087	0.521317	0.447546	0.513448	0.467218	0.472136	0.333446	0.445578	0.731811	0.444595	0.509514	0.276396
2	309	0.216396	0.342299	0.3482	0.468202	0.271478	0.200658	0.3482	0.29902	0.273445	0.308856	0.337381	0.284265	0.338364	0.257708	0.32361	0.327544	0.200658	0.339348	0.35902	0.372791	0.389512	0.365905	0.350168	0.343282	0.306888	0.315741	0.25279	0.276396	0.218363	0.370824	0.271478	0.257708	0.308856	0.390496	0.318692	0.439677	0.257708	0.377709	0.374758	0.306888	0.34525	0.383611	0.326561	0.216396	0.452464	0.239019	0.244921	0.20656
2	310	0.365905	0.32361	0.445578	0.428857	0.481972	0.324594	0.445578	0.361971	0.36984	0.429841	0.415086	0.355086	0.479021	0.444595	0.450497	0.43771	0.420988	0.42689	0.541973	0.480989	0.423939	0.56558	0.525251	0.555744	0.377709	0.331479	0.401316	0.393447	0.228199	0.492792	0.413119	0.297052	0.408201	0.460333	0.420004	0.570498	0.374758	0.534104	0.420004	0.408201	0.438693	0.419021	0.344266	0.366889	0.514432	0.331479	0.403283	0.23115
2	311	0.342299	0.390496	0.420988	0.539022	0.511481	0.353118	0.415086	0.372791	0.398365	0.422955	0.420988	0.436726	0.34525	0.476071	0.402299	0.56558	0.404267	0.513448	0.509514	0.520333	0.458365	0.494759	0.402299	0.434759	0.446562	0.401316	0.500661	0.382627	0.274429	0.492792	0.491808	0.316725	0.39148	0.475087	0.384594	0.532137	0.314757	0.594105	0.458365	0.520333	0.40525	0.381643	0.401316	0.330495	0.545907	0.32361	0.514432	0.257708
2	312	0.541973	0.606892	0.564596	0.655089	0.62558	0.515415	0.594105	0.549842	0.44066	0.55476	0.626564	0.616728	0.479021	0.569514	0.48394	0.603941	0.398365	0.585252	0.574432	0.574432	0.681646	0.685581	0.688532	0.593121	0.592137	0.603941	0.652138	0.53312	0.365905	0.662958	0.669843	0.38066	0.532137	0.649187	0.566563	0.624597	0.491808	0.629515	0.558694	0.537055	0.480989	0.606892	0.487874	0.488858	0.781975	0.461316	0.516399	0.395414
2	313	0.439677	0.550825	0.589187	0.622629	0.584268	0.460333	0.509514	0.428857	0.44066	0.468202	0.592137	0.574432	0.51935	0.549842	0.340331	0.660991	0.411152	0.589187	0.51935	0.51935	0.624597	0.703286	0.556727	0.585252	0.56558	0.558694	0.540006	0.471152	0.392463	0.623613	0.597055	0.419021	0.552793	0.790828	0.496727	0.685581	0.549842	0.615744	0.480005	0.597055	0.410168	0.480989	0.376725	0.526235	0.7505	0.448529	0.561645	0.307872
2	314	0.410168	0.523284	0.545907	0.616728	0.515415	0.465251	0.602957	0.548858	0.377709	0.517382	0.542957	0.549842	0.458365	0.547875	0.465251	0.457382	0.445578	0.583285	0.572465	0.493776	0.546891	0.717057	0.571481	0.616728	0.536071	0.518366	0.609842	0.484923	0.280331	0.649187	0.576399	0.404267	0.370824	0.634433	0.532137	0.631482	0.541973	0.500661	0.494759	0.505579	0.464267	0.560662	0.487874	0.488858	0.617711	0.350168	0.43771	0.329512
2	315	0.420004	0.458365	0.56558	0.572465	0.466234	0.399348	0.42689	0.439677	0.389512	0.506563	0.500661	0.516399	0.441644	0.494759	0.48394	0.41607	0.356069	0.41607	0.515415	0.507546	0.557711	0.567547	0.532137	0.556727	0.544924	0.621646	0.493776	0.381643	0.322626	0.511481	0.563612	0.383611	0.45148	0.584268	0.563612	0.56558	0.439677	0.466234	0.461316	0.604924	0.454431	0.507546	0.368856	0.458365	0.542957	0.421972	0.549842	0.293118
2	316	0.523284	0.35902	0.570498	0.538038	0.509514	0.463284	0.491808	0.544924	0.457382	0.441644	0.420004	0.62558	0.452464	0.601974	0.43771	0.629515	0.455415	0.634433	0.574432	0.528202	0.488858	0.573449	0.512464	0.459349	0.559678	0.51935	0.469185	0.50853	0.376725	0.465251	0.505579	0.419021	0.537055	0.638367	0.537055	0.665909	0.406234	0.688532	0.506563	0.635417	0.509514	0.436726	0.498694	0.434759	0.638367	0.493776	0.438693	0.294101
2	317	0.375742	0.516399	0.366889	0.555744	0.526235	0.428857	0.378692	0.456398	0.374758	0.429841	0.458365	0.468202	0.361971	0.360004	0.446562	0.393447	0.413119	0.463284	0.471152	0.537055	0.591154	0.553776	0.456398	0.474103	0.569514	0.537055	0.516399	0.368856	0.320659	0.544924	0.476071	0.308856	0.40525	0.445578	0.504595	0.475087	0.263609	0.400332	0.557711	0.39443	0.456398	0.492792	0.325577	0.36984	0.549842	0.294101	0.430824	0.318692
2	318	0.524268	0.525251	0.629515	0.715089	0.643285	0.468202	0.603941	0.608859	0.494759	0.585252	0.637384	0.686565	0.540989	0.722958	0.524268	0.674761	0.474103	0.660007	0.65804	0.685581	0.680663	0.737713	0.64722	0.588203	0.62558	0.603941	0.572465	0.422955	0.442628	0.643285	0.571481	0.428857	0.570498	0.780992	0.624597	0.759352	0.577383	0.706237	0.531153	0.711155	0.59017	0.609842	0.549842	0.479021	0.783943	0.515415	0.573449	0.389512
2	319	0.49771	0.413119	0.588203	0.513448	0.538038	0.478038	0.387545	0.51935	0.460333	0.393447	0.57935	0.569514	0.506563	0.547875	0.488858	0.60099	0.503612	0.532137	0.469185	0.603941	0.513448	0.581318	0.459349	0.530169	0.507546	0.507546	0.421972	0.461316	0.42689	0.532137	0.509514	0.352135	0.591154	0.577383	0.546891	0.719024	0.402299	0.582301	0.520333	0.470169	0.430824	0.467218	0.48689	0.407217	0.738696	0.447546	0.368856	0.40525
2	320	0.393447	0.40525	0.449513	0.452464	0.551809	0.363938	0.378692	0.377709	0.326561	0.376725	0.418037	0.455415	0.420004	0.356069	0.340331	0.458365	0.351151	0.435742	0.39148	0.412135	0.471152	0.481972	0.436726	0.425906	0.484923	0.378692	0.363938	0.330495	0.340331	0.42689	0.487874	0.236068	0.512464	0.558694	0.44066	0.51935	0.42689	0.476071	0.409185	0.38066	0.336397	0.470169	0.321643	0.330495	0.505579	0.420004	0.384594	0.293118
2	321	0.436726	0.524268	0.576399	0.623613	0.581318	0.470169	0.545907	0.363938	0.449513	0.534104	0.572465	0.54394	0.477054	0.578367	0.453447	0.566563	0.415086	0.612793	0.549842	0.581318	0.571481	0.736729	0.527219	0.583285	0.511481	0.516399	0.618695	0.38066	0.340331	0.564596	0.515415	0.364922	0.465251	0.743614	0.487874	0.677712	0.500661	0.641318	0.435742	0.621646	0.550825	0.541973	0.442628	0.441644	0.606892	0.390496	0.560662	0.296069
2	322	0.324594	0.350168	0.549842	0.49771	0.443611	0.328528	0.427873	0.377709	0.455415	0.353118	0.418037	0.472136	0.490825	0.487874	0.275413	0.480005	0.452464	0.50853	0.446562	0.506563	0.491808	0.515415	0.444595	0.514432	0.464267	0.392463	0.379676	0.407217	0.289183	0.469185	0.509514	0.326561	0.404267	0.541973	0.401316	0.573449	0.454431	0.551809	0.309839	0.513448	0.489841	0.468202	0.360004	0.340331	0.574432	0.403283	0.41607	0.320659
2	323	0.390496	0.371807	0.423939	0.36984	0.421972	0.318692	0.325577	0.349184	0.361971	0.436726	0.48394	0.409185	0.342299	0.457382	0.330495	0.481972	0.297052	0.387545	0.368856	0.406234	0.448529	0.432791	0.39443	0.331479	0.447546	0.438693	0.346233	0.302954	0.314757	0.45148	0.423939	0.30197	0.446562	0.524268	0.384594	0.455415	0.377709	0.42689	0.398365	0.410168	0.32361	0.354102	0.223281	0.272462	0.520333	0.365905	0.363938	0.20951
2	324	0.485907	0.464267	0.623613	0.638367	0.525251	0.597055	0.561645	0.65804	0.500661	0.529186	0.601974	0.621646	0.490825	0.691483	0.417054	0.677712	0.487874	0.61181	0.549842	0.592137	0.495743	0.678696	0.527219	0.534104	0.634433	0.553776	0.691483	0.586236	0.410168	0.639351	0.645253	0.420004	0.604924	0.716073	0.526235	0.753451	0.489841	0.638367	0.549842	0.648204	0.544924	0.557711	0.509514	0.410168	0.790828	0.461316	0.545907	0.429841
2	325	0.461316	0.35902	0.459349	0.442628	0.41607	0.363938	0.373774	0.389512	0.402299	0.396398	0.491808	0.414103	0.383611	0.478038	0.336397	0.544924	0.373774	0.389512	0.398365	0.480989	0.411152	0.443611	0.45148	0.422955	0.449513	0.436726	0.465251	0.347217	0.292134	0.465251	0.493776	0.329512	0.459349	0.572465	0.375742	0.515415	0.387545	0.459349	0.469185	0.395414	0.432791	0.343282	0.314757	0.38066	0.583285	0.363938	0.410168	0.33443
2	326	0.420004	0.35902	0.436726	0.439677	0.549842	0.421972	0.501645	0.478038	0.422955	0.485907	0.539022	0.455415	0.39443	0.535088	0.352135	0.521317	0.397381	0.469185	0.439677	0.558694	0.489841	0.638367	0.443611	0.430824	0.484923	0.444595	0.438693	0.328528	0.360987	0.489841	0.457382	0.328528	0.427873	0.553776	0.465251	0.601974	0.399348	0.574432	0.44066	0.45148	0.412135	0.39443	0.322626	0.316725	0.604924	0.363938	0.347217	0.246888
2	327	0.378692	0.476071	0.392463	0.539022	0.498694	0.360987	0.367873	0.461316	0.360004	0.427873	0.507546	0.49771	0.363938	0.435742	0.358037	0.513448	0.430824	0.456398	0.513448	0.529186	0.550825	0.61181	0.467218	0.541973	0.489841	0.427873	0.503612	0.408201	0.326561	0.544924	0.567547	0.270495	0.399348	0.431808	0.485907	0.506563	0.381643	0.489841	0.482956	0.441644	0.401316	0.495743	0.410168	0.393447	0.550825	0.332463	0.4623	0.267544
2	328	0.488858	0.511481	0.518366	0.496727	0.500661	0.341315	0.425906	0.398365	0.458365	0.433775	0.505579	0.523284	0.514432	0.544924	0.357053	0.551809	0.336397	0.453447	0.399348	0.453447	0.504595	0.652138	0.48689	0.456398	0.501645	0.452464	0.491808	0.333446	0.456398	0.469185	0.56558	0.368856	0.484923	0.667876	0.504595	0.609842	0.505579	0.480005	0.43771	0.517382	0.340331	0.491808	0.375742	0.47312	0.667876	0.27738	0.427873	0.273445
2	329	0.471152	0.420988	0.51935	0.716073	0.571481	0.494759	0.470169	0.564596	0.527219	0.441644	0.505579	0.591154	0.552793	0.608859	0.470169	0.68263	0.433775	0.510497	0.675745	0.622629	0.637384	0.710171	0.529186	0.588203	0.593121	0.57935	0.537055	0.453447	0.444595	0.507546	0.598039	0.326561	0.556727	0.612793	0.633449	0.655089	0.384594	0.584268	0.573449	0.493776	0.480989	0.504595	0.566563	0.495743	0.783943	0.402299	0.520333	0.463284
2	330	0.4623	0.340331	0.408201	0.469185	0.4623	0.404267	0.350168	0.446562	0.375742	0.347217	0.493776	0.408201	0.436726	0.512464	0.303938	0.461316	0.353118	0.344266	0.460333	0.535088	0.504595	0.566563	0.398365	0.59017	0.517382	0.487874	0.350168	0.330495	0.32361	0.431808	0.54394	0.326561	0.366889	0.477054	0.45148	0.566563	0.388529	0.428857	0.40525	0.444595	0.400332	0.422955	0.429841	0.436726	0.51935	0.350168	0.381643	0.319675
2	331	0.484923	0.399348	0.475087	0.490825	0.539022	0.38066	0.414103	0.452464	0.466234	0.399348	0.501645	0.489841	0.461316	0.587219	0.390496	0.528202	0.39148	0.531153	0.496727	0.549842	0.586236	0.631482	0.453447	0.449513	0.515415	0.502628	0.377709	0.34525	0.374758	0.501645	0.504595	0.3482	0.379676	0.562629	0.54394	0.623613	0.487874	0.62558	0.527219	0.48689	0.385578	0.422955	0.356069	0.460333	0.610826	0.422955	0.368856	0.20656
2	332	0.346233	0.373774	0.375742	0.469185	0.520333	0.304921	0.463284	0.313774	0.264593	0.435742	0.424922	0.441644	0.464267	0.522301	0.346233	0.460333	0.388529	0.410168	0.461316	0.499677	0.520333	0.55476	0.48689	0.494759	0.502628	0.454431	0.455415	0.363938	0.276396	0.477054	0.48394	0.326561	0.339348	0.507546	0.502628	0.551809	0.413119	0.507546	0.370824	0.466234	0.424922	0.450497	0.366889	0.434759	0.540989	0.39148	0.471152	0.274429
2	333	0.374758	0.529186	0.514432	0.597055	0.53312	0.478038	0.450497	0.477054	0.390496	0.450497	0.523284	0.4623	0.449513	0.428857	0.439677	0.569514	0.475087	0.495743	0.510497	0.518366	0.637384	0.591154	0.489841	0.561645	0.581318	0.495743	0.511481	0.362955	0.280331	0.560662	0.62558	0.329512	0.406234	0.59017	0.527219	0.528202	0.408201	0.47312	0.526235	0.513448	0.457382	0.564596	0.404267	0.472136	0.612793	0.278364	0.513448	0.326561
2	334	0.59017	0.620662	0.664925	0.675745	0.596072	0.541973	0.568531	0.525251	0.448529	0.556727	0.603941	0.614761	0.569514	0.586236	0.640335	0.623613	0.569514	0.628531	0.711155	0.628531	0.734762	0.787877	0.664925	0.653122	0.538038	0.587219	0.594105	0.460333	0.44066	0.726893	0.6364	0.388529	0.646236	0.715089	0.588203	0.754434	0.448529	0.688532	0.666892	0.596072	0.569514	0.623613	0.538038	0.507546	0.794762	0.475087	0.485907	0.351151
2	335	0.311807	0.320659	0.377709	0.374758	0.322626	0.257708	0.264593	0.309839	0.254757	0.259675	0.360004	0.480989	0.33443	0.326561	0.290167	0.397381	0.305905	0.396398	0.294101	0.406234	0.458365	0.342299	0.290167	0.246888	0.399348	0.346233	0.329512	0.36984	0.238035	0.41607	0.385578	0.240003	0.448529	0.421972	0.365905	0.420004	0.322626	0.376725	0.331479	0.450497	0.354102	0.319675	0.243937	0.280331	0.463284	0.354102	0.365905	0.240003
2	336	0.461316	0.552793	0.574432	0.668859	0.526235	0.535088	0.619679	0.580334	0.509514	0.482956	0.522301	0.635417	0.499677	0.581318	0.474103	0.657056	0.500661	0.685581	0.626564	0.535088	0.680663	0.691483	0.662958	0.629515	0.64722	0.567547	0.573449	0.563612	0.373774	0.732795	0.616728	0.556727	0.518366	0.708204	0.552793	0.653122	0.490825	0.680663	0.587219	0.711155	0.550825	0.649187	0.455415	0.480005	0.789844	0.514432	0.541973	0.388529
2	337	0.569514	0.515415	0.645253	0.656072	0.527219	0.457382	0.642302	0.525251	0.465251	0.523284	0.614761	0.617711	0.571481	0.673778	0.446562	0.627548	0.421972	0.607875	0.535088	0.576399	0.644269	0.645253	0.576399	0.566563	0.558694	0.507546	0.587219	0.47312	0.432791	0.614761	0.677712	0.427873	0.616728	0.784926	0.503612	0.70427	0.600006	0.577383	0.460333	0.613777	0.571481	0.612793	0.495743	0.484923	0.720991	0.485907	0.556727	0.386561
2	338	0.461316	0.467218	0.420988	0.536071	0.600006	0.44066	0.470169	0.421972	0.383611	0.40525	0.509514	0.610826	0.518366	0.476071	0.42689	0.546891	0.413119	0.523284	0.521317	0.479021	0.612793	0.664925	0.493776	0.510497	0.606892	0.544924	0.53312	0.399348	0.363938	0.527219	0.540006	0.3482	0.494759	0.64722	0.585252	0.571481	0.413119	0.495743	0.466234	0.461316	0.438693	0.466234	0.490825	0.471152	0.669843	0.381643	0.385578	0.271478
2	339	0.38066	0.54394	0.480005	0.622629	0.530169	0.42689	0.516399	0.467218	0.446562	0.464267	0.496727	0.45148	0.499677	0.487874	0.518366	0.500661	0.459349	0.553776	0.557711	0.563612	0.617711	0.60099	0.558694	0.482956	0.573449	0.585252	0.491808	0.513448	0.337381	0.635417	0.544924	0.397381	0.457382	0.525251	0.493776	0.662958	0.36984	0.537055	0.61181	0.487874	0.478038	0.50853	0.373774	0.477054	0.688532	0.29902	0.53312	0.308856
2	340	0.409185	0.557711	0.492792	0.622629	0.531153	0.491808	0.466234	0.363938	0.453447	0.452464	0.537055	0.496727	0.413119	0.457382	0.445578	0.612793	0.398365	0.612793	0.568531	0.534104	0.600006	0.604924	0.44066	0.551809	0.420004	0.415086	0.498694	0.333446	0.336397	0.54394	0.467218	0.337381	0.502628	0.557711	0.461316	0.619679	0.39148	0.53312	0.434759	0.54394	0.395414	0.524268	0.468202	0.461316	0.737713	0.403283	0.45148	0.339348
2	341	0.626564	0.492792	0.659023	0.641318	0.599023	0.541973	0.536071	0.670827	0.517382	0.457382	0.574432	0.740664	0.571481	0.69345	0.485907	0.686565	0.582301	0.667876	0.574432	0.641318	0.741647	0.724926	0.64722	0.592137	0.737713	0.65804	0.552793	0.560662	0.48394	0.689515	0.763287	0.420004	0.645253	0.835091	0.661974	0.737713	0.516399	0.720991	0.638367	0.644269	0.686565	0.621646	0.513448	0.563612	0.837058	0.567547	0.527219	0.419021
2	342	0.316725	0.360004	0.528202	0.538038	0.4623	0.363938	0.467218	0.435742	0.336397	0.412135	0.445578	0.512464	0.489841	0.495743	0.392463	0.553776	0.421972	0.480005	0.412135	0.520333	0.485907	0.412135	0.460333	0.399348	0.475087	0.427873	0.432791	0.472136	0.296069	0.546891	0.475087	0.294101	0.496727	0.599023	0.44066	0.588203	0.375742	0.476071	0.429841	0.445578	0.429841	0.455415	0.393447	0.310823	0.652138	0.349184	0.495743	0.396398
2	343	0.453447	0.445578	0.511481	0.606892	0.531153	0.395414	0.442628	0.477054	0.415086	0.480005	0.458365	0.564596	0.511481	0.42689	0.44066	0.584268	0.386561	0.547875	0.485907	0.602957	0.55476	0.562629	0.626564	0.535088	0.621646	0.577383	0.480989	0.450497	0.320659	0.661974	0.575416	0.412135	0.470169	0.57935	0.491808	0.596072	0.409185	0.605908	0.54394	0.510497	0.500661	0.569514	0.376725	0.444595	0.69345	0.425906	0.553776	0.329512
2	344	0.511481	0.539022	0.523284	0.68263	0.564596	0.562629	0.59017	0.618695	0.49771	0.51935	0.567547	0.609842	0.491808	0.703286	0.418037	0.702302	0.442628	0.669843	0.585252	0.560662	0.662958	0.707221	0.582301	0.642302	0.603941	0.480989	0.697384	0.525251	0.456398	0.614761	0.68263	0.42689	0.566563	0.687548	0.522301	0.660007	0.449513	0.700335	0.4623	0.586236	0.577383	0.616728	0.542957	0.477054	0.834107	0.477054	0.523284	0.42689
2	345	0.514432	0.340331	0.582301	0.561645	0.550825	0.467218	0.518366	0.540006	0.449513	0.50853	0.525251	0.595088	0.491808	0.591154	0.395414	0.605908	0.487874	0.561645	0.550825	0.557711	0.504595	0.607875	0.463284	0.523284	0.566563	0.493776	0.546891	0.42689	0.363938	0.57935	0.60099	0.365905	0.559678	0.732795	0.504595	0.688532	0.410168	0.627548	0.393447	0.604924	0.592137	0.48394	0.480989	0.366889	0.677712	0.461316	0.581318	0.376725
2	346	0.360004	0.36984	0.421972	0.494759	0.413119	0.38066	0.357053	0.398365	0.402299	0.435742	0.396398	0.412135	0.385578	0.414103	0.468202	0.427873	0.39148	0.452464	0.577383	0.518366	0.527219	0.545907	0.314757	0.464267	0.438693	0.413119	0.422955	0.363938	0.254757	0.41607	0.376725	0.214428	0.4623	0.436726	0.526235	0.538038	0.246888	0.504595	0.454431	0.488858	0.466234	0.414103	0.361971	0.29902	0.568531	0.343282	0.423939	0.287216
2	347	0.415086	0.522301	0.529186	0.615744	0.539022	0.375742	0.480005	0.39443	0.419021	0.534104	0.503612	0.463284	0.516399	0.509514	0.435742	0.623613	0.407217	0.559678	0.595088	0.432791	0.463284	0.585252	0.541973	0.522301	0.430824	0.402299	0.524268	0.376725	0.315741	0.526235	0.555744	0.32361	0.509514	0.623613	0.493776	0.600006	0.516399	0.51935	0.399348	0.605908	0.412135	0.518366	0.461316	0.452464	0.623613	0.401316	0.528202	0.29902
2	348	0.377709	0.411152	0.476071	0.520333	0.540989	0.397381	0.409185	0.470169	0.322626	0.38066	0.490825	0.468202	0.41607	0.481972	0.446562	0.511481	0.420988	0.504595	0.48689	0.439677	0.506563	0.604924	0.471152	0.561645	0.507546	0.420004	0.48689	0.360987	0.300003	0.524268	0.600006	0.281314	0.515415	0.597055	0.417054	0.530169	0.395414	0.518366	0.392463	0.481972	0.493776	0.537055	0.438693	0.434759	0.59017	0.361971	0.477054	0.396398
2	349	0.29902	0.347217	0.36984	0.484923	0.39148	0.31279	0.383611	0.421972	0.242953	0.384594	0.399348	0.397381	0.357053	0.459349	0.313774	0.485907	0.309839	0.417054	0.381643	0.420004	0.506563	0.507546	0.39148	0.40525	0.468202	0.358037	0.36984	0.388529	0.261642	0.450497	0.456398	0.306888	0.29902	0.436726	0.39148	0.500661	0.409185	0.466234	0.441644	0.39443	0.286233	0.477054	0.285249	0.305905	0.563612	0.320659	0.360987	0.25574
2	350	0.357053	0.306888	0.328528	0.381643	0.322626	0.305905	0.300003	0.392463	0.254757	0.311807	0.344266	0.343282	0.26656	0.340331	0.258691	0.31279	0.292134	0.342299	0.406234	0.308856	0.382627	0.455415	0.379676	0.341315	0.325577	0.33443	0.309839	0.306888	0.259675	0.433775	0.384594	0.225248	0.356069	0.476071	0.298036	0.432791	0.283282	0.479021	0.354102	0.320659	0.310823	0.319675	0.354102	0.281314	0.460333	0.315741	0.30197	0.190822
2	351	0.572465	0.621646	0.60099	0.71804	0.67181	0.531153	0.653122	0.680663	0.562629	0.640335	0.712139	0.641318	0.559678	0.773123	0.419021	0.710171	0.506563	0.668859	0.6364	0.68263	0.76427	0.761319	0.581318	0.719024	0.787877	0.669843	0.679679	0.581318	0.499677	0.661974	0.737713	0.509514	0.594105	0.791812	0.679679	0.751483	0.587219	0.69345	0.660007	0.761319	0.595088	0.608859	0.464267	0.539022	0.861648	0.609842	0.697384	0.341315
2	352	0.342299	0.429841	0.525251	0.54394	0.41607	0.35902	0.542957	0.335413	0.294101	0.478038	0.442628	0.456398	0.427873	0.505579	0.399348	0.460333	0.371807	0.503612	0.512464	0.442628	0.50853	0.584268	0.412135	0.552793	0.399348	0.42689	0.487874	0.412135	0.216396	0.578367	0.466234	0.350168	0.388529	0.540989	0.384594	0.606892	0.489841	0.4623	0.386561	0.570498	0.409185	0.468202	0.425906	0.379676	0.499677	0.338364	0.502628	0.26656
2	353	0.351151	0.456398	0.373774	0.614761	0.392463	0.442628	0.317708	0.446562	0.450497	0.352135	0.356069	0.395414	0.275413	0.420988	0.351151	0.503612	0.328528	0.580334	0.572465	0.358037	0.414103	0.567547	0.399348	0.382627	0.340331	0.35902	0.491808	0.360004	0.324594	0.423939	0.367873	0.342299	0.358037	0.50853	0.427873	0.515415	0.272462	0.41607	0.370824	0.481972	0.393447	0.376725	0.388529	0.34525	0.555744	0.315741	0.431808	0.234101
2	354	0.41607	0.442628	0.459349	0.548858	0.573449	0.470169	0.514432	0.555744	0.42689	0.54394	0.56558	0.456398	0.411152	0.551809	0.417054	0.559678	0.491808	0.57935	0.544924	0.556727	0.475087	0.604924	0.476071	0.55476	0.552793	0.403283	0.518366	0.429841	0.315741	0.547875	0.499677	0.381643	0.445578	0.585252	0.442628	0.621646	0.514432	0.531153	0.512464	0.54394	0.454431	0.540006	0.398365	0.364922	0.64722	0.407217	0.510497	0.307872
2	355	0.432791	0.500661	0.630498	0.587219	0.540006	0.44066	0.521317	0.496727	0.420988	0.538038	0.553776	0.595088	0.55476	0.556727	0.4623	0.541973	0.472136	0.580334	0.559678	0.577383	0.684597	0.640335	0.476071	0.49771	0.570498	0.628531	0.514432	0.413119	0.353118	0.626564	0.603941	0.444595	0.526235	0.733778	0.571481	0.721975	0.485907	0.596072	0.417054	0.653122	0.430824	0.45148	0.464267	0.407217	0.675745	0.436726	0.571481	0.329512
2	356	0.469185	0.433775	0.622629	0.65804	0.556727	0.464267	0.529186	0.54394	0.470169	0.524268	0.481972	0.53312	0.542957	0.616728	0.432791	0.631482	0.48394	0.631482	0.537055	0.544924	0.502628	0.666892	0.608859	0.566563	0.496727	0.412135	0.499677	0.48394	0.360004	0.552793	0.482956	0.396398	0.460333	0.603941	0.510497	0.743614	0.465251	0.632466	0.479021	0.511481	0.532137	0.549842	0.522301	0.43771	0.735745	0.428857	0.469185	0.316725
2	357	0.404267	0.528202	0.587219	0.73968	0.522301	0.417054	0.43771	0.42689	0.412135	0.510497	0.487874	0.517382	0.481972	0.39443	0.525251	0.584268	0.479021	0.661974	0.688532	0.505579	0.49771	0.622629	0.537055	0.607875	0.397381	0.355086	0.528202	0.489841	0.26656	0.564596	0.420004	0.294101	0.503612	0.59017	0.48394	0.626564	0.435742	0.51935	0.523284	0.593121	0.496727	0.559678	0.447546	0.370824	0.580334	0.425906	0.537055	0.307872
2	358	0.427873	0.480989	0.51935	0.614761	0.520333	0.367873	0.419021	0.476071	0.412135	0.39443	0.529186	0.573449	0.457382	0.452464	0.469185	0.493776	0.402299	0.528202	0.542957	0.600006	0.606892	0.629515	0.465251	0.453447	0.494759	0.527219	0.477054	0.392463	0.383611	0.546891	0.505579	0.350168	0.43771	0.614761	0.552793	0.608859	0.446562	0.571481	0.478038	0.463284	0.457382	0.480005	0.460333	0.386561	0.601974	0.42689	0.389512	0.308856
2	359	0.545907	0.680663	0.668859	0.742631	0.638367	0.547875	0.59017	0.588203	0.529186	0.542957	0.630498	0.649187	0.593121	0.613777	0.588203	0.633449	0.487874	0.663941	0.646236	0.655089	0.780008	0.789844	0.759352	0.691483	0.710171	0.712139	0.709188	0.517382	0.494759	0.799681	0.742631	0.539022	0.633449	0.809517	0.602957	0.730827	0.546891	0.681646	0.619679	0.707221	0.567547	0.732795	0.463284	0.61181	0.864599	0.475087	0.686565	0.494759
2	360	0.460333	0.402299	0.445578	0.463284	0.556727	0.340331	0.36984	0.425906	0.418037	0.469185	0.555744	0.453447	0.474103	0.490825	0.408201	0.571481	0.422955	0.488858	0.466234	0.547875	0.528202	0.646236	0.488858	0.595088	0.530169	0.474103	0.434759	0.353118	0.375742	0.522301	0.539022	0.412135	0.443611	0.670827	0.450497	0.620662	0.500661	0.520333	0.493776	0.490825	0.415086	0.482956	0.30197	0.399348	0.562629	0.389512	0.42689	0.23115
2	361	0.445578	0.443611	0.556727	0.605908	0.490825	0.365905	0.516399	0.557711	0.503612	0.441644	0.584268	0.515415	0.48689	0.527219	0.470169	0.574432	0.365905	0.469185	0.632466	0.549842	0.526235	0.696401	0.515415	0.527219	0.55476	0.479021	0.538038	0.4623	0.38066	0.457382	0.453447	0.36984	0.537055	0.555744	0.546891	0.631482	0.398365	0.603941	0.531153	0.584268	0.386561	0.472136	0.461316	0.413119	0.705253	0.438693	0.478038	0.256724
2	362	0.500661	0.507546	0.53312	0.675745	0.686565	0.454431	0.529186	0.48394	0.420988	0.6364	0.630498	0.584268	0.612793	0.587219	0.491808	0.630498	0.575416	0.585252	0.604924	0.72886	0.635417	0.721975	0.537055	0.588203	0.640335	0.562629	0.523284	0.470169	0.399348	0.640335	0.640335	0.363938	0.547875	0.67181	0.596072	0.782959	0.493776	0.588203	0.615744	0.57935	0.592137	0.637384	0.468202	0.418037	0.724926	0.396398	0.589187	0.396398
2	363	0.450497	0.500661	0.413119	0.561645	0.540989	0.475087	0.43771	0.588203	0.41607	0.465251	0.521317	0.463284	0.376725	0.496727	0.425906	0.443611	0.393447	0.509514	0.621646	0.54394	0.599023	0.766238	0.463284	0.568531	0.609842	0.456398	0.555744	0.439677	0.32361	0.562629	0.552793	0.372791	0.415086	0.566563	0.501645	0.559678	0.415086	0.574432	0.577383	0.568531	0.474103	0.472136	0.360004	0.420004	0.580334	0.49771	0.509514	0.256724
2	364	0.478038	0.505579	0.564596	0.747549	0.635417	0.561645	0.607875	0.553776	0.500661	0.6364	0.639351	0.684597	0.516399	0.588203	0.540989	0.669843	0.492792	0.715089	0.634433	0.637384	0.609842	0.691483	0.56558	0.600006	0.631482	0.569514	0.615744	0.515415	0.38066	0.645253	0.560662	0.35902	0.615744	0.683614	0.592137	0.72886	0.530169	0.620662	0.564596	0.595088	0.59017	0.660991	0.551809	0.383611	0.726893	0.454431	0.527219	0.396398
2	365	0.526235	0.618695	0.649187	0.729844	0.578367	0.637384	0.553776	0.754434	0.608859	0.504595	0.686565	0.660991	0.490825	0.651154	0.452464	0.678696	0.431808	0.696401	0.69345	0.59017	0.631482	0.769188	0.632466	0.677712	0.642302	0.518366	0.67181	0.521317	0.420988	0.633449	0.604924	0.553776	0.546891	0.774106	0.494759	0.703286	0.506563	0.641318	0.499677	0.667876	0.581318	0.689515	0.551809	0.438693	0.830173	0.571481	0.502628	0.453447
2	366	0.466234	0.461316	0.544924	0.629515	0.531153	0.456398	0.518366	0.53312	0.382627	0.475087	0.528202	0.523284	0.54394	0.563612	0.496727	0.512464	0.431808	0.458365	0.552793	0.50853	0.520333	0.646236	0.585252	0.673778	0.577383	0.545907	0.536071	0.510497	0.365905	0.617711	0.643285	0.387545	0.43771	0.596072	0.555744	0.64722	0.457382	0.463284	0.493776	0.546891	0.477054	0.624597	0.534104	0.538038	0.666892	0.366889	0.552793	0.43771
2	367	0.315741	0.307872	0.501645	0.548858	0.453447	0.353118	0.499677	0.43771	0.360004	0.422955	0.419021	0.522301	0.534104	0.493776	0.38066	0.546891	0.381643	0.456398	0.464267	0.522301	0.528202	0.494759	0.420988	0.480989	0.618695	0.447546	0.410168	0.51935	0.332463	0.459349	0.450497	0.325577	0.459349	0.559678	0.427873	0.615744	0.429841	0.511481	0.4623	0.452464	0.491808	0.452464	0.396398	0.272462	0.598039	0.417054	0.468202	0.401316
2	368	0.511481	0.509514	0.532137	0.696401	0.513448	0.468202	0.506563	0.50853	0.530169	0.515415	0.57935	0.569514	0.494759	0.652138	0.4623	0.650171	0.401316	0.600006	0.597055	0.558694	0.621646	0.616728	0.56558	0.560662	0.618695	0.493776	0.578367	0.522301	0.456398	0.618695	0.569514	0.363938	0.641318	0.621646	0.518366	0.616728	0.499677	0.597055	0.562629	0.626564	0.584268	0.665909	0.415086	0.458365	0.789844	0.409185	0.544924	0.438693
2	369	0.428857	0.382627	0.529186	0.593121	0.528202	0.436726	0.502628	0.510497	0.398365	0.572465	0.442628	0.484923	0.448529	0.584268	0.404267	0.601974	0.425906	0.509514	0.561645	0.449513	0.49771	0.605908	0.491808	0.551809	0.534104	0.455415	0.541973	0.489841	0.319675	0.504595	0.552793	0.322626	0.491808	0.629515	0.527219	0.587219	0.455415	0.509514	0.47312	0.549842	0.47312	0.482956	0.392463	0.433775	0.628531	0.421972	0.588203	0.32361
2	370	0.541973	0.584268	0.574432	0.616728	0.513448	0.459349	0.448529	0.504595	0.477054	0.526235	0.606892	0.629515	0.455415	0.629515	0.434759	0.618695	0.356069	0.60099	0.618695	0.566563	0.688532	0.575416	0.520333	0.491808	0.574432	0.622629	0.620662	0.528202	0.456398	0.600006	0.651154	0.439677	0.596072	0.733778	0.556727	0.616728	0.502628	0.605908	0.515415	0.67181	0.468202	0.484923	0.424922	0.471152	0.801648	0.480989	0.527219	0.415086
2	371	0.476071	0.479021	0.480989	0.534104	0.524268	0.383611	0.433775	0.461316	0.402299	0.527219	0.448529	0.449513	0.489841	0.560662	0.468202	0.435742	0.495743	0.50853	0.545907	0.514432	0.539022	0.697384	0.602957	0.530169	0.501645	0.450497	0.558694	0.458365	0.364922	0.578367	0.491808	0.45148	0.428857	0.634433	0.493776	0.677712	0.360004	0.550825	0.507546	0.463284	0.561645	0.472136	0.318692	0.465251	0.694434	0.347217	0.496727	0.234101
2	372	0.545907	0.641318	0.587219	0.742631	0.588203	0.43771	0.606892	0.641318	0.489841	0.65804	0.677712	0.629515	0.494759	0.639351	0.499677	0.639351	0.511481	0.619679	0.65804	0.582301	0.699352	0.760336	0.683614	0.64722	0.597055	0.560662	0.672794	0.572465	0.456398	0.705253	0.601974	0.490825	0.546891	0.812468	0.651154	0.696401	0.580334	0.710171	0.659023	0.713122	0.57935	0.641318	0.460333	0.41607	0.816402	0.578367	0.613777	0.361971
2	373	0.477054	0.441644	0.491808	0.491808	0.449513	0.466234	0.504595	0.49771	0.388529	0.493776	0.35902	0.43771	0.421972	0.575416	0.411152	0.460333	0.361971	0.567547	0.511481	0.408201	0.444595	0.584268	0.572465	0.532137	0.481972	0.450497	0.558694	0.499677	0.293118	0.583285	0.53312	0.429841	0.420988	0.608859	0.417054	0.572465	0.382627	0.583285	0.459349	0.532137	0.541973	0.507546	0.347217	0.448529	0.659023	0.421972	0.441644	0.214428
2	374	0.300003	0.361971	0.322626	0.384594	0.450497	0.34525	0.308856	0.456398	0.304921	0.313774	0.438693	0.397381	0.351151	0.375742	0.276396	0.420988	0.41607	0.381643	0.326561	0.423939	0.385578	0.536071	0.377709	0.314757	0.512464	0.373774	0.388529	0.397381	0.335413	0.466234	0.409185	0.336397	0.294101	0.420004	0.382627	0.521317	0.303938	0.356069	0.42689	0.330495	0.2882	0.341315	0.263609	0.276396	0.558694	0.275413	0.327544	0.249839
2	375	0.383611	0.525251	0.568531	0.575416	0.54394	0.463284	0.448529	0.459349	0.479021	0.50853	0.540006	0.555744	0.47312	0.539022	0.428857	0.537055	0.419021	0.591154	0.574432	0.467218	0.542957	0.705253	0.402299	0.505579	0.427873	0.403283	0.517382	0.446562	0.350168	0.476071	0.432791	0.399348	0.471152	0.697384	0.603941	0.738696	0.536071	0.555744	0.460333	0.580334	0.436726	0.459349	0.407217	0.379676	0.612793	0.478038	0.448529	0.264593
2	376	0.454431	0.567547	0.460333	0.638367	0.577383	0.501645	0.548858	0.513448	0.364922	0.566563	0.509514	0.515415	0.39443	0.47312	0.433775	0.551809	0.40525	0.601974	0.50853	0.541973	0.640335	0.641318	0.511481	0.412135	0.630498	0.580334	0.559678	0.449513	0.354102	0.624597	0.551809	0.375742	0.442628	0.588203	0.545907	0.624597	0.446562	0.605908	0.629515	0.537055	0.40525	0.534104	0.354102	0.418037	0.690499	0.400332	0.507546	0.29902
2	377	0.499677	0.382627	0.527219	0.550825	0.537055	0.431808	0.459349	0.496727	0.407217	0.446562	0.463284	0.507546	0.499677	0.559678	0.402299	0.527219	0.40525	0.501645	0.484923	0.476071	0.449513	0.586236	0.447546	0.622629	0.496727	0.452464	0.496727	0.474103	0.338364	0.472136	0.549842	0.300003	0.549842	0.542957	0.538038	0.603941	0.400332	0.530169	0.428857	0.539022	0.522301	0.50853	0.447546	0.463284	0.631482	0.422955	0.47312	0.289183
2	378	0.553776	0.598039	0.674761	0.746565	0.631482	0.580334	0.495743	0.532137	0.417054	0.469185	0.588203	0.576399	0.630498	0.513448	0.545907	0.578367	0.592137	0.608859	0.582301	0.669843	0.64722	0.699352	0.604924	0.632466	0.591154	0.597055	0.57935	0.48394	0.341315	0.678696	0.649187	0.402299	0.557711	0.679679	0.623613	0.793779	0.539022	0.599023	0.639351	0.630498	0.534104	0.639351	0.517382	0.572465	0.763287	0.499677	0.584268	0.390496
2	379	0.328528	0.383611	0.324594	0.466234	0.54394	0.34525	0.34525	0.367873	0.347217	0.439677	0.420988	0.443611	0.376725	0.446562	0.321643	0.407217	0.264593	0.408201	0.431808	0.435742	0.427873	0.503612	0.408201	0.542957	0.4623	0.436726	0.4623	0.300987	0.27738	0.422955	0.456398	0.256724	0.360004	0.518366	0.444595	0.443611	0.386561	0.430824	0.325577	0.339348	0.457382	0.458365	0.409185	0.385578	0.429841	0.283282	0.423939	0.293118
2	380	0.505579	0.59017	0.602957	0.753451	0.638367	0.499677	0.512464	0.582301	0.502628	0.51935	0.687548	0.624597	0.640335	0.571481	0.521317	0.680663	0.495743	0.562629	0.694434	0.610826	0.738696	0.734762	0.550825	0.689515	0.656072	0.568531	0.632466	0.548858	0.457382	0.6364	0.669843	0.432791	0.568531	0.698368	0.650171	0.740664	0.511481	0.607875	0.56558	0.639351	0.478038	0.622629	0.454431	0.48394	0.771156	0.536071	0.620662	0.404267
2	381	0.393447	0.413119	0.367873	0.540989	0.507546	0.404267	0.433775	0.408201	0.452464	0.427873	0.500661	0.428857	0.352135	0.469185	0.443611	0.481972	0.387545	0.529186	0.578367	0.489841	0.450497	0.657056	0.432791	0.494759	0.436726	0.434759	0.524268	0.305905	0.368856	0.467218	0.387545	0.240986	0.362955	0.513448	0.452464	0.540006	0.328528	0.574432	0.529186	0.407217	0.444595	0.429841	0.360004	0.393447	0.588203	0.324594	0.407217	0.228199
2	382	0.392463	0.433775	0.50853	0.447546	0.398365	0.357053	0.420988	0.469185	0.377709	0.415086	0.49771	0.487874	0.3482	0.468202	0.39148	0.402299	0.404267	0.465251	0.463284	0.524268	0.567547	0.494759	0.420004	0.459349	0.458365	0.540006	0.44066	0.293118	0.351151	0.457382	0.532137	0.303938	0.509514	0.593121	0.432791	0.527219	0.363938	0.553776	0.425906	0.540989	0.418037	0.346233	0.415086	0.417054	0.67181	0.396398	0.433775	0.275413
2	383	0.309839	0.40525	0.304921	0.476071	0.27738	0.320659	0.400332	0.444595	0.204592	0.341315	0.371807	0.398365	0.264593	0.421972	0.274429	0.368856	0.282298	0.442628	0.36984	0.387545	0.484923	0.431808	0.388529	0.306888	0.395414	0.354102	0.436726	0.304921	0.32361	0.4623	0.40525	0.259675	0.331479	0.479021	0.352135	0.435742	0.247871	0.387545	0.390496	0.39148	0.325577	0.361971	0.320659	0.23115	0.580334	0.29902	0.329512	0.217379
2	384	0.465251	0.43771	0.453447	0.540989	0.304921	0.314757	0.390496	0.383611	0.335413	0.395414	0.434759	0.414103	0.387545	0.443611	0.384594	0.40525	0.332463	0.44066	0.494759	0.454431	0.513448	0.538038	0.520333	0.43771	0.384594	0.399348	0.461316	0.336397	0.336397	0.466234	0.418037	0.281314	0.409185	0.568531	0.390496	0.45148	0.378692	0.403283	0.431808	0.435742	0.452464	0.441644	0.294101	0.398365	0.552793	0.375742	0.431808	0.237052
2	385	0.520333	0.47312	0.542957	0.592137	0.534104	0.549842	0.468202	0.526235	0.442628	0.395414	0.442628	0.615744	0.500661	0.595088	0.490825	0.672794	0.420004	0.619679	0.493776	0.476071	0.506563	0.598039	0.584268	0.534104	0.575416	0.54394	0.545907	0.562629	0.352135	0.619679	0.599023	0.474103	0.610826	0.662958	0.507546	0.609842	0.415086	0.593121	0.480989	0.615744	0.529186	0.571481	0.480005	0.496727	0.757385	0.399348	0.517382	0.358037
2	386	0.398365	0.430824	0.503612	0.588203	0.469185	0.477054	0.44066	0.526235	0.329512	0.349184	0.464267	0.586236	0.398365	0.494759	0.382627	0.557711	0.385578	0.511481	0.48394	0.458365	0.638367	0.632466	0.425906	0.595088	0.61181	0.414103	0.509514	0.435742	0.335413	0.503612	0.562629	0.316725	0.450497	0.574432	0.485907	0.550825	0.406234	0.512464	0.48689	0.518366	0.412135	0.587219	0.444595	0.446562	0.613777	0.389512	0.429841	0.355086
2	387	0.485907	0.535088	0.560662	0.62558	0.599023	0.530169	0.493776	0.569514	0.491808	0.528202	0.555744	0.524268	0.412135	0.523284	0.479021	0.514432	0.422955	0.596072	0.567547	0.604924	0.567547	0.617711	0.456398	0.57935	0.630498	0.566563	0.592137	0.418037	0.387545	0.537055	0.651154	0.389512	0.480005	0.684597	0.555744	0.60099	0.421972	0.59017	0.572465	0.648204	0.513448	0.557711	0.372791	0.475087	0.621646	0.459349	0.622629	0.333446
2	388	0.480989	0.39443	0.54394	0.581318	0.524268	0.365905	0.503612	0.515415	0.395414	0.413119	0.507546	0.545907	0.477054	0.57935	0.489841	0.532137	0.432791	0.441644	0.495743	0.570498	0.588203	0.609842	0.493776	0.467218	0.587219	0.490825	0.459349	0.435742	0.411152	0.534104	0.488858	0.322626	0.471152	0.591154	0.540989	0.669843	0.415086	0.606892	0.559678	0.478038	0.477054	0.41607	0.389512	0.421972	0.698368	0.388529	0.443611	0.364922
2	389	0.459349	0.539022	0.538038	0.638367	0.53312	0.48394	0.574432	0.526235	0.545907	0.553776	0.534104	0.589187	0.471152	0.639351	0.512464	0.662958	0.42689	0.592137	0.675745	0.599023	0.633449	0.71804	0.552793	0.585252	0.615744	0.530169	0.663941	0.439677	0.38066	0.624597	0.569514	0.537055	0.577383	0.766238	0.507546	0.678696	0.463284	0.655089	0.535088	0.711155	0.527219	0.523284	0.441644	0.408201	0.804599	0.488858	0.544924	0.343282
2	390	0.429841	0.491808	0.458365	0.583285	0.491808	0.469185	0.408201	0.594105	0.393447	0.420004	0.500661	0.55476	0.354102	0.42689	0.356069	0.488858	0.356069	0.550825	0.549842	0.518366	0.560662	0.629515	0.432791	0.475087	0.589187	0.443611	0.499677	0.392463	0.349184	0.489841	0.487874	0.306888	0.44066	0.61181	0.520333	0.481972	0.404267	0.494759	0.491808	0.601974	0.468202	0.511481	0.410168	0.351151	0.562629	0.487874	0.447546	0.274429
2	391	0.370824	0.538038	0.444595	0.630498	0.422955	0.469185	0.442628	0.506563	0.480989	0.477054	0.511481	0.408201	0.365905	0.51935	0.361971	0.412135	0.407217	0.539022	0.598039	0.51935	0.598039	0.630498	0.415086	0.59017	0.513448	0.439677	0.630498	0.411152	0.287216	0.50853	0.513448	0.427873	0.342299	0.56558	0.43771	0.539022	0.36984	0.505579	0.481972	0.54394	0.560662	0.536071	0.382627	0.398365	0.575416	0.361971	0.492792	0.308856
2	392	0.503612	0.44066	0.550825	0.498694	0.522301	0.438693	0.56558	0.385578	0.443611	0.487874	0.539022	0.548858	0.503612	0.635417	0.454431	0.595088	0.383611	0.562629	0.513448	0.474103	0.563612	0.676728	0.48394	0.549842	0.501645	0.499677	0.480989	0.44066	0.371807	0.516399	0.545907	0.360004	0.598039	0.638367	0.468202	0.657056	0.484923	0.580334	0.475087	0.583285	0.485907	0.534104	0.42689	0.493776	0.69345	0.425906	0.420988	0.318692
2	393	0.419021	0.411152	0.460333	0.51935	0.478038	0.395414	0.444595	0.442628	0.340331	0.521317	0.469185	0.461316	0.403283	0.466234	0.411152	0.502628	0.397381	0.47312	0.485907	0.546891	0.489841	0.492792	0.576399	0.504595	0.470169	0.502628	0.423939	0.41607	0.27738	0.537055	0.476071	0.357053	0.344266	0.501645	0.470169	0.530169	0.385578	0.509514	0.511481	0.441644	0.446562	0.484923	0.326561	0.396398	0.572465	0.354102	0.45148	0.227215
2	394	0.373774	0.4623	0.478038	0.559678	0.428857	0.489841	0.500661	0.424922	0.431808	0.541973	0.572465	0.474103	0.367873	0.547875	0.346233	0.446562	0.347217	0.570498	0.512464	0.509514	0.529186	0.550825	0.526235	0.537055	0.539022	0.59017	0.566563	0.36984	0.303938	0.560662	0.525251	0.360004	0.360987	0.563612	0.443611	0.537055	0.427873	0.491808	0.482956	0.557711	0.478038	0.494759	0.366889	0.425906	0.608859	0.362955	0.598039	0.324594
2	395	0.592137	0.614761	0.72886	0.758369	0.599023	0.522301	0.542957	0.582301	0.531153	0.434759	0.639351	0.659023	0.603941	0.620662	0.534104	0.631482	0.535088	0.618695	0.662958	0.669843	0.825255	0.834107	0.61181	0.720991	0.657056	0.653122	0.542957	0.517382	0.45148	0.68263	0.722958	0.429841	0.623613	0.794762	0.676728	0.768205	0.526235	0.622629	0.637384	0.600006	0.602957	0.644269	0.588203	0.670827	0.831156	0.460333	0.546891	0.438693
2	396	0.47312	0.423939	0.507546	0.618695	0.421972	0.388529	0.382627	0.545907	0.418037	0.375742	0.420004	0.573449	0.406234	0.527219	0.45148	0.534104	0.370824	0.538038	0.552793	0.534104	0.578367	0.6364	0.42689	0.461316	0.525251	0.477054	0.45148	0.392463	0.360987	0.532137	0.54394	0.379676	0.43771	0.655089	0.54394	0.57935	0.44066	0.59017	0.447546	0.605908	0.45148	0.467218	0.500661	0.39148	0.596072	0.38066	0.435742	0.275413
2	397	0.412135	0.482956	0.491808	0.591154	0.585252	0.47312	0.463284	0.485907	0.470169	0.454431	0.528202	0.560662	0.431808	0.568531	0.419021	0.589187	0.485907	0.54394	0.529186	0.657056	0.595088	0.688532	0.436726	0.457382	0.576399	0.488858	0.525251	0.450497	0.386561	0.562629	0.489841	0.357053	0.415086	0.567547	0.525251	0.651154	0.383611	0.669843	0.601974	0.454431	0.433775	0.517382	0.402299	0.393447	0.650171	0.377709	0.452464	0.254757
2	398	0.526235	0.464267	0.638367	0.649187	0.514432	0.42689	0.555744	0.487874	0.469185	0.491808	0.602957	0.573449	0.535088	0.584268	0.500661	0.639351	0.434759	0.562629	0.559678	0.655089	0.652138	0.69345	0.465251	0.600006	0.457382	0.492792	0.423939	0.464267	0.371807	0.589187	0.494759	0.393447	0.555744	0.733778	0.544924	0.760336	0.476071	0.696401	0.563612	0.560662	0.56558	0.492792	0.482956	0.413119	0.743614	0.453447	0.408201	0.314757
2	399	0.418037	0.478038	0.443611	0.527219	0.41607	0.403283	0.457382	0.448529	0.375742	0.455415	0.467218	0.558694	0.311807	0.433775	0.374758	0.477054	0.395414	0.506563	0.494759	0.500661	0.495743	0.575416	0.406234	0.481972	0.478038	0.382627	0.584268	0.407217	0.24197	0.575416	0.521317	0.34525	0.42689	0.540989	0.368856	0.495743	0.423939	0.49771	0.39148	0.537055	0.413119	0.470169	0.419021	0.327544	0.591154	0.379676	0.489841	0.297052
2	400	0.488858	0.532137	0.390496	0.650171	0.578367	0.456398	0.531153	0.524268	0.411152	0.550825	0.54394	0.514432	0.377709	0.534104	0.477054	0.571481	0.343282	0.538038	0.557711	0.54394	0.526235	0.680663	0.511481	0.574432	0.562629	0.493776	0.605908	0.412135	0.39148	0.580334	0.521317	0.371807	0.484923	0.582301	0.476071	0.582301	0.402299	0.496727	0.535088	0.527219	0.42689	0.531153	0.49771	0.419021	0.670827	0.399348	0.495743	0.306888
2	401	0.506563	0.469185	0.576399	0.619679	0.595088	0.464267	0.467218	0.505579	0.445578	0.513448	0.48689	0.593121	0.605908	0.594105	0.472136	0.592137	0.455415	0.588203	0.568531	0.444595	0.542957	0.577383	0.528202	0.592137	0.514432	0.435742	0.564596	0.480989	0.424922	0.507546	0.643285	0.385578	0.644269	0.719024	0.567547	0.703286	0.507546	0.581318	0.42689	0.62558	0.542957	0.542957	0.494759	0.490825	0.710171	0.532137	0.537055	0.355086
2	402	0.45148	0.355086	0.484923	0.526235	0.431808	0.372791	0.353118	0.371807	0.430824	0.361971	0.362955	0.47312	0.42689	0.389512	0.41607	0.477054	0.399348	0.484923	0.582301	0.471152	0.466234	0.531153	0.418037	0.446562	0.42689	0.39148	0.414103	0.350168	0.2882	0.425906	0.457382	0.287216	0.45148	0.478038	0.506563	0.500661	0.418037	0.492792	0.4623	0.545907	0.457382	0.48689	0.413119	0.460333	0.485907	0.378692	0.48394	0.246888
2	403	0.363938	0.548858	0.559678	0.7505	0.509514	0.386561	0.471152	0.49771	0.438693	0.524268	0.541973	0.529186	0.461316	0.516399	0.41607	0.505579	0.36984	0.560662	0.594105	0.528202	0.650171	0.710171	0.44066	0.60099	0.527219	0.477054	0.520333	0.464267	0.360987	0.569514	0.520333	0.38066	0.428857	0.698368	0.488858	0.656072	0.518366	0.558694	0.457382	0.540006	0.509514	0.576399	0.455415	0.379676	0.661974	0.368856	0.522301	0.372791
2	404	0.41607	0.568531	0.607875	0.722958	0.511481	0.491808	0.496727	0.480989	0.515415	0.444595	0.544924	0.573449	0.503612	0.541973	0.428857	0.628531	0.358037	0.597055	0.572465	0.404267	0.570498	0.605908	0.469185	0.499677	0.472136	0.474103	0.567547	0.477054	0.355086	0.514432	0.545907	0.387545	0.523284	0.681646	0.557711	0.567547	0.514432	0.480989	0.422955	0.612793	0.474103	0.606892	0.456398	0.489841	0.6364	0.385578	0.499677	0.374758
2	405	0.530169	0.59017	0.623613	0.685581	0.531153	0.521317	0.556727	0.564596	0.507546	0.525251	0.55476	0.655089	0.485907	0.674761	0.513448	0.676728	0.466234	0.690499	0.680663	0.593121	0.731811	0.814435	0.713122	0.624597	0.612793	0.586236	0.577383	0.48689	0.45148	0.736729	0.610826	0.518366	0.600006	0.758369	0.540989	0.729844	0.492792	0.736729	0.572465	0.735745	0.594105	0.653122	0.463284	0.527219	0.839025	0.529186	0.575416	0.364922
2	406	0.453447	0.477054	0.492792	0.591154	0.40525	0.408201	0.363938	0.580334	0.41607	0.39443	0.53312	0.550825	0.385578	0.540006	0.431808	0.520333	0.386561	0.511481	0.573449	0.560662	0.573449	0.648204	0.403283	0.502628	0.42689	0.481972	0.490825	0.443611	0.344266	0.509514	0.496727	0.39443	0.438693	0.622629	0.540989	0.602957	0.339348	0.571481	0.561645	0.555744	0.408201	0.431808	0.456398	0.423939	0.646236	0.374758	0.367873	0.27738
2	407	0.338364	0.447546	0.459349	0.605908	0.59017	0.490825	0.458365	0.624597	0.452464	0.432791	0.526235	0.581318	0.418037	0.532137	0.398365	0.535088	0.417054	0.491808	0.493776	0.577383	0.561645	0.659023	0.506563	0.540006	0.722958	0.555744	0.457382	0.374758	0.392463	0.518366	0.514432	0.304921	0.411152	0.600006	0.584268	0.558694	0.422955	0.513448	0.557711	0.480989	0.465251	0.566563	0.463284	0.360987	0.591154	0.398365	0.493776	0.310823
2	408	0.417054	0.491808	0.61181	0.635417	0.474103	0.452464	0.465251	0.43771	0.370824	0.446562	0.485907	0.591154	0.499677	0.495743	0.425906	0.532137	0.413119	0.589187	0.529186	0.527219	0.626564	0.648204	0.509514	0.591154	0.540989	0.537055	0.532137	0.457382	0.337381	0.549842	0.532137	0.360987	0.455415	0.633449	0.531153	0.644269	0.516399	0.524268	0.512464	0.607875	0.442628	0.545907	0.371807	0.432791	0.600006	0.47312	0.56558	0.372791
2	409	0.410168	0.399348	0.513448	0.56558	0.480005	0.424922	0.411152	0.507546	0.420004	0.36984	0.495743	0.556727	0.456398	0.514432	0.444595	0.500661	0.403283	0.452464	0.523284	0.492792	0.556727	0.585252	0.419021	0.477054	0.559678	0.487874	0.477054	0.445578	0.336397	0.453447	0.53312	0.371807	0.443611	0.644269	0.515415	0.570498	0.408201	0.48394	0.418037	0.50853	0.410168	0.43771	0.40525	0.36984	0.591154	0.377709	0.409185	0.36984
2	410	0.450497	0.435742	0.566563	0.54394	0.557711	0.457382	0.495743	0.40525	0.370824	0.583285	0.540989	0.511481	0.432791	0.523284	0.526235	0.563612	0.415086	0.588203	0.525251	0.578367	0.539022	0.490825	0.514432	0.501645	0.521317	0.527219	0.474103	0.432791	0.300987	0.570498	0.496727	0.321643	0.561645	0.546891	0.4623	0.64722	0.45148	0.631482	0.499677	0.643285	0.503612	0.540006	0.358037	0.327544	0.67181	0.482956	0.529186	0.328528
2	411	0.505579	0.540006	0.468202	0.699352	0.594105	0.553776	0.479021	0.619679	0.448529	0.542957	0.498694	0.574432	0.514432	0.626564	0.403283	0.673778	0.343282	0.599023	0.607875	0.503612	0.552793	0.688532	0.589187	0.517382	0.612793	0.514432	0.68263	0.470169	0.44066	0.481972	0.592137	0.448529	0.50853	0.67181	0.607875	0.593121	0.448529	0.541973	0.43771	0.563612	0.439677	0.606892	0.522301	0.433775	0.700335	0.480989	0.549842	0.363938
2	412	0.480989	0.404267	0.529186	0.537055	0.498694	0.444595	0.480005	0.500661	0.482956	0.535088	0.571481	0.564596	0.424922	0.635417	0.385578	0.665909	0.419021	0.599023	0.576399	0.527219	0.568531	0.637384	0.495743	0.586236	0.464267	0.453447	0.457382	0.390496	0.412135	0.548858	0.564596	0.417054	0.465251	0.689515	0.4623	0.638367	0.482956	0.65804	0.480005	0.553776	0.457382	0.511481	0.453447	0.386561	0.690499	0.468202	0.433775	0.307872
2	413	0.477054	0.612793	0.562629	0.692466	0.531153	0.550825	0.434759	0.559678	0.523284	0.512464	0.584268	0.518366	0.493776	0.489841	0.428857	0.599023	0.429841	0.605908	0.560662	0.622629	0.685581	0.654105	0.575416	0.581318	0.549842	0.581318	0.477054	0.36984	0.412135	0.621646	0.564596	0.474103	0.515415	0.733778	0.596072	0.669843	0.464267	0.612793	0.573449	0.577383	0.502628	0.573449	0.427873	0.455415	0.745582	0.516399	0.523284	0.335413
2	414	0.332463	0.411152	0.432791	0.616728	0.511481	0.478038	0.436726	0.469185	0.431808	0.376725	0.587219	0.510497	0.42689	0.480989	0.461316	0.494759	0.415086	0.567547	0.55476	0.513448	0.482956	0.537055	0.487874	0.53312	0.503612	0.480989	0.523284	0.282298	0.315741	0.556727	0.531153	0.279347	0.411152	0.511481	0.432791	0.516399	0.395414	0.428857	0.390496	0.491808	0.48689	0.560662	0.477054	0.382627	0.563612	0.320659	0.458365	0.368856
[truncated: 86 more rows]
[truncated: 452 more columns]
