# Supplementary material for: Estimating recombination fraction via Pearson correlation
Source: Theor Appl Genet. 2026 Feb 14;139(3):70. doi: 10.1007/s00122-026-05178-w (PMC12906585; doi:10.1007/s00122-026-05178-w)
Supplement: Supplementary file 5 — Supplementary file5 (XLSX 209 KB) [file 122_2026_5178_MOESM5_ESM.xlsx]

## Sheet: permut
mating	s1	s1	s1	s2	s2	s2	s3	s3	s3	ebv
1	1	2	3	4	5	6	7	8	9	50.4716
2	1	2	3	4	5	7	6	8	9	51.8277
3	1	2	3	4	5	8	6	7	9	51.9642
4	1	2	3	4	5	9	6	7	8	51.6069
5	1	2	3	4	6	7	5	8	9	52.1051
6	1	2	3	4	6	8	5	7	9	52.2416
7	1	2	3	4	6	9	5	7	8	51.8843
8	1	2	3	4	7	8	5	6	9	53.5978
9	1	2	3	4	7	9	5	6	8	53.2404
10	1	2	3	4	8	9	5	6	7	53.377
11	1	2	3	5	6	7	4	8	9	52.4994
12	1	2	3	5	6	8	4	7	9	52.6359
13	1	2	3	5	6	9	4	7	8	52.2786
14	1	2	3	5	7	8	4	6	9	53.9921
15	1	2	3	5	7	9	4	6	8	53.6348
16	1	2	3	5	8	9	4	6	7	53.7713
17	1	2	3	6	7	8	4	5	9	54.2695
18	1	2	3	6	7	9	4	5	8	53.9122
19	1	2	3	6	8	9	4	5	7	54.0487
20	1	2	3	7	8	9	4	5	6	55.4048
21	1	2	4	3	5	6	7	8	9	50.2861
22	1	2	4	3	5	7	6	8	9	51.6422
23	1	2	4	3	5	8	6	7	9	51.7787
24	1	2	4	3	5	9	6	7	8	51.4214
25	1	2	4	3	6	7	5	8	9	51.9196
26	1	2	4	3	6	8	5	7	9	52.0562
27	1	2	4	3	6	9	5	7	8	51.6988
28	1	2	4	3	7	8	5	6	9	53.4123
29	1	2	4	3	7	9	5	6	8	53.055
30	1	2	4	3	8	9	5	6	7	53.1915
31	1	2	4	5	6	7	3	8	9	51.5885
32	1	2	4	5	6	8	3	7	9	51.725
33	1	2	4	5	6	9	3	7	8	51.3677
34	1	2	4	5	7	8	3	6	9	53.0811
35	1	2	4	5	7	9	3	6	8	52.7238
36	1	2	4	5	8	9	3	6	7	52.8603
37	1	2	4	6	7	8	3	5	9	53.3585
38	1	2	4	6	7	9	3	5	8	53.0012
39	1	2	4	6	8	9	3	5	7	53.1377
40	1	2	4	7	8	9	3	5	6	54.4939
41	1	2	5	3	4	6	7	8	9	47.3706
42	1	2	5	3	4	7	6	8	9	48.7267
43	1	2	5	3	4	8	6	7	9	48.8632
44	1	2	5	3	4	9	6	7	8	48.5059
45	1	2	5	3	6	7	4	8	9	49.3984
46	1	2	5	3	6	8	4	7	9	49.5349
47	1	2	5	3	6	9	4	7	8	49.1776
48	1	2	5	3	7	8	4	6	9	50.8911
49	1	2	5	3	7	9	4	6	8	50.5337
50	1	2	5	3	8	9	4	6	7	50.6703
51	1	2	5	4	6	7	3	8	9	48.673
52	1	2	5	4	6	8	3	7	9	48.8095
53	1	2	5	4	6	9	3	7	8	48.4522
54	1	2	5	4	7	8	3	6	9	50.1656
55	1	2	5	4	7	9	3	6	8	49.8083
56	1	2	5	4	8	9	3	6	7	49.9448
57	1	2	5	6	7	8	3	4	9	50.8373
58	1	2	5	6	7	9	3	4	8	50.48
59	1	2	5	6	8	9	3	4	7	50.6165
60	1	2	5	7	8	9	3	4	6	51.9726
61	1	2	6	3	4	5	7	8	9	50.1999
62	1	2	6	3	4	7	5	8	9	51.8334
63	1	2	6	3	4	8	5	7	9	51.97
64	1	2	6	3	4	9	5	7	8	51.6126
65	1	2	6	3	5	7	4	8	9	52.2278
66	1	2	6	3	5	8	4	7	9	52.3643
67	1	2	6	3	5	9	4	7	8	52.007
68	1	2	6	3	7	8	4	5	9	53.9978
69	1	2	6	3	7	9	4	5	8	53.6405
70	1	2	6	3	8	9	4	5	7	53.777
71	1	2	6	4	5	7	3	8	9	51.5023
72	1	2	6	4	5	8	3	7	9	51.6388
73	1	2	6	4	5	9	3	7	8	51.2815
74	1	2	6	4	7	8	3	5	9	53.2724
75	1	2	6	4	7	9	3	5	8	52.915
76	1	2	6	4	8	9	3	5	7	53.0516
77	1	2	6	5	7	8	3	4	9	53.6667
78	1	2	6	5	7	9	3	4	8	53.3093
79	1	2	6	5	8	9	3	4	7	53.4459
80	1	2	6	7	8	9	3	4	5	55.0794
81	1	2	7	3	4	5	6	8	9	49.4014
82	1	2	7	3	4	6	5	8	9	49.6788
83	1	2	7	3	4	8	5	6	9	51.1714
84	1	2	7	3	4	9	5	6	8	50.8141
85	1	2	7	3	5	6	4	8	9	50.0731
86	1	2	7	3	5	8	4	6	9	51.5657
87	1	2	7	3	5	9	4	6	8	51.2084
88	1	2	7	3	6	8	4	5	9	51.8431
89	1	2	7	3	6	9	4	5	8	51.4858
90	1	2	7	3	8	9	4	5	6	52.9785
91	1	2	7	4	5	6	3	8	9	49.3476
92	1	2	7	4	5	8	3	6	9	50.8403
93	1	2	7	4	5	9	3	6	8	50.4829
94	1	2	7	4	6	8	3	5	9	51.1177
95	1	2	7	4	6	9	3	5	8	50.7604
96	1	2	7	4	8	9	3	5	6	52.253
97	1	2	7	5	6	8	3	4	9	51.512
98	1	2	7	5	6	9	3	4	8	51.1547
99	1	2	7	5	8	9	3	4	6	52.6473
100	1	2	7	6	8	9	3	4	5	52.9247
101	1	2	8	3	4	5	6	7	9	50.1817
102	1	2	8	3	4	6	5	7	9	50.4591
103	1	2	8	3	4	7	5	6	9	51.8152
104	1	2	8	3	4	9	5	6	7	51.5944
105	1	2	8	3	5	6	4	7	9	50.8534
106	1	2	8	3	5	7	4	6	9	52.2095
107	1	2	8	3	5	9	4	6	7	51.9887
108	1	2	8	3	6	7	4	5	9	52.4869
109	1	2	8	3	6	9	4	5	7	52.2661
110	1	2	8	3	7	9	4	5	6	53.6223
111	1	2	8	4	5	6	3	7	9	50.128
112	1	2	8	4	5	7	3	6	9	51.4841
113	1	2	8	4	5	9	3	6	7	51.2633
114	1	2	8	4	6	7	3	5	9	51.7615
115	1	2	8	4	6	9	3	5	7	51.5407
116	1	2	8	4	7	9	3	5	6	52.8968
117	1	2	8	5	6	7	3	4	9	52.1558
118	1	2	8	5	6	9	3	4	7	51.935
119	1	2	8	5	7	9	3	4	6	53.2911
120	1	2	8	6	7	9	3	4	5	53.5685
121	1	2	9	3	4	5	6	7	8	49.7832
122	1	2	9	3	4	6	5	7	8	50.0607
123	1	2	9	3	4	7	5	6	8	51.4168
124	1	2	9	3	4	8	5	6	7	51.5533
125	1	2	9	3	5	6	4	7	8	50.455
126	1	2	9	3	5	7	4	6	8	51.8111
127	1	2	9	3	5	8	4	6	7	51.9476
128	1	2	9	3	6	7	4	5	8	52.0885
129	1	2	9	3	6	8	4	5	7	52.225
130	1	2	9	3	7	8	4	5	6	53.5811
131	1	2	9	4	5	6	3	7	8	49.7295
132	1	2	9	4	5	7	3	6	8	51.0856
133	1	2	9	4	5	8	3	6	7	51.2221
134	1	2	9	4	6	7	3	5	8	51.363
135	1	2	9	4	6	8	3	5	7	51.4996
136	1	2	9	4	7	8	3	5	6	52.8557
137	1	2	9	5	6	7	3	4	8	51.7573
138	1	2	9	5	6	8	3	4	7	51.8939
139	1	2	9	5	7	8	3	4	6	53.25
140	1	2	9	6	7	8	3	4	5	53.5274
141	1	3	4	2	5	6	7	8	9	52.5123
142	1	3	4	2	5	7	6	8	9	53.8684
143	1	3	4	2	5	8	6	7	9	54.0049
144	1	3	4	2	5	9	6	7	8	53.6476
145	1	3	4	2	6	7	5	8	9	54.1458
146	1	3	4	2	6	8	5	7	9	54.2824
147	1	3	4	2	6	9	5	7	8	53.925
148	1	3	4	2	7	8	5	6	9	55.6385
149	1	3	4	2	7	9	5	6	8	55.2812
150	1	3	4	2	8	9	5	6	7	55.4177
151	1	3	4	5	6	7	2	8	9	55.3968
152	1	3	4	5	6	8	2	7	9	55.5333
153	1	3	4	5	6	9	2	7	8	55.176
154	1	3	4	5	7	8	2	6	9	56.8894
155	1	3	4	5	7	9	2	6	8	56.5321
156	1	3	4	5	8	9	2	6	7	56.6686
157	1	3	4	6	7	8	2	5	9	57.1669
158	1	3	4	6	7	9	2	5	8	56.8095
159	1	3	4	6	8	9	2	5	7	56.9461
160	1	3	4	7	8	9	2	5	6	58.3022
161	1	3	5	2	4	6	7	8	9	49.5968
162	1	3	5	2	4	7	6	8	9	50.9529
163	1	3	5	2	4	8	6	7	9	51.0894
164	1	3	5	2	4	9	6	7	8	50.7321
165	1	3	5	2	6	7	4	8	9	51.6246
166	1	3	5	2	6	8	4	7	9	51.7611
167	1	3	5	2	6	9	4	7	8	51.4038
168	1	3	5	2	7	8	4	6	9	53.1173
169	1	3	5	2	7	9	4	6	8	52.7599
170	1	3	5	2	8	9	4	6	7	52.8965
171	1	3	5	4	6	7	2	8	9	52.4813
172	1	3	5	4	6	8	2	7	9	52.6178
173	1	3	5	4	6	9	2	7	8	52.2605
174	1	3	5	4	7	8	2	6	9	53.9739
175	1	3	5	4	7	9	2	6	8	53.6166
176	1	3	5	4	8	9	2	6	7	53.7531
177	1	3	5	6	7	8	2	4	9	54.6456
178	1	3	5	6	7	9	2	4	8	54.2883
179	1	3	5	6	8	9	2	4	7	54.4248
180	1	3	5	7	8	9	2	4	6	55.781
181	1	3	6	2	4	5	7	8	9	52.4261
182	1	3	6	2	4	7	5	8	9	54.0597
183	1	3	6	2	4	8	5	7	9	54.1962
184	1	3	6	2	4	9	5	7	8	53.8389
185	1	3	6	2	5	7	4	8	9	54.454
186	1	3	6	2	5	8	4	7	9	54.5905
187	1	3	6	2	5	9	4	7	8	54.2332
188	1	3	6	2	7	8	4	5	9	56.224
189	1	3	6	2	7	9	4	5	8	55.8667
190	1	3	6	2	8	9	4	5	7	56.0032
191	1	3	6	4	5	7	2	8	9	55.3106
192	1	3	6	4	5	8	2	7	9	55.4471
193	1	3	6	4	5	9	2	7	8	55.0898
194	1	3	6	4	7	8	2	5	9	57.0807
195	1	3	6	4	7	9	2	5	8	56.7234
196	1	3	6	4	8	9	2	5	7	56.8599
197	1	3	6	5	7	8	2	4	9	57.475
198	1	3	6	5	7	9	2	4	8	57.1177
199	1	3	6	5	8	9	2	4	7	57.2542
200	1	3	6	7	8	9	2	4	5	58.8877
201	1	3	7	2	4	5	6	8	9	51.6276
202	1	3	7	2	4	6	5	8	9	51.905
203	1	3	7	2	4	8	5	6	9	53.3976
204	1	3	7	2	4	9	5	6	8	53.0403
205	1	3	7	2	5	6	4	8	9	52.2993
206	1	3	7	2	5	8	4	6	9	53.7919
207	1	3	7	2	5	9	4	6	8	53.4346
208	1	3	7	2	6	8	4	5	9	54.0693
209	1	3	7	2	6	9	4	5	8	53.712
210	1	3	7	2	8	9	4	5	6	55.2047
211	1	3	7	4	5	6	2	8	9	53.1559
212	1	3	7	4	5	8	2	6	9	54.6486
213	1	3	7	4	5	9	2	6	8	54.2913
214	1	3	7	4	6	8	2	5	9	54.926
215	1	3	7	4	6	9	2	5	8	54.5687
216	1	3	7	4	8	9	2	5	6	56.0613
217	1	3	7	5	6	8	2	4	9	55.3203
218	1	3	7	5	6	9	2	4	8	54.963
219	1	3	7	5	8	9	2	4	6	56.4556
220	1	3	7	6	8	9	2	4	5	56.733
221	1	3	8	2	4	5	6	7	9	52.4079
222	1	3	8	2	4	6	5	7	9	52.6853
223	1	3	8	2	4	7	5	6	9	54.0414
224	1	3	8	2	4	9	5	6	7	53.8206
225	1	3	8	2	5	6	4	7	9	53.0796
226	1	3	8	2	5	7	4	6	9	54.4357
227	1	3	8	2	5	9	4	6	7	54.2149
228	1	3	8	2	6	7	4	5	9	54.7132
229	1	3	8	2	6	9	4	5	7	54.4924
230	1	3	8	2	7	9	4	5	6	55.8485
231	1	3	8	4	5	6	2	7	9	53.9363
232	1	3	8	4	5	7	2	6	9	55.2924
233	1	3	8	4	5	9	2	6	7	55.0716
234	1	3	8	4	6	7	2	5	9	55.5698
235	1	3	8	4	6	9	2	5	7	55.349
236	1	3	8	4	7	9	2	5	6	56.7051
237	1	3	8	5	6	7	2	4	9	55.9641
238	1	3	8	5	6	9	2	4	7	55.7433
239	1	3	8	5	7	9	2	4	6	57.0994
240	1	3	8	6	7	9	2	4	5	57.3769
241	1	3	9	2	4	5	6	7	8	52.0094
242	1	3	9	2	4	6	5	7	8	52.2869
243	1	3	9	2	4	7	5	6	8	53.643
244	1	3	9	2	4	8	5	6	7	53.7795
245	1	3	9	2	5	6	4	7	8	52.6812
246	1	3	9	2	5	7	4	6	8	54.0373
247	1	3	9	2	5	8	4	6	7	54.1738
248	1	3	9	2	6	7	4	5	8	54.3147
249	1	3	9	2	6	8	4	5	7	54.4512
250	1	3	9	2	7	8	4	5	6	55.8073
251	1	3	9	4	5	6	2	7	8	53.5378
252	1	3	9	4	5	7	2	6	8	54.8939
253	1	3	9	4	5	8	2	6	7	55.0305
254	1	3	9	4	6	7	2	5	8	55.1714
255	1	3	9	4	6	8	2	5	7	55.3079
256	1	3	9	4	7	8	2	5	6	56.664
257	1	3	9	5	6	7	2	4	8	55.5657
258	1	3	9	5	6	8	2	4	7	55.7022
259	1	3	9	5	7	8	2	4	6	57.0583
260	1	3	9	6	7	8	2	4	5	57.3357
261	1	4	5	2	3	6	7	8	9	49.4113
262	1	4	5	2	3	7	6	8	9	50.7674
263	1	4	5	2	3	8	6	7	9	50.9039
264	1	4	5	2	3	9	6	7	8	50.5466
265	1	4	5	2	6	7	3	8	9	50.7137
266	1	4	5	2	6	8	3	7	9	50.8502
267	1	4	5	2	6	9	3	7	8	50.4929
268	1	4	5	2	7	8	3	6	9	52.2063
269	1	4	5	2	7	9	3	6	8	51.849
270	1	4	5	2	8	9	3	6	7	51.9855
271	1	4	5	3	6	7	2	8	9	52.2958
272	1	4	5	3	6	8	2	7	9	52.4323
273	1	4	5	3	6	9	2	7	8	52.075
274	1	4	5	3	7	8	2	6	9	53.7884
275	1	4	5	3	7	9	2	6	8	53.4311
276	1	4	5	3	8	9	2	6	7	53.5676
277	1	4	5	6	7	8	2	3	9	53.7347
278	1	4	5	6	7	9	2	3	8	53.3774
279	1	4	5	6	8	9	2	3	7	53.5139
280	1	4	5	7	8	9	2	3	6	54.87
281	1	4	6	2	3	5	7	8	9	52.2406
282	1	4	6	2	3	7	5	8	9	53.8742
283	1	4	6	2	3	8	5	7	9	54.0107
284	1	4	6	2	3	9	5	7	8	53.6534
285	1	4	6	2	5	7	3	8	9	53.543
286	1	4	6	2	5	8	3	7	9	53.6795
287	1	4	6	2	5	9	3	7	8	53.3222
288	1	4	6	2	7	8	3	5	9	55.3131
289	1	4	6	2	7	9	3	5	8	54.9557
290	1	4	6	2	8	9	3	5	7	55.0923
291	1	4	6	3	5	7	2	8	9	55.1251
292	1	4	6	3	5	8	2	7	9	55.2616
293	1	4	6	3	5	9	2	7	8	54.9043
294	1	4	6	3	7	8	2	5	9	56.8952
295	1	4	6	3	7	9	2	5	8	56.5379
296	1	4	6	3	8	9	2	5	7	56.6744
297	1	4	6	5	7	8	2	3	9	56.564
298	1	4	6	5	7	9	2	3	8	56.2067
299	1	4	6	5	8	9	2	3	7	56.3432
300	1	4	6	7	8	9	2	3	5	57.9768
301	1	4	7	2	3	5	6	8	9	51.4421
302	1	4	7	2	3	6	5	8	9	51.7195
303	1	4	7	2	3	8	5	6	9	53.2121
304	1	4	7	2	3	9	5	6	8	52.8548
305	1	4	7	2	5	6	3	8	9	51.3883
306	1	4	7	2	5	8	3	6	9	52.881
307	1	4	7	2	5	9	3	6	8	52.5237
308	1	4	7	2	6	8	3	5	9	53.1584
309	1	4	7	2	6	9	3	5	8	52.8011
310	1	4	7	2	8	9	3	5	6	54.2937
311	1	4	7	3	5	6	2	8	9	52.9704
312	1	4	7	3	5	8	2	6	9	54.4631
313	1	4	7	3	5	9	2	6	8	54.1058
314	1	4	7	3	6	8	2	5	9	54.7405
315	1	4	7	3	6	9	2	5	8	54.3832
316	1	4	7	3	8	9	2	5	6	55.8758
317	1	4	7	5	6	8	2	3	9	54.4094
318	1	4	7	5	6	9	2	3	8	54.052
319	1	4	7	5	8	9	2	3	6	55.5447
320	1	4	7	6	8	9	2	3	5	55.8221
321	1	4	8	2	3	5	6	7	9	52.2224
322	1	4	8	2	3	6	5	7	9	52.4998
323	1	4	8	2	3	7	5	6	9	53.8559
324	1	4	8	2	3	9	5	6	7	53.6351
325	1	4	8	2	5	6	3	7	9	52.1687
326	1	4	8	2	5	7	3	6	9	53.5248
327	1	4	8	2	5	9	3	6	7	53.304
328	1	4	8	2	6	7	3	5	9	53.8022
329	1	4	8	2	6	9	3	5	7	53.5814
330	1	4	8	2	7	9	3	5	6	54.9375
331	1	4	8	3	5	6	2	7	9	53.7508
332	1	4	8	3	5	7	2	6	9	55.1069
333	1	4	8	3	5	9	2	6	7	54.8861
334	1	4	8	3	6	7	2	5	9	55.3843
335	1	4	8	3	6	9	2	5	7	55.1635
336	1	4	8	3	7	9	2	5	6	56.5196
337	1	4	8	5	6	7	2	3	9	55.0532
338	1	4	8	5	6	9	2	3	7	54.8324
339	1	4	8	5	7	9	2	3	6	56.1885
340	1	4	8	6	7	9	2	3	5	56.4659
341	1	4	9	2	3	5	6	7	8	51.824
342	1	4	9	2	3	6	5	7	8	52.1014
343	1	4	9	2	3	7	5	6	8	53.4575
344	1	4	9	2	3	8	5	6	7	53.594
345	1	4	9	2	5	6	3	7	8	51.7702
346	1	4	9	2	5	7	3	6	8	53.1263
347	1	4	9	2	5	8	3	6	7	53.2629
348	1	4	9	2	6	7	3	5	8	53.4038
349	1	4	9	2	6	8	3	5	7	53.5403
350	1	4	9	2	7	8	3	5	6	54.8964
351	1	4	9	3	5	6	2	7	8	53.3523
352	1	4	9	3	5	7	2	6	8	54.7085
353	1	4	9	3	5	8	2	6	7	54.845
354	1	4	9	3	6	7	2	5	8	54.9859
355	1	4	9	3	6	8	2	5	7	55.1224
356	1	4	9	3	7	8	2	5	6	56.4785
357	1	4	9	5	6	7	2	3	8	54.6547
358	1	4	9	5	6	8	2	3	7	54.7912
359	1	4	9	5	7	8	2	3	6	56.1474
360	1	4	9	6	7	8	2	3	5	56.4248
361	1	5	6	2	3	4	7	8	9	49.3251
362	1	5	6	2	3	7	4	8	9	51.3529
363	1	5	6	2	3	8	4	7	9	51.4895
364	1	5	6	2	3	9	4	7	8	51.1321
365	1	5	6	2	4	7	3	8	9	50.6275
366	1	5	6	2	4	8	3	7	9	50.764
367	1	5	6	2	4	9	3	7	8	50.4067
368	1	5	6	2	7	8	3	4	9	52.7919
369	1	5	6	2	7	9	3	4	8	52.4345
370	1	5	6	2	8	9	3	4	7	52.5711
371	1	5	6	3	4	7	2	8	9	52.2096
372	1	5	6	3	4	8	2	7	9	52.3461
373	1	5	6	3	4	9	2	7	8	51.9888
374	1	5	6	3	7	8	2	4	9	54.374
375	1	5	6	3	7	9	2	4	8	54.0166
376	1	5	6	3	8	9	2	4	7	54.1532
377	1	5	6	4	7	8	2	3	9	53.6485
378	1	5	6	4	7	9	2	3	8	53.2912
379	1	5	6	4	8	9	2	3	7	53.4277
380	1	5	6	7	8	9	2	3	4	55.4556
381	1	5	7	2	3	4	6	8	9	48.5265
382	1	5	7	2	3	6	4	8	9	49.1983
383	1	5	7	2	3	8	4	6	9	50.6909
384	1	5	7	2	3	9	4	6	8	50.3336
385	1	5	7	2	4	6	3	8	9	48.4728
386	1	5	7	2	4	8	3	6	9	49.9655
387	1	5	7	2	4	9	3	6	8	49.6081
388	1	5	7	2	6	8	3	4	9	50.6372
389	1	5	7	2	6	9	3	4	8	50.2799
390	1	5	7	2	8	9	3	4	6	51.7725
391	1	5	7	3	4	6	2	8	9	50.0549
392	1	5	7	3	4	8	2	6	9	51.5476
393	1	5	7	3	4	9	2	6	8	51.1902
394	1	5	7	3	6	8	2	4	9	52.2193
395	1	5	7	3	6	9	2	4	8	51.862
396	1	5	7	3	8	9	2	4	6	53.3546
397	1	5	7	4	6	8	2	3	9	51.4938
398	1	5	7	4	6	9	2	3	8	51.1365
399	1	5	7	4	8	9	2	3	6	52.6292
400	1	5	7	6	8	9	2	3	4	53.3009
401	1	5	8	2	3	4	6	7	9	49.3069
402	1	5	8	2	3	6	4	7	9	49.9786
403	1	5	8	2	3	7	4	6	9	51.3347
404	1	5	8	2	3	9	4	6	7	51.1139
405	1	5	8	2	4	6	3	7	9	49.2531
406	1	5	8	2	4	7	3	6	9	50.6093
407	1	5	8	2	4	9	3	6	7	50.3885
408	1	5	8	2	6	7	3	4	9	51.281
409	1	5	8	2	6	9	3	4	7	51.0602
410	1	5	8	2	7	9	3	4	6	52.4163
411	1	5	8	3	4	6	2	7	9	50.8353
412	1	5	8	3	4	7	2	6	9	52.1914
413	1	5	8	3	4	9	2	6	7	51.9706
414	1	5	8	3	6	7	2	4	9	52.8631
415	1	5	8	3	6	9	2	4	7	52.6423
416	1	5	8	3	7	9	2	4	6	53.9984
417	1	5	8	4	6	7	2	3	9	52.1376
418	1	5	8	4	6	9	2	3	7	51.9168
419	1	5	8	4	7	9	2	3	6	53.273
420	1	5	8	6	7	9	2	3	4	53.9447
421	1	5	9	2	3	4	6	7	8	48.9084
422	1	5	9	2	3	6	4	7	8	49.5802
423	1	5	9	2	3	7	4	6	8	50.9363
424	1	5	9	2	3	8	4	6	7	51.0728
425	1	5	9	2	4	6	3	7	8	48.8547
426	1	5	9	2	4	7	3	6	8	50.2108
427	1	5	9	2	4	8	3	6	7	50.3473
428	1	5	9	2	6	7	3	4	8	50.8825
429	1	5	9	2	6	8	3	4	7	51.0191
430	1	5	9	2	7	8	3	4	6	52.3752
431	1	5	9	3	4	6	2	7	8	50.4368
432	1	5	9	3	4	7	2	6	8	51.7929
433	1	5	9	3	4	8	2	6	7	51.9295
434	1	5	9	3	6	7	2	4	8	52.4647
435	1	5	9	3	6	8	2	4	7	52.6012
436	1	5	9	3	7	8	2	4	6	53.9573
437	1	5	9	4	6	7	2	3	8	51.7392
438	1	5	9	4	6	8	2	3	7	51.8757
439	1	5	9	4	7	8	2	3	6	53.2318
440	1	5	9	6	7	8	2	3	4	53.9036
441	1	6	7	2	3	4	5	8	9	51.6333
442	1	6	7	2	3	5	4	8	9	52.0276
443	1	6	7	2	3	8	4	5	9	53.7977
444	1	6	7	2	3	9	4	5	8	53.4403
445	1	6	7	2	4	5	3	8	9	51.3021
446	1	6	7	2	4	8	3	5	9	53.0722
447	1	6	7	2	4	9	3	5	8	52.7149
448	1	6	7	2	5	8	3	4	9	53.4665
449	1	6	7	2	5	9	3	4	8	53.1092
450	1	6	7	2	8	9	3	4	5	54.8792
451	1	6	7	3	4	5	2	8	9	52.8843
452	1	6	7	3	4	8	2	5	9	54.6543
453	1	6	7	3	4	9	2	5	8	54.297
454	1	6	7	3	5	8	2	4	9	55.0486
455	1	6	7	3	5	9	2	4	8	54.6913
456	1	6	7	3	8	9	2	4	5	56.4614
457	1	6	7	4	5	8	2	3	9	54.3232
458	1	6	7	4	5	9	2	3	8	53.9658
459	1	6	7	4	8	9	2	3	5	55.7359
460	1	6	7	5	8	9	2	3	4	56.1302
461	1	6	8	2	3	4	5	7	9	52.4136
462	1	6	8	2	3	5	4	7	9	52.8079
463	1	6	8	2	3	7	4	5	9	54.4415
464	1	6	8	2	3	9	4	5	7	54.2207
465	1	6	8	2	4	5	3	7	9	52.0825
466	1	6	8	2	4	7	3	5	9	53.716
467	1	6	8	2	4	9	3	5	7	53.4952
468	1	6	8	2	5	7	3	4	9	54.1103
469	1	6	8	2	5	9	3	4	7	53.8895
470	1	6	8	2	7	9	3	4	5	55.5231
471	1	6	8	3	4	5	2	7	9	53.6646
472	1	6	8	3	4	7	2	5	9	55.2981
473	1	6	8	3	4	9	2	5	7	55.0773
474	1	6	8	3	5	7	2	4	9	55.6924
475	1	6	8	3	5	9	2	4	7	55.4716
476	1	6	8	3	7	9	2	4	5	57.1052
477	1	6	8	4	5	7	2	3	9	54.967
478	1	6	8	4	5	9	2	3	7	54.7462
479	1	6	8	4	7	9	2	3	5	56.3797
480	1	6	8	5	7	9	2	3	4	56.774
481	1	6	9	2	3	4	5	7	8	52.0152
482	1	6	9	2	3	5	4	7	8	52.4095
483	1	6	9	2	3	7	4	5	8	54.043
484	1	6	9	2	3	8	4	5	7	54.1795
485	1	6	9	2	4	5	3	7	8	51.684
486	1	6	9	2	4	7	3	5	8	53.3176
487	1	6	9	2	4	8	3	5	7	53.4541
488	1	6	9	2	5	7	3	4	8	53.7119
489	1	6	9	2	5	8	3	4	7	53.8484
490	1	6	9	2	7	8	3	4	5	55.4819
491	1	6	9	3	4	5	2	7	8	53.2661
492	1	6	9	3	4	7	2	5	8	54.8997
493	1	6	9	3	4	8	2	5	7	55.0362
494	1	6	9	3	5	7	2	4	8	55.294
495	1	6	9	3	5	8	2	4	7	55.4305
496	1	6	9	3	7	8	2	4	5	57.064
497	1	6	9	4	5	7	2	3	8	54.5685
498	1	6	9	4	5	8	2	3	7	54.7051
499	1	6	9	4	7	8	2	3	5	56.3386
500	1	6	9	5	7	8	2	3	4	56.7329
501	1	7	8	2	3	4	5	6	9	51.6151
502	1	7	8	2	3	5	4	6	9	52.0094
503	1	7	8	2	3	6	4	5	9	52.2868
504	1	7	8	2	3	9	4	5	6	53.4221
505	1	7	8	2	4	5	3	6	9	51.2839
506	1	7	8	2	4	6	3	5	9	51.5613
507	1	7	8	2	4	9	3	5	6	52.6967
508	1	7	8	2	5	6	3	4	9	51.9556
509	1	7	8	2	5	9	3	4	6	53.091
510	1	7	8	2	6	9	3	4	5	53.3684
511	1	7	8	3	4	5	2	6	9	52.866
512	1	7	8	3	4	6	2	5	9	53.1435
513	1	7	8	3	4	9	2	5	6	54.2788
514	1	7	8	3	5	6	2	4	9	53.5378
515	1	7	8	3	5	9	2	4	6	54.6731
516	1	7	8	3	6	9	2	4	5	54.9505
517	1	7	8	4	5	6	2	3	9	52.8123
518	1	7	8	4	5	9	2	3	6	53.9476
519	1	7	8	4	6	9	2	3	5	54.225
520	1	7	8	5	6	9	2	3	4	54.6193
521	1	7	9	2	3	4	5	6	8	51.2166
522	1	7	9	2	3	5	4	6	8	51.6109
523	1	7	9	2	3	6	4	5	8	51.8883
524	1	7	9	2	3	8	4	5	6	53.381
525	1	7	9	2	4	5	3	6	8	50.8855
526	1	7	9	2	4	6	3	5	8	51.1629
527	1	7	9	2	4	8	3	5	6	52.6555
528	1	7	9	2	5	6	3	4	8	51.5572
529	1	7	9	2	5	8	3	4	6	53.0498
530	1	7	9	2	6	8	3	4	5	53.3273
531	1	7	9	3	4	5	2	6	8	52.4676
532	1	7	9	3	4	6	2	5	8	52.745
533	1	7	9	3	4	8	2	5	6	54.2376
534	1	7	9	3	5	6	2	4	8	53.1393
535	1	7	9	3	5	8	2	4	6	54.6319
536	1	7	9	3	6	8	2	4	5	54.9094
537	1	7	9	4	5	6	2	3	8	52.4139
538	1	7	9	4	5	8	2	3	6	53.9065
539	1	7	9	4	6	8	2	3	5	54.1839
540	1	7	9	5	6	8	2	3	4	54.5782
541	1	8	9	2	3	4	5	6	7	51.997
542	1	8	9	2	3	5	4	6	7	52.3913
543	1	8	9	2	3	6	4	5	7	52.6687
544	1	8	9	2	3	7	4	5	6	54.0248
545	1	8	9	2	4	5	3	6	7	51.6658
546	1	8	9	2	4	6	3	5	7	51.9432
547	1	8	9	2	4	7	3	5	6	53.2993
548	1	8	9	2	5	6	3	4	7	52.3375
549	1	8	9	2	5	7	3	4	6	53.6937
550	1	8	9	2	6	7	3	4	5	53.9711
551	1	8	9	3	4	5	2	6	7	53.2479
552	1	8	9	3	4	6	2	5	7	53.5253
553	1	8	9	3	4	7	2	5	6	54.8815
554	1	8	9	3	5	6	2	4	7	53.9196
555	1	8	9	3	5	7	2	4	6	55.2758
556	1	8	9	3	6	7	2	4	5	55.5532
557	1	8	9	4	5	6	2	3	7	53.1942
558	1	8	9	4	5	7	2	3	6	54.5503
559	1	8	9	4	6	7	2	3	5	54.8277
560	1	8	9	5	6	7	2	3	4	55.222
561	2	3	4	1	5	6	7	8	9	53.306
562	2	3	4	1	5	7	6	8	9	54.6621
563	2	3	4	1	5	8	6	7	9	54.7986
564	2	3	4	1	5	9	6	7	8	54.4413
565	2	3	4	1	6	7	5	8	9	54.9395
566	2	3	4	1	6	8	5	7	9	55.0761
567	2	3	4	1	6	9	5	7	8	54.7187
568	2	3	4	1	7	8	5	6	9	56.4322
569	2	3	4	1	7	9	5	6	8	56.0749
570	2	3	4	1	8	9	5	6	7	56.2114
571	2	3	4	5	6	7	1	8	9	52.9984
572	2	3	4	5	6	8	1	7	9	53.1349
573	2	3	4	5	6	9	1	7	8	52.7776
574	2	3	4	5	7	8	1	6	9	54.491
575	2	3	4	5	7	9	1	6	8	54.1337
576	2	3	4	5	8	9	1	6	7	54.2702
577	2	3	4	6	7	8	1	5	9	54.7684
578	2	3	4	6	7	9	1	5	8	54.4111
579	2	3	4	6	8	9	1	5	7	54.5476
580	2	3	4	7	8	9	1	5	6	55.9037
581	2	3	5	1	4	6	7	8	9	50.3905
582	2	3	5	1	4	7	6	8	9	51.7466
583	2	3	5	1	4	8	6	7	9	51.8831
584	2	3	5	1	4	9	6	7	8	51.5258
585	2	3	5	1	6	7	4	8	9	52.4183
586	2	3	5	1	6	8	4	7	9	52.5548
587	2	3	5	1	6	9	4	7	8	52.1975
588	2	3	5	1	7	8	4	6	9	53.911
589	2	3	5	1	7	9	4	6	8	53.5536
590	2	3	5	1	8	9	4	6	7	53.6902
591	2	3	5	4	6	7	1	8	9	50.0828
592	2	3	5	4	6	8	1	7	9	50.2194
593	2	3	5	4	6	9	1	7	8	49.862
594	2	3	5	4	7	8	1	6	9	51.5755
595	2	3	5	4	7	9	1	6	8	51.2182
596	2	3	5	4	8	9	1	6	7	51.3547
597	2	3	5	6	7	8	1	4	9	52.2472
598	2	3	5	6	7	9	1	4	8	51.8899
599	2	3	5	6	8	9	1	4	7	52.0264
600	2	3	5	7	8	9	1	4	6	53.3825
601	2	3	6	1	4	5	7	8	9	53.2198
602	2	3	6	1	4	7	5	8	9	54.8533
603	2	3	6	1	4	8	5	7	9	54.9899
604	2	3	6	1	4	9	5	7	8	54.6325
605	2	3	6	1	5	7	4	8	9	55.2477
606	2	3	6	1	5	8	4	7	9	55.3842
607	2	3	6	1	5	9	4	7	8	55.0269
608	2	3	6	1	7	8	4	5	9	57.0177
609	2	3	6	1	7	9	4	5	8	56.6604
610	2	3	6	1	8	9	4	5	7	56.7969
611	2	3	6	4	5	7	1	8	9	52.9122
612	2	3	6	4	5	8	1	7	9	53.0487
613	2	3	6	4	5	9	1	7	8	52.6914
614	2	3	6	4	7	8	1	5	9	54.6822
615	2	3	6	4	7	9	1	5	8	54.3249
616	2	3	6	4	8	9	1	5	7	54.4614
617	2	3	6	5	7	8	1	4	9	55.0765
618	2	3	6	5	7	9	1	4	8	54.7192
619	2	3	6	5	8	9	1	4	7	54.8557
620	2	3	6	7	8	9	1	4	5	56.4893
621	2	3	7	1	4	5	6	8	9	52.4213
622	2	3	7	1	4	6	5	8	9	52.6987
623	2	3	7	1	4	8	5	6	9	54.1913
624	2	3	7	1	4	9	5	6	8	53.834
625	2	3	7	1	5	6	4	8	9	53.093
626	2	3	7	1	5	8	4	6	9	54.5856
627	2	3	7	1	5	9	4	6	8	54.2283
628	2	3	7	1	6	8	4	5	9	54.863
629	2	3	7	1	6	9	4	5	8	54.5057
630	2	3	7	1	8	9	4	5	6	55.9984
631	2	3	7	4	5	6	1	8	9	50.7575
632	2	3	7	4	5	8	1	6	9	52.2501
633	2	3	7	4	5	9	1	6	8	51.8928
634	2	3	7	4	6	8	1	5	9	52.5276
635	2	3	7	4	6	9	1	5	8	52.1702
636	2	3	7	4	8	9	1	5	6	53.6629
637	2	3	7	5	6	8	1	4	9	52.9219
638	2	3	7	5	6	9	1	4	8	52.5645
639	2	3	7	5	8	9	1	4	6	54.0572
640	2	3	7	6	8	9	1	4	5	54.3346
641	2	3	8	1	4	5	6	7	9	53.2016
642	2	3	8	1	4	6	5	7	9	53.479
643	2	3	8	1	4	7	5	6	9	54.8351
644	2	3	8	1	4	9	5	6	7	54.6143
645	2	3	8	1	5	6	4	7	9	53.8733
646	2	3	8	1	5	7	4	6	9	55.2294
647	2	3	8	1	5	9	4	6	7	55.0086
648	2	3	8	1	6	7	4	5	9	55.5068
649	2	3	8	1	6	9	4	5	7	55.286
650	2	3	8	1	7	9	4	5	6	56.6422
651	2	3	8	4	5	6	1	7	9	51.5378
652	2	3	8	4	5	7	1	6	9	52.894
653	2	3	8	4	5	9	1	6	7	52.6732
654	2	3	8	4	6	7	1	5	9	53.1714
655	2	3	8	4	6	9	1	5	7	52.9506
656	2	3	8	4	7	9	1	5	6	54.3067
657	2	3	8	5	6	7	1	4	9	53.5657
658	2	3	8	5	6	9	1	4	7	53.3449
659	2	3	8	5	7	9	1	4	6	54.701
660	2	3	8	6	7	9	1	4	5	54.9784
661	2	3	9	1	4	5	6	7	8	52.8031
662	2	3	9	1	4	6	5	7	8	53.0806
663	2	3	9	1	4	7	5	6	8	54.4367
664	2	3	9	1	4	8	5	6	7	54.5732
665	2	3	9	1	5	6	4	7	8	53.4749
666	2	3	9	1	5	7	4	6	8	54.831
667	2	3	9	1	5	8	4	6	7	54.9675
668	2	3	9	1	6	7	4	5	8	55.1084
669	2	3	9	1	6	8	4	5	7	55.2449
670	2	3	9	1	7	8	4	5	6	56.601
671	2	3	9	4	5	6	1	7	8	51.1394
672	2	3	9	4	5	7	1	6	8	52.4955
673	2	3	9	4	5	8	1	6	7	52.632
674	2	3	9	4	6	7	1	5	8	52.7729
675	2	3	9	4	6	8	1	5	7	52.9094
676	2	3	9	4	7	8	1	5	6	54.2656
677	2	3	9	5	6	7	1	4	8	53.1672
678	2	3	9	5	6	8	1	4	7	53.3037
679	2	3	9	5	7	8	1	4	6	54.6599
680	2	3	9	6	7	8	1	4	5	54.9373
681	2	4	5	1	3	6	7	8	9	50.205
682	2	4	5	1	3	7	6	8	9	51.5611
683	2	4	5	1	3	8	6	7	9	51.6976
684	2	4	5	1	3	9	6	7	8	51.3403
685	2	4	5	1	6	7	3	8	9	51.5074
686	2	4	5	1	6	8	3	7	9	51.6439
687	2	4	5	1	6	9	3	7	8	51.2866
688	2	4	5	1	7	8	3	6	9	53
689	2	4	5	1	7	9	3	6	8	52.6427
690	2	4	5	1	8	9	3	6	7	52.7792
691	2	4	5	3	6	7	1	8	9	49.8973
692	2	4	5	3	6	8	1	7	9	50.0339
693	2	4	5	3	6	9	1	7	8	49.6765
694	2	4	5	3	7	8	1	6	9	51.39
695	2	4	5	3	7	9	1	6	8	51.0327
696	2	4	5	3	8	9	1	6	7	51.1692
697	2	4	5	6	7	8	1	3	9	51.3363
698	2	4	5	6	7	9	1	3	8	50.9789
699	2	4	5	6	8	9	1	3	7	51.1155
700	2	4	5	7	8	9	1	3	6	52.4716
701	2	4	6	1	3	5	7	8	9	53.0343
702	2	4	6	1	3	7	5	8	9	54.6679
703	2	4	6	1	3	8	5	7	9	54.8044
704	2	4	6	1	3	9	5	7	8	54.4471
705	2	4	6	1	5	7	3	8	9	54.3367
706	2	4	6	1	5	8	3	7	9	54.4732
707	2	4	6	1	5	9	3	7	8	54.1159
708	2	4	6	1	7	8	3	5	9	56.1068
709	2	4	6	1	7	9	3	5	8	55.7494
710	2	4	6	1	8	9	3	5	7	55.886
711	2	4	6	3	5	7	1	8	9	52.7267
712	2	4	6	3	5	8	1	7	9	52.8632
713	2	4	6	3	5	9	1	7	8	52.5059
714	2	4	6	3	7	8	1	5	9	54.4967
715	2	4	6	3	7	9	1	5	8	54.1394
716	2	4	6	3	8	9	1	5	7	54.2759
717	2	4	6	5	7	8	1	3	9	54.1656
718	2	4	6	5	7	9	1	3	8	53.8083
719	2	4	6	5	8	9	1	3	7	53.9448
720	2	4	6	7	8	9	1	3	5	55.5783
721	2	4	7	1	3	5	6	8	9	52.2358
722	2	4	7	1	3	6	5	8	9	52.5132
723	2	4	7	1	3	8	5	6	9	54.0058
724	2	4	7	1	3	9	5	6	8	53.6485
725	2	4	7	1	5	6	3	8	9	52.182
726	2	4	7	1	5	8	3	6	9	53.6747
727	2	4	7	1	5	9	3	6	8	53.3173
728	2	4	7	1	6	8	3	5	9	53.9521
729	2	4	7	1	6	9	3	5	8	53.5948
730	2	4	7	1	8	9	3	5	6	55.0874
731	2	4	7	3	5	6	1	8	9	50.572
732	2	4	7	3	5	8	1	6	9	52.0646
733	2	4	7	3	5	9	1	6	8	51.7073
734	2	4	7	3	6	8	1	5	9	52.3421
735	2	4	7	3	6	9	1	5	8	51.9847
736	2	4	7	3	8	9	1	5	6	53.4774
737	2	4	7	5	6	8	1	3	9	52.0109
738	2	4	7	5	6	9	1	3	8	51.6536
739	2	4	7	5	8	9	1	3	6	53.1462
740	2	4	7	6	8	9	1	3	5	53.4236
741	2	4	8	1	3	5	6	7	9	53.0161
742	2	4	8	1	3	6	5	7	9	53.2935
743	2	4	8	1	3	7	5	6	9	54.6496
744	2	4	8	1	3	9	5	6	7	54.4288
745	2	4	8	1	5	6	3	7	9	52.9624
746	2	4	8	1	5	7	3	6	9	54.3185
747	2	4	8	1	5	9	3	6	7	54.0977
748	2	4	8	1	6	7	3	5	9	54.5959
749	2	4	8	1	6	9	3	5	7	54.3751
750	2	4	8	1	7	9	3	5	6	55.7312
751	2	4	8	3	5	6	1	7	9	51.3523
752	2	4	8	3	5	7	1	6	9	52.7085
753	2	4	8	3	5	9	1	6	7	52.4877
754	2	4	8	3	6	7	1	5	9	52.9859
755	2	4	8	3	6	9	1	5	7	52.7651
756	2	4	8	3	7	9	1	5	6	54.1212
757	2	4	8	5	6	7	1	3	9	52.6547
758	2	4	8	5	6	9	1	3	7	52.4339
759	2	4	8	5	7	9	1	3	6	53.79
760	2	4	8	6	7	9	1	3	5	54.0675
761	2	4	9	1	3	5	6	7	8	52.6176
762	2	4	9	1	3	6	5	7	8	52.8951
763	2	4	9	1	3	7	5	6	8	54.2512
764	2	4	9	1	3	8	5	6	7	54.3877
765	2	4	9	1	5	6	3	7	8	52.5639
766	2	4	9	1	5	7	3	6	8	53.92
767	2	4	9	1	5	8	3	6	7	54.0566
768	2	4	9	1	6	7	3	5	8	54.1975
769	2	4	9	1	6	8	3	5	7	54.334
770	2	4	9	1	7	8	3	5	6	55.6901
771	2	4	9	3	5	6	1	7	8	50.9539
772	2	4	9	3	5	7	1	6	8	52.31
773	2	4	9	3	5	8	1	6	7	52.4465
774	2	4	9	3	6	7	1	5	8	52.5874
775	2	4	9	3	6	8	1	5	7	52.7239
776	2	4	9	3	7	8	1	5	6	54.0801
777	2	4	9	5	6	7	1	3	8	52.2563
778	2	4	9	5	6	8	1	3	7	52.3928
779	2	4	9	5	7	8	1	3	6	53.7489
780	2	4	9	6	7	8	1	3	5	54.0263
781	2	5	6	1	3	4	7	8	9	50.1188
782	2	5	6	1	3	7	4	8	9	52.1466
783	2	5	6	1	3	8	4	7	9	52.2832
784	2	5	6	1	3	9	4	7	8	51.9258
785	2	5	6	1	4	7	3	8	9	51.4212
786	2	5	6	1	4	8	3	7	9	51.5577
787	2	5	6	1	4	9	3	7	8	51.2004
788	2	5	6	1	7	8	3	4	9	53.5855
789	2	5	6	1	7	9	3	4	8	53.2282
790	2	5	6	1	8	9	3	4	7	53.3647
791	2	5	6	3	4	7	1	8	9	49.8112
792	2	5	6	3	4	8	1	7	9	49.9477
793	2	5	6	3	4	9	1	7	8	49.5904
794	2	5	6	3	7	8	1	4	9	51.9755
795	2	5	6	3	7	9	1	4	8	51.6182
796	2	5	6	3	8	9	1	4	7	51.7547
797	2	5	6	4	7	8	1	3	9	51.2501
798	2	5	6	4	7	9	1	3	8	50.8927
799	2	5	6	4	8	9	1	3	7	51.0293
800	2	5	6	7	8	9	1	3	4	53.0571
801	2	5	7	1	3	4	6	8	9	49.3202
802	2	5	7	1	3	6	4	8	9	49.992
803	2	5	7	1	3	8	4	6	9	51.4846
804	2	5	7	1	3	9	4	6	8	51.1273
805	2	5	7	1	4	6	3	8	9	49.2665
806	2	5	7	1	4	8	3	6	9	50.7591
807	2	5	7	1	4	9	3	6	8	50.4018
808	2	5	7	1	6	8	3	4	9	51.4309
809	2	5	7	1	6	9	3	4	8	51.0736
810	2	5	7	1	8	9	3	4	6	52.5662
811	2	5	7	3	4	6	1	8	9	47.6565
812	2	5	7	3	4	8	1	6	9	49.1491
813	2	5	7	3	4	9	1	6	8	48.7918
814	2	5	7	3	6	8	1	4	9	49.8208
815	2	5	7	3	6	9	1	4	8	49.4635
816	2	5	7	3	8	9	1	4	6	50.9562
817	2	5	7	4	6	8	1	3	9	49.0954
818	2	5	7	4	6	9	1	3	8	48.7381
819	2	5	7	4	8	9	1	3	6	50.2307
820	2	5	7	6	8	9	1	3	4	50.9024
821	2	5	8	1	3	4	6	7	9	50.1006
822	2	5	8	1	3	6	4	7	9	50.7723
823	2	5	8	1	3	7	4	6	9	52.1284
824	2	5	8	1	3	9	4	6	7	51.9076
825	2	5	8	1	4	6	3	7	9	50.0468
826	2	5	8	1	4	7	3	6	9	51.403
827	2	5	8	1	4	9	3	6	7	51.1822
828	2	5	8	1	6	7	3	4	9	52.0747
829	2	5	8	1	6	9	3	4	7	51.8539
830	2	5	8	1	7	9	3	4	6	53.21
831	2	5	8	3	4	6	1	7	9	48.4368
832	2	5	8	3	4	7	1	6	9	49.7929
833	2	5	8	3	4	9	1	6	7	49.5721
834	2	5	8	3	6	7	1	4	9	50.4647
835	2	5	8	3	6	9	1	4	7	50.2439
836	2	5	8	3	7	9	1	4	6	51.6
837	2	5	8	4	6	7	1	3	9	49.7392
838	2	5	8	4	6	9	1	3	7	49.5184
839	2	5	8	4	7	9	1	3	6	50.8745
840	2	5	8	6	7	9	1	3	4	51.5462
841	2	5	9	1	3	4	6	7	8	49.7021
842	2	5	9	1	3	6	4	7	8	50.3738
843	2	5	9	1	3	7	4	6	8	51.73
844	2	5	9	1	3	8	4	6	7	51.8665
845	2	5	9	1	4	6	3	7	8	49.6484
846	2	5	9	1	4	7	3	6	8	51.0045
847	2	5	9	1	4	8	3	6	7	51.141
848	2	5	9	1	6	7	3	4	8	51.6762
849	2	5	9	1	6	8	3	4	7	51.8128
850	2	5	9	1	7	8	3	4	6	53.1689
851	2	5	9	3	4	6	1	7	8	48.0384
852	2	5	9	3	4	7	1	6	8	49.3945
853	2	5	9	3	4	8	1	6	7	49.531
854	2	5	9	3	6	7	1	4	8	50.0662
855	2	5	9	3	6	8	1	4	7	50.2027
856	2	5	9	3	7	8	1	4	6	51.5589
857	2	5	9	4	6	7	1	3	8	49.3408
858	2	5	9	4	6	8	1	3	7	49.4773
859	2	5	9	4	7	8	1	3	6	50.8334
860	2	5	9	6	7	8	1	3	4	51.5051
861	2	6	7	1	3	4	5	8	9	52.427
862	2	6	7	1	3	5	4	8	9	52.8213
863	2	6	7	1	3	8	4	5	9	54.5914
864	2	6	7	1	3	9	4	5	8	54.234
865	2	6	7	1	4	5	3	8	9	52.0958
866	2	6	7	1	4	8	3	5	9	53.8659
867	2	6	7	1	4	9	3	5	8	53.5086
868	2	6	7	1	5	8	3	4	9	54.2602
869	2	6	7	1	5	9	3	4	8	53.9029
870	2	6	7	1	8	9	3	4	5	55.6729
871	2	6	7	3	4	5	1	8	9	50.4858
872	2	6	7	3	4	8	1	5	9	52.2559
873	2	6	7	3	4	9	1	5	8	51.8986
874	2	6	7	3	5	8	1	4	9	52.6502
875	2	6	7	3	5	9	1	4	8	52.2929
876	2	6	7	3	8	9	1	4	5	54.0629
877	2	6	7	4	5	8	1	3	9	51.9247
878	2	6	7	4	5	9	1	3	8	51.5674
879	2	6	7	4	8	9	1	3	5	53.3375
880	2	6	7	5	8	9	1	3	4	53.7318
881	2	6	8	1	3	4	5	7	9	53.2073
882	2	6	8	1	3	5	4	7	9	53.6016
883	2	6	8	1	3	7	4	5	9	55.2352
884	2	6	8	1	3	9	4	5	7	55.0144
885	2	6	8	1	4	5	3	7	9	52.8762
886	2	6	8	1	4	7	3	5	9	54.5097
887	2	6	8	1	4	9	3	5	7	54.2889
888	2	6	8	1	5	7	3	4	9	54.904
889	2	6	8	1	5	9	3	4	7	54.6832
890	2	6	8	1	7	9	3	4	5	56.3168
891	2	6	8	3	4	5	1	7	9	51.2661
892	2	6	8	3	4	7	1	5	9	52.8997
893	2	6	8	3	4	9	1	5	7	52.6789
894	2	6	8	3	5	7	1	4	9	53.294
895	2	6	8	3	5	9	1	4	7	53.0732
896	2	6	8	3	7	9	1	4	5	54.7067
897	2	6	8	4	5	7	1	3	9	52.5685
898	2	6	8	4	5	9	1	3	7	52.3477
899	2	6	8	4	7	9	1	3	5	53.9813
900	2	6	8	5	7	9	1	3	4	54.3756
901	2	6	9	1	3	4	5	7	8	52.8089
902	2	6	9	1	3	5	4	7	8	53.2032
903	2	6	9	1	3	7	4	5	8	54.8367
904	2	6	9	1	3	8	4	5	7	54.9732
905	2	6	9	1	4	5	3	7	8	52.4777
906	2	6	9	1	4	7	3	5	8	54.1113
907	2	6	9	1	4	8	3	5	7	54.2478
908	2	6	9	1	5	7	3	4	8	54.5056
909	2	6	9	1	5	8	3	4	7	54.6421
910	2	6	9	1	7	8	3	4	5	56.2756
911	2	6	9	3	4	5	1	7	8	50.8677
912	2	6	9	3	4	7	1	5	8	52.5012
913	2	6	9	3	4	8	1	5	7	52.6378
914	2	6	9	3	5	7	1	4	8	52.8955
915	2	6	9	3	5	8	1	4	7	53.0321
916	2	6	9	3	7	8	1	4	5	54.6656
917	2	6	9	4	5	7	1	3	8	52.1701
918	2	6	9	4	5	8	1	3	7	52.3066
919	2	6	9	4	7	8	1	3	5	53.9401
920	2	6	9	5	7	8	1	3	4	54.3345
921	2	7	8	1	3	4	5	6	9	52.4088
922	2	7	8	1	3	5	4	6	9	52.8031
923	2	7	8	1	3	6	4	5	9	53.0805
924	2	7	8	1	3	9	4	5	6	54.2158
925	2	7	8	1	4	5	3	6	9	52.0776
926	2	7	8	1	4	6	3	5	9	52.355
927	2	7	8	1	4	9	3	5	6	53.4904
928	2	7	8	1	5	6	3	4	9	52.7493
929	2	7	8	1	5	9	3	4	6	53.8847
930	2	7	8	1	6	9	3	4	5	54.1621
931	2	7	8	3	4	5	1	6	9	50.4676
932	2	7	8	3	4	6	1	5	9	50.745
933	2	7	8	3	4	9	1	5	6	51.8803
934	2	7	8	3	5	6	1	4	9	51.1393
935	2	7	8	3	5	9	1	4	6	52.2746
936	2	7	8	3	6	9	1	4	5	52.5521
937	2	7	8	4	5	6	1	3	9	50.4139
938	2	7	8	4	5	9	1	3	6	51.5492
939	2	7	8	4	6	9	1	3	5	51.8266
940	2	7	8	5	6	9	1	3	4	52.2209
941	2	7	9	1	3	4	5	6	8	52.0103
942	2	7	9	1	3	5	4	6	8	52.4046
943	2	7	9	1	3	6	4	5	8	52.682
944	2	7	9	1	3	8	4	5	6	54.1747
945	2	7	9	1	4	5	3	6	8	51.6792
946	2	7	9	1	4	6	3	5	8	51.9566
947	2	7	9	1	4	8	3	5	6	53.4492
948	2	7	9	1	5	6	3	4	8	52.3509
949	2	7	9	1	5	8	3	4	6	53.8435
950	2	7	9	1	6	8	3	4	5	54.1209
951	2	7	9	3	4	5	1	6	8	50.0691
952	2	7	9	3	4	6	1	5	8	50.3466
953	2	7	9	3	4	8	1	5	6	51.8392
954	2	7	9	3	5	6	1	4	8	50.7409
955	2	7	9	3	5	8	1	4	6	52.2335
956	2	7	9	3	6	8	1	4	5	52.5109
957	2	7	9	4	5	6	1	3	8	50.0154
958	2	7	9	4	5	8	1	3	6	51.5081
959	2	7	9	4	6	8	1	3	5	51.7855
960	2	7	9	5	6	8	1	3	4	52.1798
961	2	8	9	1	3	4	5	6	7	52.7907
962	2	8	9	1	3	5	4	6	7	53.185
963	2	8	9	1	3	6	4	5	7	53.4624
964	2	8	9	1	3	7	4	5	6	54.8185
965	2	8	9	1	4	5	3	6	7	52.4595
966	2	8	9	1	4	6	3	5	7	52.7369
967	2	8	9	1	4	7	3	5	6	54.093
968	2	8	9	1	5	6	3	4	7	53.1312
969	2	8	9	1	5	7	3	4	6	54.4873
970	2	8	9	1	6	7	3	4	5	54.7648
971	2	8	9	3	4	5	1	6	7	50.8495
972	2	8	9	3	4	6	1	5	7	51.1269
973	2	8	9	3	4	7	1	5	6	52.483
974	2	8	9	3	5	6	1	4	7	51.5212
975	2	8	9	3	5	7	1	4	6	52.8773
976	2	8	9	3	6	7	1	4	5	53.1547
977	2	8	9	4	5	6	1	3	7	50.7957
978	2	8	9	4	5	7	1	3	6	52.1519
979	2	8	9	4	6	7	1	3	5	52.4293
980	2	8	9	5	6	7	1	3	4	52.8236
981	3	4	5	1	2	6	7	8	9	52.4312
982	3	4	5	1	2	7	6	8	9	53.7873
983	3	4	5	1	2	8	6	7	9	53.9238
984	3	4	5	1	2	9	6	7	8	53.5665
985	3	4	5	1	6	7	2	8	9	55.3157
986	3	4	5	1	6	8	2	7	9	55.4522
987	3	4	5	1	6	9	2	7	8	55.0949
988	3	4	5	1	7	8	2	6	9	56.8083
989	3	4	5	1	7	9	2	6	8	56.451
990	3	4	5	1	8	9	2	6	7	56.5875
991	3	4	5	2	6	7	1	8	9	52.1236
992	3	4	5	2	6	8	1	7	9	52.2601
993	3	4	5	2	6	9	1	7	8	51.9028
994	3	4	5	2	7	8	1	6	9	53.6162
995	3	4	5	2	7	9	1	6	8	53.2589
996	3	4	5	2	8	9	1	6	7	53.3954
997	3	4	5	6	7	8	1	2	9	55.1446
998	3	4	5	6	7	9	1	2	8	54.7873
999	3	4	5	6	8	9	1	2	7	54.9238
1000	3	4	5	7	8	9	1	2	6	56.2799
1001	3	4	6	1	2	5	7	8	9	55.2605
1002	3	4	6	1	2	7	5	8	9	56.8941
1003	3	4	6	1	2	8	5	7	9	57.0306
1004	3	4	6	1	2	9	5	7	8	56.6733
1005	3	4	6	1	5	7	2	8	9	58.145
1006	3	4	6	1	5	8	2	7	9	58.2815
1007	3	4	6	1	5	9	2	7	8	57.9242
1008	3	4	6	1	7	8	2	5	9	59.9151
1009	3	4	6	1	7	9	2	5	8	59.5578
1010	3	4	6	1	8	9	2	5	7	59.6943
1011	3	4	6	2	5	7	1	8	9	54.9529
1012	3	4	6	2	5	8	1	7	9	55.0894
1013	3	4	6	2	5	9	1	7	8	54.7321
1014	3	4	6	2	7	8	1	5	9	56.7229
1015	3	4	6	2	7	9	1	5	8	56.3656
1016	3	4	6	2	8	9	1	5	7	56.5021
1017	3	4	6	5	7	8	1	2	9	57.9739
1018	3	4	6	5	7	9	1	2	8	57.6166
1019	3	4	6	5	8	9	1	2	7	57.7531
1020	3	4	6	7	8	9	1	2	5	59.3866
1021	3	4	7	1	2	5	6	8	9	54.462
1022	3	4	7	1	2	6	5	8	9	54.7394
1023	3	4	7	1	2	8	5	6	9	56.232
1024	3	4	7	1	2	9	5	6	8	55.8747
1025	3	4	7	1	5	6	2	8	9	55.9903
1026	3	4	7	1	5	8	2	6	9	57.483
1027	3	4	7	1	5	9	2	6	8	57.1257
1028	3	4	7	1	6	8	2	5	9	57.7604
1029	3	4	7	1	6	9	2	5	8	57.4031
1030	3	4	7	1	8	9	2	5	6	58.8957
1031	3	4	7	2	5	6	1	8	9	52.7982
1032	3	4	7	2	5	8	1	6	9	54.2908
1033	3	4	7	2	5	9	1	6	8	53.9335
1034	3	4	7	2	6	8	1	5	9	54.5683
1035	3	4	7	2	6	9	1	5	8	54.2109
1036	3	4	7	2	8	9	1	5	6	55.7036
1037	3	4	7	5	6	8	1	2	9	55.8192
1038	3	4	7	5	6	9	1	2	8	55.4619
1039	3	4	7	5	8	9	1	2	6	56.9545
1040	3	4	7	6	8	9	1	2	5	57.232
1041	3	4	8	1	2	5	6	7	9	55.2423
1042	3	4	8	1	2	6	5	7	9	55.5197
1043	3	4	8	1	2	7	5	6	9	56.8758
1044	3	4	8	1	2	9	5	6	7	56.655
1045	3	4	8	1	5	6	2	7	9	56.7707
1046	3	4	8	1	5	7	2	6	9	58.1268
1047	3	4	8	1	5	9	2	6	7	57.906
1048	3	4	8	1	6	7	2	5	9	58.4042
1049	3	4	8	1	6	9	2	5	7	58.1834
1050	3	4	8	1	7	9	2	5	6	59.5395
1051	3	4	8	2	5	6	1	7	9	53.5785
1052	3	4	8	2	5	7	1	6	9	54.9347
1053	3	4	8	2	5	9	1	6	7	54.7139
1054	3	4	8	2	6	7	1	5	9	55.2121
1055	3	4	8	2	6	9	1	5	7	54.9913
1056	3	4	8	2	7	9	1	5	6	56.3474
1057	3	4	8	5	6	7	1	2	9	56.463
1058	3	4	8	5	6	9	1	2	7	56.2422
1059	3	4	8	5	7	9	1	2	6	57.5984
1060	3	4	8	6	7	9	1	2	5	57.8758
1061	3	4	9	1	2	5	6	7	8	54.8439
1062	3	4	9	1	2	6	5	7	8	55.1213
1063	3	4	9	1	2	7	5	6	8	56.4774
1064	3	4	9	1	2	8	5	6	7	56.6139
1065	3	4	9	1	5	6	2	7	8	56.3722
1066	3	4	9	1	5	7	2	6	8	57.7284
1067	3	4	9	1	5	8	2	6	7	57.8649
1068	3	4	9	1	6	7	2	5	8	58.0058
1069	3	4	9	1	6	8	2	5	7	58.1423
1070	3	4	9	1	7	8	2	5	6	59.4984
1071	3	4	9	2	5	6	1	7	8	53.1801
1072	3	4	9	2	5	7	1	6	8	54.5362
1073	3	4	9	2	5	8	1	6	7	54.6727
1074	3	4	9	2	6	7	1	5	8	54.8136
1075	3	4	9	2	6	8	1	5	7	54.9502
1076	3	4	9	2	7	8	1	5	6	56.3063
1077	3	4	9	5	6	7	1	2	8	56.0646
1078	3	4	9	5	6	8	1	2	7	56.2011
1079	3	4	9	5	7	8	1	2	6	57.5572
1080	3	4	9	6	7	8	1	2	5	57.8347
1081	3	5	6	1	2	4	7	8	9	52.345
1082	3	5	6	1	2	7	4	8	9	54.3728
1083	3	5	6	1	2	8	4	7	9	54.5094
1084	3	5	6	1	2	9	4	7	8	54.152
1085	3	5	6	1	4	7	2	8	9	55.2295
1086	3	5	6	1	4	8	2	7	9	55.366
1087	3	5	6	1	4	9	2	7	8	55.0087
1088	3	5	6	1	7	8	2	4	9	57.3939
1089	3	5	6	1	7	9	2	4	8	57.0365
1090	3	5	6	1	8	9	2	4	7	57.1731
1091	3	5	6	2	4	7	1	8	9	52.0374
1092	3	5	6	2	4	8	1	7	9	52.1739
1093	3	5	6	2	4	9	1	7	8	51.8166
1094	3	5	6	2	7	8	1	4	9	54.2017
1095	3	5	6	2	7	9	1	4	8	53.8444
1096	3	5	6	2	8	9	1	4	7	53.9809
1097	3	5	6	4	7	8	1	2	9	55.0584
1098	3	5	6	4	7	9	1	2	8	54.7011
1099	3	5	6	4	8	9	1	2	7	54.8376
1100	3	5	6	7	8	9	1	2	4	56.8654
1101	3	5	7	1	2	4	6	8	9	51.5464
1102	3	5	7	1	2	6	4	8	9	52.2182
1103	3	5	7	1	2	8	4	6	9	53.7108
1104	3	5	7	1	2	9	4	6	8	53.3535
1105	3	5	7	1	4	6	2	8	9	53.0748
1106	3	5	7	1	4	8	2	6	9	54.5675
1107	3	5	7	1	4	9	2	6	8	54.2101
1108	3	5	7	1	6	8	2	4	9	55.2392
1109	3	5	7	1	6	9	2	4	8	54.8819
1110	3	5	7	1	8	9	2	4	6	56.3745
1111	3	5	7	2	4	6	1	8	9	49.8827
1112	3	5	7	2	4	8	1	6	9	51.3753
1113	3	5	7	2	4	9	1	6	8	51.018
1114	3	5	7	2	6	8	1	4	9	52.0471
1115	3	5	7	2	6	9	1	4	8	51.6897
1116	3	5	7	2	8	9	1	4	6	53.1824
1117	3	5	7	4	6	8	1	2	9	52.9037
1118	3	5	7	4	6	9	1	2	8	52.5464
1119	3	5	7	4	8	9	1	2	6	54.039
1120	3	5	7	6	8	9	1	2	4	54.7108
1121	3	5	8	1	2	4	6	7	9	52.3268
1122	3	5	8	1	2	6	4	7	9	52.9985
1123	3	5	8	1	2	7	4	6	9	54.3546
1124	3	5	8	1	2	9	4	6	7	54.1338
1125	3	5	8	1	4	6	2	7	9	53.8552
1126	3	5	8	1	4	7	2	6	9	55.2113
1127	3	5	8	1	4	9	2	6	7	54.9905
1128	3	5	8	1	6	7	2	4	9	55.883
1129	3	5	8	1	6	9	2	4	7	55.6622
1130	3	5	8	1	7	9	2	4	6	57.0183
1131	3	5	8	2	4	6	1	7	9	50.663
1132	3	5	8	2	4	7	1	6	9	52.0191
1133	3	5	8	2	4	9	1	6	7	51.7983
1134	3	5	8	2	6	7	1	4	9	52.6909
1135	3	5	8	2	6	9	1	4	7	52.4701
1136	3	5	8	2	7	9	1	4	6	53.8262
1137	3	5	8	4	6	7	1	2	9	53.5475
1138	3	5	8	4	6	9	1	2	7	53.3267
1139	3	5	8	4	7	9	1	2	6	54.6828
1140	3	5	8	6	7	9	1	2	4	55.3546
1141	3	5	9	1	2	4	6	7	8	51.9283
1142	3	5	9	1	2	6	4	7	8	52.6001
1143	3	5	9	1	2	7	4	6	8	53.9562
1144	3	5	9	1	2	8	4	6	7	54.0927
1145	3	5	9	1	4	6	2	7	8	53.4567
1146	3	5	9	1	4	7	2	6	8	54.8128
1147	3	5	9	1	4	8	2	6	7	54.9494
1148	3	5	9	1	6	7	2	4	8	55.4846
1149	3	5	9	1	6	8	2	4	7	55.6211
1150	3	5	9	1	7	8	2	4	6	56.9772
1151	3	5	9	2	4	6	1	7	8	50.2646
1152	3	5	9	2	4	7	1	6	8	51.6207
1153	3	5	9	2	4	8	1	6	7	51.7572
1154	3	5	9	2	6	7	1	4	8	52.2924
1155	3	5	9	2	6	8	1	4	7	52.4289
1156	3	5	9	2	7	8	1	4	6	53.7851
1157	3	5	9	4	6	7	1	2	8	53.1491
1158	3	5	9	4	6	8	1	2	7	53.2856
1159	3	5	9	4	7	8	1	2	6	54.6417
1160	3	5	9	6	7	8	1	2	4	55.3134
1161	3	6	7	1	2	4	5	8	9	54.6532
1162	3	6	7	1	2	5	4	8	9	55.0475
1163	3	6	7	1	2	8	4	5	9	56.8176
1164	3	6	7	1	2	9	4	5	8	56.4602
1165	3	6	7	1	4	5	2	8	9	55.9042
1166	3	6	7	1	4	8	2	5	9	57.6742
1167	3	6	7	1	4	9	2	5	8	57.3169
1168	3	6	7	1	5	8	2	4	9	58.0685
1169	3	6	7	1	5	9	2	4	8	57.7112
1170	3	6	7	1	8	9	2	4	5	59.4813
1171	3	6	7	2	4	5	1	8	9	52.712
1172	3	6	7	2	4	8	1	5	9	54.4821
1173	3	6	7	2	4	9	1	5	8	54.1248
1174	3	6	7	2	5	8	1	4	9	54.8764
1175	3	6	7	2	5	9	1	4	8	54.5191
1176	3	6	7	2	8	9	1	4	5	56.2891
1177	3	6	7	4	5	8	1	2	9	55.733
1178	3	6	7	4	5	9	1	2	8	55.3757
1179	3	6	7	4	8	9	1	2	5	57.1458
1180	3	6	7	5	8	9	1	2	4	57.5401
1181	3	6	8	1	2	4	5	7	9	55.4335
1182	3	6	8	1	2	5	4	7	9	55.8278
1183	3	6	8	1	2	7	4	5	9	57.4614
1184	3	6	8	1	2	9	4	5	7	57.2406
1185	3	6	8	1	4	5	2	7	9	56.6845
1186	3	6	8	1	4	7	2	5	9	58.318
1187	3	6	8	1	4	9	2	5	7	58.0972
1188	3	6	8	1	5	7	2	4	9	58.7123
1189	3	6	8	1	5	9	2	4	7	58.4915
1190	3	6	8	1	7	9	2	4	5	60.1251
1191	3	6	8	2	4	5	1	7	9	53.4924
1192	3	6	8	2	4	7	1	5	9	55.1259
1193	3	6	8	2	4	9	1	5	7	54.9051
1194	3	6	8	2	5	7	1	4	9	55.5202
1195	3	6	8	2	5	9	1	4	7	55.2994
1196	3	6	8	2	7	9	1	4	5	56.9329
1197	3	6	8	4	5	7	1	2	9	56.3769
1198	3	6	8	4	5	9	1	2	7	56.1561
1199	3	6	8	4	7	9	1	2	5	57.7896
1200	3	6	8	5	7	9	1	2	4	58.1839
1201	3	6	9	1	2	4	5	7	8	55.0351
1202	3	6	9	1	2	5	4	7	8	55.4294
1203	3	6	9	1	2	7	4	5	8	57.0629
1204	3	6	9	1	2	8	4	5	7	57.1994
1205	3	6	9	1	4	5	2	7	8	56.286
1206	3	6	9	1	4	7	2	5	8	57.9196
1207	3	6	9	1	4	8	2	5	7	58.0561
1208	3	6	9	1	5	7	2	4	8	58.3139
1209	3	6	9	1	5	8	2	4	7	58.4504
1210	3	6	9	1	7	8	2	4	5	60.0839
1211	3	6	9	2	4	5	1	7	8	53.0939
1212	3	6	9	2	4	7	1	5	8	54.7274
1213	3	6	9	2	4	8	1	5	7	54.864
1214	3	6	9	2	5	7	1	4	8	55.1218
1215	3	6	9	2	5	8	1	4	7	55.2583
1216	3	6	9	2	7	8	1	4	5	56.8918
1217	3	6	9	4	5	7	1	2	8	55.9784
1218	3	6	9	4	5	8	1	2	7	56.1149
1219	3	6	9	4	7	8	1	2	5	57.7485
1220	3	6	9	5	7	8	1	2	4	58.1428
1221	3	7	8	1	2	4	5	6	9	54.635
1222	3	7	8	1	2	5	4	6	9	55.0293
1223	3	7	8	1	2	6	4	5	9	55.3067
1224	3	7	8	1	2	9	4	5	6	56.442
1225	3	7	8	1	4	5	2	6	9	55.8859
1226	3	7	8	1	4	6	2	5	9	56.1634
1227	3	7	8	1	4	9	2	5	6	57.2987
1228	3	7	8	1	5	6	2	4	9	56.5577
1229	3	7	8	1	5	9	2	4	6	57.693
1230	3	7	8	1	6	9	2	4	5	57.9704
1231	3	7	8	2	4	5	1	6	9	52.6938
1232	3	7	8	2	4	6	1	5	9	52.9712
1233	3	7	8	2	4	9	1	5	6	54.1065
1234	3	7	8	2	5	6	1	4	9	53.3655
1235	3	7	8	2	5	9	1	4	6	54.5008
1236	3	7	8	2	6	9	1	4	5	54.7783
1237	3	7	8	4	5	6	1	2	9	54.2222
1238	3	7	8	4	5	9	1	2	6	55.3575
1239	3	7	8	4	6	9	1	2	5	55.6349
1240	3	7	8	5	6	9	1	2	4	56.0292
1241	3	7	9	1	2	4	5	6	8	54.2365
1242	3	7	9	1	2	5	4	6	8	54.6308
1243	3	7	9	1	2	6	4	5	8	54.9083
1244	3	7	9	1	2	8	4	5	6	56.4009
1245	3	7	9	1	4	5	2	6	8	55.4875
1246	3	7	9	1	4	6	2	5	8	55.7649
1247	3	7	9	1	4	8	2	5	6	57.2575
1248	3	7	9	1	5	6	2	4	8	56.1592
1249	3	7	9	1	5	8	2	4	6	57.6519
1250	3	7	9	1	6	8	2	4	5	57.9293
1251	3	7	9	2	4	5	1	6	8	52.2954
1252	3	7	9	2	4	6	1	5	8	52.5728
1253	3	7	9	2	4	8	1	5	6	54.0654
1254	3	7	9	2	5	6	1	4	8	52.9671
1255	3	7	9	2	5	8	1	4	6	54.4597
1256	3	7	9	2	6	8	1	4	5	54.7371
1257	3	7	9	4	5	6	1	2	8	53.8237
1258	3	7	9	4	5	8	1	2	6	55.3164
1259	3	7	9	4	6	8	1	2	5	55.5938
1260	3	7	9	5	6	8	1	2	4	55.9881
1261	3	8	9	1	2	4	5	6	7	55.0169
1262	3	8	9	1	2	5	4	6	7	55.4112
1263	3	8	9	1	2	6	4	5	7	55.6886
1264	3	8	9	1	2	7	4	5	6	57.0447
1265	3	8	9	1	4	5	2	6	7	56.2678
1266	3	8	9	1	4	6	2	5	7	56.5452
1267	3	8	9	1	4	7	2	5	6	57.9014
1268	3	8	9	1	5	6	2	4	7	56.9395
1269	3	8	9	1	5	7	2	4	6	58.2957
1270	3	8	9	1	6	7	2	4	5	58.5731
1271	3	8	9	2	4	5	1	6	7	53.0757
1272	3	8	9	2	4	6	1	5	7	53.3531
1273	3	8	9	2	4	7	1	5	6	54.7092
1274	3	8	9	2	5	6	1	4	7	53.7474
1275	3	8	9	2	5	7	1	4	6	55.1035
1276	3	8	9	2	6	7	1	4	5	55.3809
1277	3	8	9	4	5	6	1	2	7	54.6041
1278	3	8	9	4	5	7	1	2	6	55.9602
1279	3	8	9	4	6	7	1	2	5	56.2376
1280	3	8	9	5	6	7	1	2	4	56.6319
1281	4	5	6	1	2	3	7	8	9	52.1595
1282	4	5	6	1	2	7	3	8	9	53.4619
1283	4	5	6	1	2	8	3	7	9	53.5984
1284	4	5	6	1	2	9	3	7	8	53.2411
1285	4	5	6	1	3	7	2	8	9	55.044
1286	4	5	6	1	3	8	2	7	9	55.1805
1287	4	5	6	1	3	9	2	7	8	54.8232
1288	4	5	6	1	7	8	2	3	9	56.4829
1289	4	5	6	1	7	9	2	3	8	56.1256
1290	4	5	6	1	8	9	2	3	7	56.2621
1291	4	5	6	2	3	7	1	8	9	51.8519
1292	4	5	6	2	3	8	1	7	9	51.9884
1293	4	5	6	2	3	9	1	7	8	51.6311
1294	4	5	6	2	7	8	1	3	9	53.2908
1295	4	5	6	2	7	9	1	3	8	52.9335
1296	4	5	6	2	8	9	1	3	7	53.07
1297	4	5	6	3	7	8	1	2	9	54.8729
1298	4	5	6	3	7	9	1	2	8	54.5156
1299	4	5	6	3	8	9	1	2	7	54.6521
1300	4	5	6	7	8	9	1	2	3	55.9545
1301	4	5	7	1	2	3	6	8	9	51.361
1302	4	5	7	1	2	6	3	8	9	51.3072
1303	4	5	7	1	2	8	3	6	9	52.7999
1304	4	5	7	1	2	9	3	6	8	52.4425
1305	4	5	7	1	3	6	2	8	9	52.8893
1306	4	5	7	1	3	8	2	6	9	54.382
1307	4	5	7	1	3	9	2	6	8	54.0247
1308	4	5	7	1	6	8	2	3	9	54.3282
1309	4	5	7	1	6	9	2	3	8	53.9709
1310	4	5	7	1	8	9	2	3	6	55.4636
1311	4	5	7	2	3	6	1	8	9	49.6972
1312	4	5	7	2	3	8	1	6	9	51.1898
1313	4	5	7	2	3	9	1	6	8	50.8325
1314	4	5	7	2	6	8	1	3	9	51.1361
1315	4	5	7	2	6	9	1	3	8	50.7788
1316	4	5	7	2	8	9	1	3	6	52.2714
1317	4	5	7	3	6	8	1	2	9	52.7182
1318	4	5	7	3	6	9	1	2	8	52.3609
1319	4	5	7	3	8	9	1	2	6	53.8535
1320	4	5	7	6	8	9	1	2	3	53.7998
1321	4	5	8	1	2	3	6	7	9	52.1413
1322	4	5	8	1	2	6	3	7	9	52.0876
1323	4	5	8	1	2	7	3	6	9	53.4437
1324	4	5	8	1	2	9	3	6	7	53.2229
1325	4	5	8	1	3	6	2	7	9	53.6697
1326	4	5	8	1	3	7	2	6	9	55.0258
1327	4	5	8	1	3	9	2	6	7	54.805
1328	4	5	8	1	6	7	2	3	9	54.9721
1329	4	5	8	1	6	9	2	3	7	54.7513
1330	4	5	8	1	7	9	2	3	6	56.1074
1331	4	5	8	2	3	6	1	7	9	50.4775
1332	4	5	8	2	3	7	1	6	9	51.8337
1333	4	5	8	2	3	9	1	6	7	51.6129
1334	4	5	8	2	6	7	1	3	9	51.7799
1335	4	5	8	2	6	9	1	3	7	51.5591
1336	4	5	8	2	7	9	1	3	6	52.9152
1337	4	5	8	3	6	7	1	2	9	53.362
1338	4	5	8	3	6	9	1	2	7	53.1412
1339	4	5	8	3	7	9	1	2	6	54.4974
1340	4	5	8	6	7	9	1	2	3	54.4436
1341	4	5	9	1	2	3	6	7	8	51.7428
1342	4	5	9	1	2	6	3	7	8	51.6891
1343	4	5	9	1	2	7	3	6	8	53.0452
1344	4	5	9	1	2	8	3	6	7	53.1817
1345	4	5	9	1	3	6	2	7	8	53.2712
1346	4	5	9	1	3	7	2	6	8	54.6273
1347	4	5	9	1	3	8	2	6	7	54.7639
1348	4	5	9	1	6	7	2	3	8	54.5736
1349	4	5	9	1	6	8	2	3	7	54.7101
1350	4	5	9	1	7	8	2	3	6	56.0662
1351	4	5	9	2	3	6	1	7	8	50.0791
1352	4	5	9	2	3	7	1	6	8	51.4352
1353	4	5	9	2	3	8	1	6	7	51.5717
1354	4	5	9	2	6	7	1	3	8	51.3815
1355	4	5	9	2	6	8	1	3	7	51.518
1356	4	5	9	2	7	8	1	3	6	52.8741
1357	4	5	9	3	6	7	1	2	8	52.9636
1358	4	5	9	3	6	8	1	2	7	53.1001
1359	4	5	9	3	7	8	1	2	6	54.4562
1360	4	5	9	6	7	8	1	2	3	54.4025
1361	4	6	7	1	2	3	5	8	9	54.4677
1362	4	6	7	1	2	5	3	8	9	54.1366
1363	4	6	7	1	2	8	3	5	9	55.9066
1364	4	6	7	1	2	9	3	5	8	55.5493
1365	4	6	7	1	3	5	2	8	9	55.7187
1366	4	6	7	1	3	8	2	5	9	57.4887
1367	4	6	7	1	3	9	2	5	8	57.1314
1368	4	6	7	1	5	8	2	3	9	57.1576
1369	4	6	7	1	5	9	2	3	8	56.8003
1370	4	6	7	1	8	9	2	3	5	58.5703
1371	4	6	7	2	3	5	1	8	9	52.5265
1372	4	6	7	2	3	8	1	5	9	54.2966
1373	4	6	7	2	3	9	1	5	8	53.9393
1374	4	6	7	2	5	8	1	3	9	53.9654
1375	4	6	7	2	5	9	1	3	8	53.6081
1376	4	6	7	2	8	9	1	3	5	55.3782
1377	4	6	7	3	5	8	1	2	9	55.5475
1378	4	6	7	3	5	9	1	2	8	55.1902
1379	4	6	7	3	8	9	1	2	5	56.9603
1380	4	6	7	5	8	9	1	2	3	56.6291
1381	4	6	8	1	2	3	5	7	9	55.248
1382	4	6	8	1	2	5	3	7	9	54.9169
1383	4	6	8	1	2	7	3	5	9	56.5504
1384	4	6	8	1	2	9	3	5	7	56.3296
1385	4	6	8	1	3	5	2	7	9	56.499
1386	4	6	8	1	3	7	2	5	9	58.1325
1387	4	6	8	1	3	9	2	5	7	57.9117
1388	4	6	8	1	5	7	2	3	9	57.8014
1389	4	6	8	1	5	9	2	3	7	57.5806
1390	4	6	8	1	7	9	2	3	5	59.2141
1391	4	6	8	2	3	5	1	7	9	53.3069
1392	4	6	8	2	3	7	1	5	9	54.9404
1393	4	6	8	2	3	9	1	5	7	54.7196
1394	4	6	8	2	5	7	1	3	9	54.6093
1395	4	6	8	2	5	9	1	3	7	54.3885
1396	4	6	8	2	7	9	1	3	5	56.022
1397	4	6	8	3	5	7	1	2	9	56.1914
1398	4	6	8	3	5	9	1	2	7	55.9706
1399	4	6	8	3	7	9	1	2	5	57.6041
1400	4	6	8	5	7	9	1	2	3	57.273
1401	4	6	9	1	2	3	5	7	8	54.8496
1402	4	6	9	1	2	5	3	7	8	54.5184
1403	4	6	9	1	2	7	3	5	8	56.152
1404	4	6	9	1	2	8	3	5	7	56.2885
1405	4	6	9	1	3	5	2	7	8	56.1006
1406	4	6	9	1	3	7	2	5	8	57.7341
1407	4	6	9	1	3	8	2	5	7	57.8706
1408	4	6	9	1	5	7	2	3	8	57.4029
1409	4	6	9	1	5	8	2	3	7	57.5395
1410	4	6	9	1	7	8	2	3	5	59.173
1411	4	6	9	2	3	5	1	7	8	52.9084
1412	4	6	9	2	3	7	1	5	8	54.542
1413	4	6	9	2	3	8	1	5	7	54.6785
1414	4	6	9	2	5	7	1	3	8	54.2108
1415	4	6	9	2	5	8	1	3	7	54.3473
1416	4	6	9	2	7	8	1	3	5	55.9809
1417	4	6	9	3	5	7	1	2	8	55.7929
1418	4	6	9	3	5	8	1	2	7	55.9294
1419	4	6	9	3	7	8	1	2	5	57.563
1420	4	6	9	5	7	8	1	2	3	57.2318
1421	4	7	8	1	2	3	5	6	9	54.4495
1422	4	7	8	1	2	5	3	6	9	54.1183
1423	4	7	8	1	2	6	3	5	9	54.3957
1424	4	7	8	1	2	9	3	5	6	55.5311
1425	4	7	8	1	3	5	2	6	9	55.7004
1426	4	7	8	1	3	6	2	5	9	55.9779
1427	4	7	8	1	3	9	2	5	6	57.1132
1428	4	7	8	1	5	6	2	3	9	55.6467
1429	4	7	8	1	5	9	2	3	6	56.782
1430	4	7	8	1	6	9	2	3	5	57.0595
1431	4	7	8	2	3	5	1	6	9	52.5083
1432	4	7	8	2	3	6	1	5	9	52.7857
1433	4	7	8	2	3	9	1	5	6	53.921
1434	4	7	8	2	5	6	1	3	9	52.4546
1435	4	7	8	2	5	9	1	3	6	53.5899
1436	4	7	8	2	6	9	1	3	5	53.8673
1437	4	7	8	3	5	6	1	2	9	54.0367
1438	4	7	8	3	5	9	1	2	6	55.172
1439	4	7	8	3	6	9	1	2	5	55.4494
1440	4	7	8	5	6	9	1	2	3	55.1183
1441	4	7	9	1	2	3	5	6	8	54.051
1442	4	7	9	1	2	5	3	6	8	53.7199
1443	4	7	9	1	2	6	3	5	8	53.9973
1444	4	7	9	1	2	8	3	5	6	55.4899
1445	4	7	9	1	3	5	2	6	8	55.302
1446	4	7	9	1	3	6	2	5	8	55.5794
1447	4	7	9	1	3	8	2	5	6	57.0721
1448	4	7	9	1	5	6	2	3	8	55.2483
1449	4	7	9	1	5	8	2	3	6	56.7409
1450	4	7	9	1	6	8	2	3	5	57.0183
1451	4	7	9	2	3	5	1	6	8	52.1099
1452	4	7	9	2	3	6	1	5	8	52.3873
1453	4	7	9	2	3	8	1	5	6	53.8799
1454	4	7	9	2	5	6	1	3	8	52.0561
1455	4	7	9	2	5	8	1	3	6	53.5488
1456	4	7	9	2	6	8	1	3	5	53.8262
1457	4	7	9	3	5	6	1	2	8	53.6382
1458	4	7	9	3	5	8	1	2	6	55.1309
1459	4	7	9	3	6	8	1	2	5	55.4083
1460	4	7	9	5	6	8	1	2	3	55.0771
1461	4	8	9	1	2	3	5	6	7	54.8314
1462	4	8	9	1	2	5	3	6	7	54.5002
1463	4	8	9	1	2	6	3	5	7	54.7776
1464	4	8	9	1	2	7	3	5	6	56.1338
1465	4	8	9	1	3	5	2	6	7	56.0823
1466	4	8	9	1	3	6	2	5	7	56.3597
1467	4	8	9	1	3	7	2	5	6	57.7159
1468	4	8	9	1	5	6	2	3	7	56.0286
1469	4	8	9	1	5	7	2	3	6	57.3847
1470	4	8	9	1	6	7	2	3	5	57.6621
1471	4	8	9	2	3	5	1	6	7	52.8902
1472	4	8	9	2	3	6	1	5	7	53.1676
1473	4	8	9	2	3	7	1	5	6	54.5237
1474	4	8	9	2	5	6	1	3	7	52.8365
1475	4	8	9	2	5	7	1	3	6	54.1926
1476	4	8	9	2	6	7	1	3	5	54.47
1477	4	8	9	3	5	6	1	2	7	54.4186
1478	4	8	9	3	5	7	1	2	6	55.7747
1479	4	8	9	3	6	7	1	2	5	56.0521
1480	4	8	9	5	6	7	1	2	3	55.721
1481	5	6	7	1	2	3	4	8	9	51.9465
1482	5	6	7	1	2	4	3	8	9	51.221
1483	5	6	7	1	2	8	3	4	9	53.3854
1484	5	6	7	1	2	9	3	4	8	53.0281
1485	5	6	7	1	3	4	2	8	9	52.8031
1486	5	6	7	1	3	8	2	4	9	54.9675
1487	5	6	7	1	3	9	2	4	8	54.6102
1488	5	6	7	1	4	8	2	3	9	54.2421
1489	5	6	7	1	4	9	2	3	8	53.8847
1490	5	6	7	1	8	9	2	3	4	56.0491
1491	5	6	7	2	3	4	1	8	9	49.611
1492	5	6	7	2	3	8	1	4	9	51.7754
1493	5	6	7	2	3	9	1	4	8	51.4181
1494	5	6	7	2	4	8	1	3	9	51.0499
1495	5	6	7	2	4	9	1	3	8	50.6926
1496	5	6	7	2	8	9	1	3	4	52.857
1497	5	6	7	3	4	8	1	2	9	52.632
1498	5	6	7	3	4	9	1	2	8	52.2747
1499	5	6	7	3	8	9	1	2	4	54.4391
1500	5	6	7	4	8	9	1	2	3	53.7136
1501	5	6	8	1	2	3	4	7	9	52.7268
1502	5	6	8	1	2	4	3	7	9	52.0014
1503	5	6	8	1	2	7	3	4	9	54.0292
1504	5	6	8	1	2	9	3	4	7	53.8084
1505	5	6	8	1	3	4	2	7	9	53.5835
1506	5	6	8	1	3	7	2	4	9	55.6113
1507	5	6	8	1	3	9	2	4	7	55.3905
1508	5	6	8	1	4	7	2	3	9	54.8859
1509	5	6	8	1	4	9	2	3	7	54.6651
1510	5	6	8	1	7	9	2	3	4	56.6929
1511	5	6	8	2	3	4	1	7	9	50.3913
1512	5	6	8	2	3	7	1	4	9	52.4192
1513	5	6	8	2	3	9	1	4	7	52.1984
1514	5	6	8	2	4	7	1	3	9	51.6937
1515	5	6	8	2	4	9	1	3	7	51.4729
1516	5	6	8	2	7	9	1	3	4	53.5008
1517	5	6	8	3	4	7	1	2	9	53.2758
1518	5	6	8	3	4	9	1	2	7	53.055
1519	5	6	8	3	7	9	1	2	4	55.0829
1520	5	6	8	4	7	9	1	2	3	54.3574
1521	5	6	9	1	2	3	4	7	8	52.3284
1522	5	6	9	1	2	4	3	7	8	51.6029
1523	5	6	9	1	2	7	3	4	8	53.6308
1524	5	6	9	1	2	8	3	4	7	53.7673
1525	5	6	9	1	3	4	2	7	8	53.185
1526	5	6	9	1	3	7	2	4	8	55.2129
1527	5	6	9	1	3	8	2	4	7	55.3494
1528	5	6	9	1	4	7	2	3	8	54.4874
1529	5	6	9	1	4	8	2	3	7	54.6239
1530	5	6	9	1	7	8	2	3	4	56.6518
1531	5	6	9	2	3	4	1	7	8	49.9929
1532	5	6	9	2	3	7	1	4	8	52.0207
1533	5	6	9	2	3	8	1	4	7	52.1573
1534	5	6	9	2	4	7	1	3	8	51.2953
1535	5	6	9	2	4	8	1	3	7	51.4318
1536	5	6	9	2	7	8	1	3	4	53.4596
1537	5	6	9	3	4	7	1	2	8	52.8774
1538	5	6	9	3	4	8	1	2	7	53.0139
1539	5	6	9	3	7	8	1	2	4	55.0418
1540	5	6	9	4	7	8	1	2	3	54.3163
1541	5	7	8	1	2	3	4	6	9	51.9283
1542	5	7	8	1	2	4	3	6	9	51.2028
1543	5	7	8	1	2	6	3	4	9	51.8745
1544	5	7	8	1	2	9	3	4	6	53.0099
1545	5	7	8	1	3	4	2	6	9	52.7849
1546	5	7	8	1	3	6	2	4	9	53.4566
1547	5	7	8	1	3	9	2	4	6	54.592
1548	5	7	8	1	4	6	2	3	9	52.7312
1549	5	7	8	1	4	9	2	3	6	53.8665
1550	5	7	8	1	6	9	2	3	4	54.5382
1551	5	7	8	2	3	4	1	6	9	49.5928
1552	5	7	8	2	3	6	1	4	9	50.2645
1553	5	7	8	2	3	9	1	4	6	51.3998
1554	5	7	8	2	4	6	1	3	9	49.5391
1555	5	7	8	2	4	9	1	3	6	50.6744
1556	5	7	8	2	6	9	1	3	4	51.3461
1557	5	7	8	3	4	6	1	2	9	51.1212
1558	5	7	8	3	4	9	1	2	6	52.2565
1559	5	7	8	3	6	9	1	2	4	52.9282
1560	5	7	8	4	6	9	1	2	3	52.2028
1561	5	7	9	1	2	3	4	6	8	51.5298
1562	5	7	9	1	2	4	3	6	8	50.8044
1563	5	7	9	1	2	6	3	4	8	51.4761
1564	5	7	9	1	2	8	3	4	6	52.9687
1565	5	7	9	1	3	4	2	6	8	52.3865
1566	5	7	9	1	3	6	2	4	8	53.0582
1567	5	7	9	1	3	8	2	4	6	54.5508
1568	5	7	9	1	4	6	2	3	8	52.3327
1569	5	7	9	1	4	8	2	3	6	53.8254
1570	5	7	9	1	6	8	2	3	4	54.4971
1571	5	7	9	2	3	4	1	6	8	49.1943
1572	5	7	9	2	3	6	1	4	8	49.8661
1573	5	7	9	2	3	8	1	4	6	51.3587
1574	5	7	9	2	4	6	1	3	8	49.1406
1575	5	7	9	2	4	8	1	3	6	50.6332
1576	5	7	9	2	6	8	1	3	4	51.305
1577	5	7	9	3	4	6	1	2	8	50.7227
1578	5	7	9	3	4	8	1	2	6	52.2154
1579	5	7	9	3	6	8	1	2	4	52.8871
1580	5	7	9	4	6	8	1	2	3	52.1616
1581	5	8	9	1	2	3	4	6	7	52.3102
1582	5	8	9	1	2	4	3	6	7	51.5847
1583	5	8	9	1	2	6	3	4	7	52.2564
1584	5	8	9	1	2	7	3	4	6	53.6125
1585	5	8	9	1	3	4	2	6	7	53.1668
1586	5	8	9	1	3	6	2	4	7	53.8385
1587	5	8	9	1	3	7	2	4	6	55.1947
1588	5	8	9	1	4	6	2	3	7	53.1131
1589	5	8	9	1	4	7	2	3	6	54.4692
1590	5	8	9	1	6	7	2	3	4	55.1409
1591	5	8	9	2	3	4	1	6	7	49.9747
1592	5	8	9	2	3	6	1	4	7	50.6464
1593	5	8	9	2	3	7	1	4	6	52.0025
1594	5	8	9	2	4	6	1	3	7	49.9209
1595	5	8	9	2	4	7	1	3	6	51.2771
1596	5	8	9	2	6	7	1	3	4	51.9488
1597	5	8	9	3	4	6	1	2	7	51.5031
1598	5	8	9	3	4	7	1	2	6	52.8592
1599	5	8	9	3	6	7	1	2	4	53.5309
1600	5	8	9	4	6	7	1	2	3	52.8054
1601	6	7	8	1	2	3	4	5	9	55.035
1602	6	7	8	1	2	4	3	5	9	54.3096
1603	6	7	8	1	2	5	3	4	9	54.7039
1604	6	7	8	1	2	9	3	4	5	56.1166
1605	6	7	8	1	3	4	2	5	9	55.8917
1606	6	7	8	1	3	5	2	4	9	56.286
1607	6	7	8	1	3	9	2	4	5	57.6987
1608	6	7	8	1	4	5	2	3	9	55.5605
1609	6	7	8	1	4	9	2	3	5	56.9733
1610	6	7	8	1	5	9	2	3	4	57.3676
1611	6	7	8	2	3	4	1	5	9	52.6995
1612	6	7	8	2	3	5	1	4	9	53.0938
1613	6	7	8	2	3	9	1	4	5	54.5066
1614	6	7	8	2	4	5	1	3	9	52.3684
1615	6	7	8	2	4	9	1	3	5	53.7811
1616	6	7	8	2	5	9	1	3	4	54.1754
1617	6	7	8	3	4	5	1	2	9	53.9505
1618	6	7	8	3	4	9	1	2	5	55.3632
1619	6	7	8	3	5	9	1	2	4	55.7575
1620	6	7	8	4	5	9	1	2	3	55.0321
1621	6	7	9	1	2	3	4	5	8	54.6366
1622	6	7	9	1	2	4	3	5	8	53.9111
1623	6	7	9	1	2	5	3	4	8	54.3054
1624	6	7	9	1	2	8	3	4	5	56.0755
1625	6	7	9	1	3	4	2	5	8	55.4932
1626	6	7	9	1	3	5	2	4	8	55.8875
1627	6	7	9	1	3	8	2	4	5	57.6576
1628	6	7	9	1	4	5	2	3	8	55.1621
1629	6	7	9	1	4	8	2	3	5	56.9321
1630	6	7	9	1	5	8	2	3	4	57.3264
1631	6	7	9	2	3	4	1	5	8	52.3011
1632	6	7	9	2	3	5	1	4	8	52.6954
1633	6	7	9	2	3	8	1	4	5	54.4654
1634	6	7	9	2	4	5	1	3	8	51.9699
1635	6	7	9	2	4	8	1	3	5	53.74
1636	6	7	9	2	5	8	1	3	4	54.1343
1637	6	7	9	3	4	5	1	2	8	53.5521
1638	6	7	9	3	4	8	1	2	5	55.3221
1639	6	7	9	3	5	8	1	2	4	55.7164
1640	6	7	9	4	5	8	1	2	3	54.991
1641	6	8	9	1	2	3	4	5	7	55.4169
1642	6	8	9	1	2	4	3	5	7	54.6914
1643	6	8	9	1	2	5	3	4	7	55.0858
1644	6	8	9	1	2	7	3	4	5	56.7193
1645	6	8	9	1	3	4	2	5	7	56.2736
1646	6	8	9	1	3	5	2	4	7	56.6679
1647	6	8	9	1	3	7	2	4	5	58.3014
1648	6	8	9	1	4	5	2	3	7	55.9424
1649	6	8	9	1	4	7	2	3	5	57.5759
1650	6	8	9	1	5	7	2	3	4	57.9703
1651	6	8	9	2	3	4	1	5	7	53.0814
1652	6	8	9	2	3	5	1	4	7	53.4757
1653	6	8	9	2	3	7	1	4	5	55.1093
1654	6	8	9	2	4	5	1	3	7	52.7503
1655	6	8	9	2	4	7	1	3	5	54.3838
1656	6	8	9	2	5	7	1	3	4	54.7781
1657	6	8	9	3	4	5	1	2	7	54.3324
1658	6	8	9	3	4	7	1	2	5	55.9659
1659	6	8	9	3	5	7	1	2	4	56.3602
1660	6	8	9	4	5	7	1	2	3	55.6348
1661	7	8	9	1	2	3	4	5	6	54.6183
1662	7	8	9	1	2	4	3	5	6	53.8929
1663	7	8	9	1	2	5	3	4	6	54.2872
1664	7	8	9	1	2	6	3	4	5	54.5646
1665	7	8	9	1	3	4	2	5	6	55.475
1666	7	8	9	1	3	5	2	4	6	55.8693
1667	7	8	9	1	3	6	2	4	5	56.1467
1668	7	8	9	1	4	5	2	3	6	55.1439
1669	7	8	9	1	4	6	2	3	5	55.4213
1670	7	8	9	1	5	6	2	3	4	55.8156
1671	7	8	9	2	3	4	1	5	6	52.2829
1672	7	8	9	2	3	5	1	4	6	52.6772
1673	7	8	9	2	3	6	1	4	5	52.9546
1674	7	8	9	2	4	5	1	3	6	51.9517
1675	7	8	9	2	4	6	1	3	5	52.2291
1676	7	8	9	2	5	6	1	3	4	52.6234
1677	7	8	9	3	4	5	1	2	6	53.5338
1678	7	8	9	3	4	6	1	2	5	53.8112
1679	7	8	9	3	5	6	1	2	4	54.2056
1680	7	8	9	4	5	6	1	2	3	53.4801

## Sheet: sorted
mating	s1	s1	s1	s2	s2	s2	s3	s3	s3	ebv
1190	3	6	8	1	7	9	2	4	5	60.1251
1210	3	6	9	1	7	8	2	4	5	60.0839
1008	3	4	6	1	7	8	2	5	9	59.9151
1010	3	4	6	1	8	9	2	5	7	59.6943
1009	3	4	6	1	7	9	2	5	8	59.5578
1050	3	4	8	1	7	9	2	5	6	59.5395
1070	3	4	9	1	7	8	2	5	6	59.4984
1170	3	6	7	1	8	9	2	4	5	59.4813
1020	3	4	6	7	8	9	1	2	5	59.3866
1390	4	6	8	1	7	9	2	3	5	59.2141
1410	4	6	9	1	7	8	2	3	5	59.173
1030	3	4	7	1	8	9	2	5	6	58.8957
200	1	3	6	7	8	9	2	4	5	58.8877
1188	3	6	8	1	5	7	2	4	9	58.7123
1270	3	8	9	1	6	7	2	4	5	58.5731
1370	4	6	7	1	8	9	2	3	5	58.5703
1189	3	6	8	1	5	9	2	4	7	58.4915
1209	3	6	9	1	5	8	2	4	7	58.4504
1048	3	4	8	1	6	7	2	5	9	58.4042
1186	3	6	8	1	4	7	2	5	9	58.318
1208	3	6	9	1	5	7	2	4	8	58.3139
160	1	3	4	7	8	9	2	5	6	58.3022
1647	6	8	9	1	3	7	2	4	5	58.3014
1269	3	8	9	1	5	7	2	4	6	58.2957
1006	3	4	6	1	5	8	2	7	9	58.2815
1200	3	6	8	5	7	9	1	2	4	58.1839
1049	3	4	8	1	6	9	2	5	7	58.1834
1005	3	4	6	1	5	7	2	8	9	58.145
1220	3	6	9	5	7	8	1	2	4	58.1428
1069	3	4	9	1	6	8	2	5	7	58.1423
1386	4	6	8	1	3	7	2	5	9	58.1325
1046	3	4	8	1	5	7	2	6	9	58.1268
1187	3	6	8	1	4	9	2	5	7	58.0972
1168	3	6	7	1	5	8	2	4	9	58.0685
1207	3	6	9	1	4	8	2	5	7	58.0561
1068	3	4	9	1	6	7	2	5	8	58.0058
300	1	4	6	7	8	9	2	3	5	57.9768
1017	3	4	6	5	7	8	1	2	9	57.9739
1230	3	7	8	1	6	9	2	4	5	57.9704
1650	6	8	9	1	5	7	2	3	4	57.9703
1250	3	7	9	1	6	8	2	4	5	57.9293
1007	3	4	6	1	5	9	2	7	8	57.9242
1206	3	6	9	1	4	7	2	5	8	57.9196
1387	4	6	8	1	3	9	2	5	7	57.9117
1047	3	4	8	1	5	9	2	6	7	57.906
1267	3	8	9	1	4	7	2	5	6	57.9014
1060	3	4	8	6	7	9	1	2	5	57.8758
1407	4	6	9	1	3	8	2	5	7	57.8706
1067	3	4	9	1	5	8	2	6	7	57.8649
1080	3	4	9	6	7	8	1	2	5	57.8347
1388	4	6	8	1	5	7	2	3	9	57.8014
1199	3	6	8	4	7	9	1	2	5	57.7896
1028	3	4	7	1	6	8	2	5	9	57.7604
1019	3	4	6	5	8	9	1	2	7	57.7531
1219	3	6	9	4	7	8	1	2	5	57.7485
1406	4	6	9	1	3	7	2	5	8	57.7341
1066	3	4	9	1	5	7	2	6	8	57.7284
1467	4	8	9	1	3	7	2	5	6	57.7159
1169	3	6	7	1	5	9	2	4	8	57.7112
1607	6	7	8	1	3	9	2	4	5	57.6987
1229	3	7	8	1	5	9	2	4	6	57.693
1166	3	6	7	1	4	8	2	5	9	57.6742
1470	4	8	9	1	6	7	2	3	5	57.6621
1627	6	7	9	1	3	8	2	4	5	57.6576
1249	3	7	9	1	5	8	2	4	6	57.6519
1018	3	4	6	5	7	9	1	2	8	57.6166
1399	4	6	8	3	7	9	1	2	5	57.6041
1059	3	4	8	5	7	9	1	2	6	57.5984
1389	4	6	8	1	5	9	2	3	7	57.5806
1649	6	8	9	1	4	7	2	3	5	57.5759
1419	4	6	9	3	7	8	1	2	5	57.563
1079	3	4	9	5	7	8	1	2	6	57.5572
1180	3	6	7	5	8	9	1	2	4	57.5401
1409	4	6	9	1	5	8	2	3	7	57.5395
1366	4	6	7	1	3	8	2	5	9	57.4887
1026	3	4	7	1	5	8	2	6	9	57.483
197	1	3	6	5	7	8	2	4	9	57.475
1183	3	6	8	1	2	7	4	5	9	57.4614
1029	3	4	7	1	6	9	2	5	8	57.4031
1408	4	6	9	1	5	7	2	3	8	57.4029
1088	3	5	6	1	7	8	2	4	9	57.3939
1469	4	8	9	1	5	7	2	3	6	57.3847
240	1	3	8	6	7	9	2	4	5	57.3769
1610	6	7	8	1	5	9	2	3	4	57.3676
260	1	3	9	6	7	8	2	4	5	57.3357
1630	6	7	9	1	5	8	2	3	4	57.3264
1167	3	6	7	1	4	9	2	5	8	57.3169
1227	3	7	8	1	4	9	2	5	6	57.2987
1400	4	6	8	5	7	9	1	2	3	57.273
1247	3	7	9	1	4	8	2	5	6	57.2575
199	1	3	6	5	8	9	2	4	7	57.2542
1184	3	6	8	1	2	9	4	5	7	57.2406
1040	3	4	7	6	8	9	1	2	5	57.232
1420	4	6	9	5	7	8	1	2	3	57.2318
1204	3	6	9	1	2	8	4	5	7	57.1994
1090	3	5	6	1	8	9	2	4	7	57.1731
157	1	3	4	6	7	8	2	5	9	57.1669
1368	4	6	7	1	5	8	2	3	9	57.1576
1179	3	6	7	4	8	9	1	2	5	57.1458
1367	4	6	7	1	3	9	2	5	8	57.1314
1027	3	4	7	1	5	9	2	6	8	57.1257
198	1	3	6	5	7	9	2	4	8	57.1177
1427	4	7	8	1	3	9	2	5	6	57.1132
476	1	6	8	3	7	9	2	4	5	57.1052
239	1	3	8	5	7	9	2	4	6	57.0994
194	1	3	6	4	7	8	2	5	9	57.0807
1447	4	7	9	1	3	8	2	5	6	57.0721
496	1	6	9	3	7	8	2	4	5	57.064
1203	3	6	9	1	2	7	4	5	8	57.0629
1430	4	7	8	1	6	9	2	3	5	57.0595
259	1	3	9	5	7	8	2	4	6	57.0583
1264	3	8	9	1	2	7	4	5	6	57.0447
1089	3	5	6	1	7	9	2	4	8	57.0365
1003	3	4	6	1	2	8	5	7	9	57.0306
1130	3	5	8	1	7	9	2	4	6	57.0183
1450	4	7	9	1	6	8	2	3	5	57.0183
608	2	3	6	1	7	8	4	5	9	57.0177
1150	3	5	9	1	7	8	2	4	6	56.9772
1609	6	7	8	1	4	9	2	3	5	56.9733
1379	4	6	7	3	8	9	1	2	5	56.9603
1039	3	4	7	5	8	9	1	2	6	56.9545
159	1	3	4	6	8	9	2	5	7	56.9461
1268	3	8	9	1	5	6	2	4	7	56.9395
1196	3	6	8	2	7	9	1	4	5	56.9329
1629	6	7	9	1	4	8	2	3	5	56.9321
294	1	4	6	3	7	8	2	5	9	56.8952
1002	3	4	6	1	2	7	5	8	9	56.8941
1216	3	6	9	2	7	8	1	4	5	56.8918
154	1	3	4	5	7	8	2	6	9	56.8894
1043	3	4	8	1	2	7	5	6	9	56.8758
1100	3	5	6	7	8	9	1	2	4	56.8654
196	1	3	6	4	8	9	2	5	7	56.8599
1163	3	6	7	1	2	8	4	5	9	56.8176
158	1	3	4	6	7	9	2	5	8	56.8095
988	3	4	5	1	7	8	2	6	9	56.8083
1369	4	6	7	1	5	9	2	3	8	56.8003
610	2	3	6	1	8	9	4	5	7	56.7969
1429	4	7	8	1	5	9	2	3	6	56.782
480	1	6	8	5	7	9	2	3	4	56.774
1045	3	4	8	1	5	6	2	7	9	56.7707
1449	4	7	9	1	5	8	2	3	6	56.7409
220	1	3	7	6	8	9	2	4	5	56.733
500	1	6	9	5	7	8	2	3	4	56.7329
195	1	3	6	4	7	9	2	5	8	56.7234
1014	3	4	6	2	7	8	1	5	9	56.7229
1644	6	8	9	1	2	7	3	4	5	56.7193
236	1	3	8	4	7	9	2	5	6	56.7051
1510	5	6	8	1	7	9	2	3	4	56.6929
1185	3	6	8	1	4	5	2	7	9	56.6845
296	1	4	6	3	8	9	2	5	7	56.6744
1004	3	4	6	1	2	9	5	7	8	56.6733
156	1	3	4	5	8	9	2	6	7	56.6686
1646	6	8	9	1	3	5	2	4	7	56.6679
256	1	3	9	4	7	8	2	5	6	56.664
609	2	3	6	1	7	9	4	5	8	56.6604
1044	3	4	8	1	2	9	5	6	7	56.655
1530	5	6	9	1	7	8	2	3	4	56.6518
650	2	3	8	1	7	9	4	5	6	56.6422
1280	3	8	9	5	6	7	1	2	4	56.6319
1380	4	6	7	5	8	9	1	2	3	56.6291
1064	3	4	9	1	2	8	5	6	7	56.6139
670	2	3	9	1	7	8	4	5	6	56.601
990	3	4	5	1	8	9	2	6	7	56.5875
297	1	4	6	5	7	8	2	3	9	56.564
1228	3	7	8	1	5	6	2	4	9	56.5577
1383	4	6	8	1	2	7	3	5	9	56.5504
1266	3	8	9	1	4	6	2	5	7	56.5452
295	1	4	6	3	7	9	2	5	8	56.5379
155	1	3	4	5	7	9	2	6	8	56.5321
336	1	4	8	3	7	9	2	5	6	56.5196
1016	3	4	6	2	8	9	1	5	7	56.5021
1385	4	6	8	1	3	5	2	7	9	56.499
620	2	3	6	7	8	9	1	4	5	56.4893
1288	4	5	6	1	7	8	2	3	9	56.4829
356	1	4	9	3	7	8	2	5	6	56.4785
1063	3	4	9	1	2	7	5	6	8	56.4774
340	1	4	8	6	7	9	2	3	5	56.4659
1057	3	4	8	5	6	7	1	2	9	56.463
456	1	6	7	3	8	9	2	4	5	56.4614
1164	3	6	7	1	2	9	4	5	8	56.4602
219	1	3	7	5	8	9	2	4	6	56.4556
989	3	4	5	1	7	9	2	6	8	56.451
1224	3	7	8	1	2	9	4	5	6	56.442
568	2	3	4	1	7	8	5	6	9	56.4322
360	1	4	9	6	7	8	2	3	5	56.4248
1244	3	7	9	1	2	8	4	5	6	56.4009
479	1	6	8	4	7	9	2	3	5	56.3797
1197	3	6	8	4	5	7	1	2	9	56.3769
1110	3	5	7	1	8	9	2	4	6	56.3745
1065	3	4	9	1	5	6	2	7	8	56.3722
1015	3	4	6	2	7	9	1	5	8	56.3656
1659	6	8	9	3	5	7	1	2	4	56.3602
1466	4	8	9	1	3	6	2	5	7	56.3597
1056	3	4	8	2	7	9	1	5	6	56.3474
299	1	4	6	5	8	9	2	3	7	56.3432
499	1	6	9	4	7	8	2	3	5	56.3386
1384	4	6	8	1	2	9	3	5	7	56.3296
890	2	6	8	1	7	9	3	4	5	56.3168
1076	3	4	9	2	7	8	1	5	6	56.3063
1176	3	6	7	2	8	9	1	4	5	56.2891
1404	4	6	9	1	2	8	3	5	7	56.2885
1205	3	6	9	1	4	5	2	7	8	56.286
1606	6	7	8	1	3	5	2	4	9	56.286
1000	3	4	5	7	8	9	1	2	6	56.2799
910	2	6	9	1	7	8	3	4	5	56.2756
1645	6	8	9	1	3	4	2	5	7	56.2736
1265	3	8	9	1	4	5	2	6	7	56.2678
1290	4	5	6	1	8	9	2	3	7	56.2621
1058	3	4	8	5	6	9	1	2	7	56.2422
1279	3	8	9	4	6	7	1	2	5	56.2376
1023	3	4	7	1	2	8	5	6	9	56.232
188	1	3	6	2	7	8	4	5	9	56.224
570	2	3	4	1	8	9	5	6	7	56.2114
298	1	4	6	5	7	9	2	3	8	56.2067
1078	3	4	9	5	6	8	1	2	7	56.2011
1397	4	6	8	3	5	7	1	2	9	56.1914
339	1	4	8	5	7	9	2	3	6	56.1885
1226	3	7	8	1	4	6	2	5	9	56.1634
1248	3	7	9	1	5	6	2	4	8	56.1592
1198	3	6	8	4	5	9	1	2	7	56.1561
1403	4	6	9	1	2	7	3	5	8	56.152
359	1	4	9	5	7	8	2	3	6	56.1474
1667	7	8	9	1	3	6	2	4	5	56.1467
1464	4	8	9	1	2	7	3	5	6	56.1338
460	1	6	7	5	8	9	2	3	4	56.1302
1289	4	5	6	1	7	9	2	3	8	56.1256
1604	6	7	8	1	2	9	3	4	5	56.1166
1218	3	6	9	4	5	8	1	2	7	56.1149
1330	4	5	8	1	7	9	2	3	6	56.1074
708	2	4	6	1	7	8	3	5	9	56.1068
1405	4	6	9	1	3	5	2	7	8	56.1006
1465	4	8	9	1	3	5	2	6	7	56.0823
1624	6	7	9	1	2	8	3	4	5	56.0755
569	2	3	4	1	7	9	5	6	8	56.0749
1350	4	5	9	1	7	8	2	3	6	56.0662
1077	3	4	9	5	6	7	1	2	8	56.0646
216	1	3	7	4	8	9	2	5	6	56.0613
1479	4	8	9	3	6	7	1	2	5	56.0521
1490	5	6	7	1	8	9	2	3	4	56.0491
1240	3	7	8	5	6	9	1	2	4	56.0292
1468	4	8	9	1	5	6	2	3	7	56.0286
1396	4	6	8	2	7	9	1	3	5	56.022
190	1	3	6	2	8	9	4	5	7	56.0032
630	2	3	7	1	8	9	4	5	6	55.9984
1025	3	4	7	1	5	6	2	8	9	55.9903
1260	3	7	9	5	6	8	1	2	4	55.9881
1416	4	6	9	2	7	8	1	3	5	55.9809
1217	3	6	9	4	5	7	1	2	8	55.9784
1426	4	7	8	1	3	6	2	5	9	55.9779
1398	4	6	8	3	5	9	1	2	7	55.9706
1658	6	8	9	3	4	7	1	2	5	55.9659
237	1	3	8	5	6	7	2	4	9	55.9641
1278	3	8	9	4	5	7	1	2	6	55.9602
1300	4	5	6	7	8	9	1	2	3	55.9545
1648	6	8	9	1	4	5	2	3	7	55.9424
1418	4	6	9	3	5	8	1	2	7	55.9294
1363	4	6	7	1	2	8	3	5	9	55.9066
1165	3	6	7	1	4	5	2	8	9	55.9042
580	2	3	4	7	8	9	1	5	6	55.9037
1605	6	7	8	1	3	4	2	5	9	55.8917
1626	6	7	9	1	3	5	2	4	8	55.8875
710	2	4	6	1	8	9	3	5	7	55.886
1225	3	7	8	1	4	5	2	6	9	55.8859
1128	3	5	8	1	6	7	2	4	9	55.883
316	1	4	7	3	8	9	2	5	6	55.8758
1024	3	4	7	1	2	9	5	6	8	55.8747
1666	7	8	9	1	3	5	2	4	6	55.8693
189	1	3	6	2	7	9	4	5	8	55.8667
230	1	3	8	2	7	9	4	5	6	55.8485
1182	3	6	8	1	2	5	4	7	9	55.8278
320	1	4	7	6	8	9	2	3	5	55.8221
1037	3	4	7	5	6	8	1	2	9	55.8192
1670	7	8	9	1	5	6	2	3	4	55.8156
250	1	3	9	2	7	8	4	5	6	55.8073
1417	4	6	9	3	5	7	1	2	8	55.7929
180	1	3	5	7	8	9	2	4	6	55.781
1478	4	8	9	3	5	7	1	2	6	55.7747
1246	3	7	9	1	4	6	2	5	8	55.7649
1619	6	7	8	3	5	9	1	2	4	55.7575
709	2	4	6	1	7	9	3	5	8	55.7494
238	1	3	8	5	6	9	2	4	7	55.7433
459	1	6	7	4	8	9	2	3	5	55.7359
1177	3	6	7	4	5	8	1	2	9	55.733
750	2	4	8	1	7	9	3	5	6	55.7312
1480	4	8	9	5	6	7	1	2	3	55.721
1365	4	6	7	1	3	5	2	8	9	55.7187
1639	6	7	9	3	5	8	1	2	4	55.7164
1036	3	4	7	2	8	9	1	5	6	55.7036
258	1	3	9	5	6	8	2	4	7	55.7022
1425	4	7	8	1	3	5	2	6	9	55.7004
474	1	6	8	3	5	7	2	4	9	55.6924
770	2	4	9	1	7	8	3	5	6	55.6901
1263	3	8	9	1	2	6	4	5	7	55.6886
870	2	6	7	1	8	9	3	4	5	55.6729
1129	3	5	8	1	6	9	2	4	7	55.6622
1428	4	7	8	1	5	6	2	3	9	55.6467
148	1	3	4	2	7	8	5	6	9	55.6385
1239	3	7	8	4	6	9	1	2	5	55.6349
1660	6	8	9	4	5	7	1	2	3	55.6348
1149	3	5	9	1	6	8	2	4	7	55.6211
1506	5	6	8	1	3	7	2	4	9	55.6113
1259	3	7	9	4	6	8	1	2	5	55.5938
1446	4	7	9	1	3	6	2	5	8	55.5794
720	2	4	6	7	8	9	1	3	5	55.5783
234	1	3	8	4	6	7	2	5	9	55.5698
257	1	3	9	5	6	7	2	4	8	55.5657
1608	6	7	8	1	4	5	2	3	9	55.5605
556	1	8	9	3	6	7	2	4	5	55.5532
1364	4	6	7	1	2	9	3	5	8	55.5493
1377	4	6	7	3	5	8	1	2	9	55.5475
319	1	4	7	5	8	9	2	3	6	55.5447
152	1	3	4	5	6	8	2	7	9	55.5333
1424	4	7	8	1	2	9	3	5	6	55.5311
470	1	6	8	2	7	9	3	4	5	55.5231
1194	3	6	8	2	5	7	1	4	9	55.5202
1042	3	4	8	1	2	6	5	7	9	55.5197
648	2	3	8	1	6	7	4	5	9	55.5068
1625	6	7	9	1	3	4	2	5	8	55.4932
1444	4	7	9	1	2	8	3	5	6	55.4899
1245	3	7	9	1	4	5	2	6	8	55.4875
1148	3	5	9	1	6	7	2	4	8	55.4846
490	1	6	9	2	7	8	3	4	5	55.4819
1665	7	8	9	1	3	4	2	5	6	55.475
475	1	6	8	3	5	9	2	4	7	55.4716
1310	4	5	7	1	8	9	2	3	6	55.4636
1038	3	4	7	5	6	9	1	2	8	55.4619
380	1	5	6	7	8	9	2	3	4	55.4556
986	3	4	5	1	6	8	2	7	9	55.4522
1439	4	7	8	3	6	9	1	2	5	55.4494
192	1	3	6	4	5	8	2	7	9	55.4471
1181	3	6	8	1	2	4	5	7	9	55.4335
495	1	6	9	3	5	8	2	4	7	55.4305
1202	3	6	9	1	2	5	4	7	8	55.4294
1669	7	8	9	1	4	6	2	3	5	55.4213
150	1	3	4	2	8	9	5	6	7	55.4177
1641	6	8	9	1	2	3	4	5	7	55.4169
1262	3	8	9	1	2	5	4	6	7	55.4112
1459	4	7	9	3	6	8	1	2	5	55.4083
20	1	2	3	7	8	9	4	5	6	55.4048
151	1	3	4	5	6	7	2	8	9	55.3968
1507	5	6	8	1	3	9	2	4	7	55.3905
334	1	4	8	3	6	7	2	5	9	55.3843
606	2	3	6	1	5	8	4	7	9	55.3842
1276	3	8	9	2	6	7	1	4	5	55.3809
1376	4	6	7	2	8	9	1	3	5	55.3782
1178	3	6	7	4	5	9	1	2	8	55.3757
1086	3	5	6	1	4	8	2	7	9	55.366
1618	6	7	8	3	4	9	1	2	5	55.3632
1238	3	7	8	4	5	9	1	2	6	55.3575
1140	3	5	8	6	7	9	1	2	4	55.3546
1527	5	6	9	1	3	8	2	4	7	55.3494
235	1	3	8	4	6	9	2	5	7	55.349
1638	6	7	9	3	4	8	1	2	5	55.3221
217	1	3	7	5	6	8	2	4	9	55.3203
1258	3	7	9	4	5	8	1	2	6	55.3164
985	3	4	5	1	6	7	2	8	9	55.3157
1160	3	5	9	6	7	8	1	2	4	55.3134
288	1	4	6	2	7	8	3	5	9	55.3131
191	1	3	6	4	5	7	2	8	9	55.3106
255	1	3	9	4	6	8	2	5	7	55.3079
1223	3	7	8	1	2	6	4	5	9	55.3067
1445	4	7	9	1	3	5	2	6	8	55.302
1195	3	6	8	2	5	9	1	4	7	55.2994
472	1	6	8	3	4	7	2	5	9	55.2981
494	1	6	9	3	5	7	2	4	8	55.294
232	1	3	8	4	5	7	2	6	9	55.2924
649	2	3	8	1	6	9	4	5	7	55.286
149	1	3	4	2	7	9	5	6	8	55.2812
555	1	8	9	3	5	7	2	4	6	55.2758
292	1	4	6	3	5	8	2	7	9	55.2616
1001	3	4	6	1	2	5	7	8	9	55.2605
1215	3	6	9	2	5	8	1	4	7	55.2583
1448	4	7	9	1	5	6	2	3	8	55.2483
1381	4	6	8	1	2	3	5	7	9	55.248
605	2	3	6	1	5	7	4	8	9	55.2477
669	2	3	9	1	6	8	4	5	7	55.2449
1041	3	4	8	1	2	5	6	7	9	55.2423
1108	3	5	7	1	6	8	2	4	9	55.2392
883	2	6	8	1	3	7	4	5	9	55.2352
1085	3	5	6	1	4	7	2	8	9	55.2295
646	2	3	8	1	5	7	4	6	9	55.2294
560	1	8	9	5	6	7	2	3	4	55.222
1526	5	6	9	1	3	7	2	4	8	55.2129
1054	3	4	8	2	6	7	1	5	9	55.2121
1126	3	5	8	1	4	7	2	6	9	55.2113
210	1	3	7	2	8	9	4	5	6	55.2047
1587	5	8	9	1	3	7	2	4	6	55.1947
1378	4	6	7	3	5	9	1	2	8	55.1902
1286	4	5	6	1	3	8	2	7	9	55.1805
153	1	3	4	5	6	9	2	7	8	55.176
1438	4	7	8	3	5	9	1	2	6	55.172
254	1	3	9	4	6	7	2	5	8	55.1714
335	1	4	8	3	6	9	2	5	7	55.1635
1628	6	7	9	1	4	5	2	3	8	55.1621
997	3	4	5	6	7	8	1	2	9	55.1446
1668	7	8	9	1	4	5	2	3	6	55.1439
1590	5	8	9	1	6	7	2	3	4	55.1409
1458	4	7	9	3	5	8	1	2	6	55.1309
1192	3	6	8	2	4	7	1	5	9	55.1259
291	1	4	6	3	5	7	2	8	9	55.1251
355	1	4	9	3	6	8	2	5	7	55.1224
1214	3	6	9	2	5	7	1	4	8	55.1218
1062	3	4	9	1	2	6	5	7	8	55.1213
1440	4	7	8	5	6	9	1	2	3	55.1183
1653	6	8	9	2	3	7	1	4	5	55.1093
668	2	3	9	1	6	7	4	5	8	55.1084
332	1	4	8	3	5	7	2	6	9	55.1069
1275	3	8	9	2	5	7	1	4	6	55.1035
987	3	4	5	1	6	9	2	7	8	55.0949
290	1	4	6	2	8	9	3	5	7	55.0923
193	1	3	6	4	5	9	2	7	8	55.0898
1012	3	4	6	2	5	8	1	7	9	55.0894
730	2	4	7	1	8	9	3	5	6	55.0874
1643	6	8	9	1	2	5	3	4	7	55.0858
1519	5	6	8	3	7	9	1	2	4	55.0829
80	1	2	6	7	8	9	3	4	5	55.0794
473	1	6	8	3	4	9	2	5	7	55.0773
1460	4	7	9	5	6	8	1	2	3	55.0771
617	2	3	6	5	7	8	1	4	9	55.0765
566	2	3	4	1	6	8	5	7	9	55.0761
233	1	3	8	4	5	9	2	6	7	55.0716
1097	3	5	6	4	7	8	1	2	9	55.0584
337	1	4	8	5	6	7	2	3	9	55.0532
454	1	6	7	3	5	8	2	4	9	55.0486
1162	3	6	7	1	2	5	4	8	9	55.0475
1285	4	5	6	1	3	7	2	8	9	55.044
1539	5	6	9	3	7	8	1	2	4	55.0418
493	1	6	9	3	4	8	2	5	7	55.0362
1201	3	6	9	1	2	4	5	7	8	55.0351
1601	6	7	8	1	2	3	4	5	9	55.035
1620	6	7	8	4	5	9	1	2	3	55.0321
253	1	3	9	4	5	8	2	6	7	55.0305
1222	3	7	8	1	2	5	4	6	9	55.0293
607	2	3	6	1	5	9	4	7	8	55.0269
1326	4	5	8	1	3	7	2	6	9	55.0258
1261	3	8	9	1	2	4	5	6	7	55.0169
884	2	6	8	1	3	9	4	5	7	55.0144
1087	3	5	6	1	4	9	2	7	8	55.0087
647	2	3	8	1	5	9	4	6	7	55.0086
1055	3	4	8	2	6	9	1	5	7	54.9913
1640	6	7	9	4	5	8	1	2	3	54.991
1127	3	5	8	1	4	9	2	6	7	54.9905
603	2	3	6	1	4	8	5	7	9	54.9899
354	1	4	9	3	6	7	2	5	8	54.9859
660	2	3	8	6	7	9	1	4	5	54.9784
904	2	6	9	1	3	8	4	5	7	54.9732
1328	4	5	8	1	6	7	2	3	9	54.9721
1486	5	6	7	1	3	8	2	4	9	54.9675
667	2	3	9	1	5	8	4	6	7	54.9675
477	1	6	8	4	5	7	2	3	9	54.967
218	1	3	7	5	6	9	2	4	8	54.963
289	1	4	6	2	7	9	3	5	8	54.9557
1011	3	4	6	2	5	7	1	8	9	54.9529
516	1	7	8	3	6	9	2	4	5	54.9505
1075	3	4	9	2	6	8	1	5	7	54.9502
1147	3	5	9	1	4	8	2	6	7	54.9494
1392	4	6	8	2	3	7	1	5	9	54.9404
565	2	3	4	1	6	7	5	8	9	54.9395
330	1	4	8	2	7	9	3	5	6	54.9375
680	2	3	9	6	7	8	1	4	5	54.9373
1052	3	4	8	2	5	7	1	6	9	54.9347
214	1	3	7	4	6	8	2	5	9	54.926
999	3	4	5	6	8	9	1	2	7	54.9238
1382	4	6	8	1	2	5	3	7	9	54.9169
536	1	7	9	3	6	8	2	4	5	54.9094
1243	3	7	9	1	2	6	4	5	8	54.9083
1193	3	6	8	2	4	9	1	5	7	54.9051
293	1	4	6	3	5	9	2	7	8	54.9043
888	2	6	8	1	5	7	3	4	9	54.904
492	1	6	9	3	4	7	2	5	8	54.8997
350	1	4	9	2	7	8	3	5	6	54.8964
252	1	3	9	4	5	7	2	6	8	54.8939
333	1	4	8	3	5	9	2	6	7	54.8861
1508	5	6	8	1	4	7	2	3	9	54.8859
1109	3	5	7	1	6	9	2	4	8	54.8819
553	1	8	9	3	4	7	2	5	6	54.8815
450	1	6	7	2	8	9	3	4	5	54.8792
1174	3	6	7	2	5	8	1	4	9	54.8764
1297	4	5	6	3	7	8	1	2	9	54.8729
280	1	4	5	7	8	9	2	3	6	54.87
1213	3	6	9	2	4	8	1	5	7	54.864
628	2	3	7	1	6	8	4	5	9	54.863
619	2	3	6	5	8	9	1	4	7	54.8557
602	2	3	6	1	4	7	5	8	9	54.8533
1401	4	6	9	1	2	3	5	7	8	54.8496
353	1	4	9	3	5	8	2	6	7	54.845
1061	3	4	9	1	2	5	6	7	8	54.8439
1099	3	5	6	4	8	9	1	2	7	54.8376
903	2	6	9	1	3	7	4	5	8	54.8367
643	2	3	8	1	4	7	5	6	9	54.8351
338	1	4	8	5	6	9	2	3	7	54.8324
1461	4	8	9	1	2	3	5	6	7	54.8314
666	2	3	9	1	5	7	4	6	8	54.831
559	1	8	9	4	6	7	2	3	5	54.8277
1287	4	5	6	1	3	9	2	7	8	54.8232
964	2	8	9	1	3	7	4	5	6	54.8185
1074	3	4	9	2	6	7	1	5	8	54.8136
1146	3	5	9	1	4	7	2	6	8	54.8128
1327	4	5	8	1	3	9	2	6	7	54.805
703	2	4	6	1	3	8	5	7	9	54.8044
563	2	3	4	1	5	8	6	7	9	54.7986
358	1	4	9	5	6	8	2	3	7	54.7912
998	3	4	5	6	7	9	1	2	8	54.7873
1236	3	7	8	2	6	9	1	4	5	54.7783
1656	6	8	9	2	5	7	1	3	4	54.7781
1463	4	8	9	1	2	6	3	5	7	54.7776
577	2	3	4	6	7	8	1	5	9	54.7684
970	2	8	9	1	6	7	3	4	5	54.7648
1347	4	5	9	1	3	8	2	6	7	54.7639
1329	4	5	8	1	6	9	2	3	7	54.7513
478	1	6	8	4	5	9	2	3	7	54.7462
314	1	4	7	3	6	8	2	5	9	54.7405
1022	3	4	7	1	2	6	5	8	9	54.7394
1256	3	7	9	2	6	8	1	4	5	54.7371
1013	3	4	6	2	5	9	1	7	8	54.7321
1212	3	6	9	2	4	7	1	5	8	54.7274
1393	4	6	8	2	3	9	1	5	7	54.7196
618	2	3	6	5	7	9	1	4	8	54.7192
567	2	3	4	1	6	9	5	7	8	54.7187
1053	3	4	8	2	5	9	1	6	7	54.7139
228	1	3	8	2	6	7	4	5	9	54.7132
1120	3	5	7	6	8	9	1	2	4	54.7108
1349	4	5	9	1	6	8	2	3	7	54.7101
1273	3	8	9	2	4	7	1	5	6	54.7092
352	1	4	9	3	5	7	2	6	8	54.7085
896	2	6	8	3	7	9	1	4	5	54.7067
498	1	6	9	4	5	8	2	3	7	54.7051
1603	6	7	8	1	2	5	3	4	9	54.7039
1098	3	5	6	4	7	9	1	2	8	54.7011
659	2	3	8	5	7	9	1	4	6	54.701
1642	6	8	9	1	2	4	3	5	7	54.6914
455	1	6	7	3	5	9	2	4	8	54.6913
889	2	6	8	1	5	9	3	4	7	54.6832
1139	3	5	8	4	7	9	1	2	6	54.6828
614	2	3	6	4	7	8	1	5	9	54.6822
1413	4	6	9	2	3	8	1	5	7	54.6785
515	1	7	8	3	5	9	2	4	6	54.6731
1073	3	4	9	2	5	8	1	6	7	54.6727
702	2	4	6	1	3	7	5	8	9	54.6679
916	2	6	9	3	7	8	1	4	5	54.6656
1509	5	6	8	1	4	9	2	3	7	54.6651
562	2	3	4	1	5	7	6	8	9	54.6621
679	2	3	9	5	7	8	1	4	6	54.6599
357	1	4	9	5	6	7	2	3	8	54.6547
452	1	6	7	3	4	8	2	5	9	54.6543
1161	3	6	7	1	2	4	5	8	9	54.6532
1299	4	5	6	3	8	9	1	2	7	54.6521
743	2	4	8	1	3	7	5	6	9	54.6496
212	1	3	7	4	5	8	2	6	9	54.6486
177	1	3	5	6	7	8	2	4	9	54.6456
909	2	6	9	1	5	8	3	4	7	54.6421
1159	3	5	9	4	7	8	1	2	6	54.6417
1621	6	7	9	1	2	3	4	5	8	54.6366
1221	3	7	8	1	2	4	5	6	9	54.635
604	2	3	6	1	4	9	5	7	8	54.6325
535	1	7	9	3	5	8	2	4	6	54.6319
1242	3	7	9	1	2	5	4	6	8	54.6308
1346	4	5	9	1	3	7	2	6	8	54.6273
1529	5	6	9	1	4	8	2	3	7	54.6239
520	1	7	8	5	6	9	2	3	4	54.6193
1661	7	8	9	1	2	3	4	5	6	54.6183
644	2	3	8	1	4	9	5	6	7	54.6143
1487	5	6	7	1	3	9	2	4	8	54.6102
1394	4	6	8	2	5	7	1	3	9	54.6093
1277	3	8	9	4	5	6	1	2	7	54.6041
748	2	4	8	1	6	7	3	5	9	54.5959
1547	5	7	8	1	3	9	2	4	6	54.592
863	2	6	7	1	3	8	4	5	9	54.5914
186	1	3	6	2	5	8	4	7	9	54.5905
626	2	3	7	1	5	8	4	6	9	54.5856
540	1	7	9	5	6	8	2	3	4	54.5782
1348	4	5	9	1	6	7	2	3	8	54.5736
664	2	3	9	1	4	8	5	6	7	54.5732
215	1	3	7	4	6	9	2	5	8	54.5687
497	1	6	9	4	5	7	2	3	8	54.5685
1034	3	4	7	2	6	8	1	5	9	54.5683
1106	3	5	7	1	4	8	2	6	9	54.5675
1664	7	8	9	1	2	6	3	4	5	54.5646
1567	5	7	9	1	3	8	2	4	6	54.5508
558	1	8	9	4	5	7	2	3	6	54.5503
579	2	3	4	6	8	9	1	5	7	54.5476
1412	4	6	9	2	3	7	1	5	8	54.542
1550	5	7	8	1	6	9	2	3	4	54.5382
1072	3	4	9	2	5	7	1	6	8	54.5362
1473	4	8	9	2	3	7	1	5	6	54.5237
1175	3	6	7	2	5	9	1	4	8	54.5191
1402	4	6	9	1	2	5	3	7	8	54.5184
1298	4	5	6	3	7	9	1	2	8	54.5156
886	2	6	8	1	4	7	3	5	9	54.5097
1083	3	5	6	1	2	8	4	7	9	54.5094
1613	6	7	8	2	3	9	1	4	5	54.5066
629	2	3	7	1	6	9	4	5	8	54.5057
908	2	6	9	1	5	7	3	4	8	54.5056
1235	3	7	8	2	5	9	1	4	6	54.5008
1462	4	8	9	1	2	5	3	6	7	54.5002
1339	4	5	8	3	7	9	1	2	6	54.4974
1570	5	7	9	1	6	8	2	3	4	54.4971
714	2	4	6	3	7	8	1	5	9	54.4967
40	1	2	4	7	8	9	3	5	6	54.4939
229	1	3	8	2	6	9	4	5	7	54.4924
574	2	3	4	5	7	8	1	6	9	54.491
1528	5	6	9	1	4	7	2	3	8	54.4874
969	2	8	9	1	5	7	3	4	6	54.4873
1172	3	6	7	2	4	8	1	5	9	54.4821
706	2	4	6	1	5	8	3	7	9	54.4732
1476	4	8	9	2	6	7	1	3	5	54.47
1589	5	8	9	1	4	7	2	3	6	54.4692
1361	4	6	7	1	2	3	5	8	9	54.4677
1633	6	7	9	2	3	8	1	4	5	54.4654
312	1	4	7	3	5	8	2	6	9	54.4631
1021	3	4	7	1	2	5	6	8	9	54.462
616	2	3	6	4	8	9	1	5	7	54.4614
1255	3	7	9	2	5	8	1	4	6	54.4597
1359	4	5	9	3	7	8	1	2	6	54.4562
185	1	3	6	2	5	7	4	8	9	54.454
249	1	3	9	2	6	8	4	5	7	54.4512
1421	4	7	8	1	2	3	5	6	9	54.4495
704	2	4	6	1	3	9	5	7	8	54.4471
1340	4	5	8	6	7	9	1	2	3	54.4436
463	1	6	8	2	3	7	4	5	9	54.4415
564	2	3	4	1	5	9	6	7	8	54.4413
1499	5	6	7	3	8	9	1	2	4	54.4391
663	2	3	9	1	4	7	5	6	8	54.4367
226	1	3	8	2	5	7	4	6	9	54.4357
744	2	4	8	1	3	9	5	6	7	54.4288
179	1	3	5	6	8	9	2	4	7	54.4248
1477	4	8	9	3	5	6	1	2	7	54.4186
578	2	3	4	6	7	9	1	5	8	54.4111
317	1	4	7	5	6	8	2	3	9	54.4094
1360	4	5	9	6	7	8	1	2	3	54.4025
1423	4	7	8	1	2	6	3	5	9	54.3957
1395	4	6	8	2	5	9	1	3	7	54.3885
764	2	4	9	1	3	8	5	6	7	54.3877
1655	6	8	9	2	4	7	1	3	5	54.3838
315	1	4	7	3	6	9	2	5	8	54.3832
1306	4	5	7	1	3	8	2	6	9	54.382
900	2	6	8	5	7	9	1	3	4	54.3756
749	2	4	8	1	6	9	3	5	7	54.3751
374	1	5	6	3	7	8	2	4	9	54.374
1082	3	5	6	1	2	7	4	8	9	54.3728
1520	5	6	8	4	7	9	1	2	3	54.3574
1123	3	5	8	1	2	7	4	6	9	54.3546
1415	4	6	9	2	5	8	1	3	7	54.3473
705	2	4	6	1	5	7	3	8	9	54.3367
640	2	3	7	6	8	9	1	4	5	54.3346
920	2	6	9	5	7	8	1	3	4	54.3345
769	2	4	9	1	6	8	3	5	7	54.334
1657	6	8	9	3	4	5	1	2	7	54.3324
1308	4	5	7	1	6	8	2	3	9	54.3282
615	2	3	6	4	7	9	1	5	8	54.3249
457	1	6	7	4	5	8	2	3	9	54.3232
746	2	4	8	1	5	7	3	6	9	54.3185
1540	5	6	9	4	7	8	1	2	3	54.3163
248	1	3	9	2	6	7	4	5	8	54.3147
1602	6	7	8	1	2	4	3	5	9	54.3096
656	2	3	8	4	7	9	1	5	6	54.3067
1623	6	7	9	1	2	5	3	4	8	54.3054
453	1	6	7	3	4	9	2	5	8	54.297
1372	4	6	7	2	3	8	1	5	9	54.2966
310	1	4	7	2	8	9	3	5	6	54.2937
213	1	3	7	4	5	9	2	6	8	54.2913
1032	3	4	7	2	5	8	1	6	9	54.2908
887	2	6	8	1	4	9	3	5	7	54.2889
178	1	3	5	6	7	9	2	4	8	54.2883
1663	7	8	9	1	2	5	3	4	6	54.2872
146	1	3	4	2	6	8	5	7	9	54.2824
513	1	7	8	3	4	9	2	5	6	54.2788
716	2	4	6	3	8	9	1	5	7	54.2759
576	2	3	4	5	8	9	1	6	7	54.2702
17	1	2	3	6	7	8	4	5	9	54.2695
676	2	3	9	4	7	8	1	5	6	54.2656
868	2	6	7	1	5	8	3	4	9	54.2602
763	2	4	9	1	3	7	5	6	8	54.2512
907	2	6	9	1	4	8	3	5	7	54.2478
1488	5	6	7	1	4	8	2	3	9	54.2421
533	1	7	9	3	4	8	2	5	6	54.2376
1241	3	7	9	1	2	4	5	6	8	54.2365
864	2	6	7	1	3	9	4	5	8	54.234
187	1	3	6	2	5	9	4	7	8	54.2332
627	2	3	7	1	5	9	4	6	8	54.2283
519	1	7	8	4	6	9	2	3	5	54.225
1237	3	7	8	4	5	6	1	2	9	54.2222
464	1	6	8	2	3	9	4	5	7	54.2207
924	2	7	8	1	3	9	4	5	6	54.2158
227	1	3	8	2	5	9	4	6	7	54.2149
1035	3	4	7	2	6	9	1	5	8	54.2109
1414	4	6	9	2	5	7	1	3	8	54.2108
1107	3	5	7	1	4	9	2	6	8	54.2101
1679	7	8	9	3	5	6	1	2	4	54.2056
1094	3	5	6	2	7	8	1	4	9	54.2017
768	2	4	9	1	6	7	3	5	8	54.1975
183	1	3	6	2	4	8	5	7	9	54.1962
1475	4	8	9	2	5	7	1	3	6	54.1926
623	2	3	7	1	4	8	5	6	9	54.1913
539	1	7	9	4	6	8	2	3	5	54.1839
484	1	6	9	2	3	8	4	5	7	54.1795
1616	6	7	8	2	5	9	1	3	4	54.1754
944	2	7	9	1	3	8	4	5	6	54.1747
247	1	3	9	2	5	8	4	6	7	54.1738
717	2	4	6	5	7	8	1	3	9	54.1656
930	2	7	8	1	6	9	3	4	5	54.1621
376	1	5	6	3	8	9	2	4	7	54.1532
1084	3	5	6	1	2	9	4	7	8	54.152
145	1	3	4	2	6	7	5	8	9	54.1458
715	2	4	6	3	7	9	1	5	8	54.1394
1362	4	6	7	1	2	5	3	8	9	54.1366
1636	6	7	9	2	5	8	1	3	4	54.1343
1124	3	5	8	1	2	9	4	6	7	54.1338
575	2	3	4	5	7	9	1	6	8	54.1337
1173	3	6	7	2	4	9	1	5	8	54.1248
756	2	4	8	3	7	9	1	5	6	54.1212
950	2	7	9	1	6	8	3	4	5	54.1209
1422	4	7	8	1	2	5	3	6	9	54.1183
707	2	4	6	1	5	9	3	7	8	54.1159
906	2	6	9	1	4	7	3	5	8	54.1113
468	1	6	8	2	5	7	3	4	9	54.1103
1233	3	7	8	2	4	9	1	5	6	54.1065
313	1	4	7	3	5	9	2	6	8	54.1058
747	2	4	8	1	5	9	3	6	7	54.0977
967	2	8	9	1	4	7	3	5	6	54.093
1144	3	5	9	1	2	8	4	6	7	54.0927
776	2	4	9	3	7	8	1	5	6	54.0801
208	1	3	7	2	6	8	4	5	9	54.0693
760	2	4	8	6	7	9	1	3	5	54.0675
1253	3	7	9	2	4	8	1	5	6	54.0654
876	2	6	7	3	8	9	1	4	5	54.0629
182	1	3	6	2	4	7	5	8	9	54.0597
639	2	3	7	5	8	9	1	4	6	54.0572
767	2	4	9	1	5	8	3	6	7	54.0566
318	1	4	7	5	6	9	2	3	8	54.052
1441	4	7	9	1	2	3	5	6	8	54.051
19	1	2	3	6	8	9	4	5	7	54.0487
483	1	6	9	2	3	7	4	5	8	54.043
223	1	3	8	2	4	7	5	6	9	54.0414
1119	3	5	7	4	8	9	1	2	6	54.039
246	1	3	9	2	5	7	4	6	8	54.0373
1437	4	7	8	3	5	6	1	2	9	54.0367
1503	5	6	8	1	2	7	3	4	9	54.0292
780	2	4	9	6	7	8	1	3	5	54.0263
544	1	8	9	2	3	7	4	5	6	54.0248
1307	4	5	7	1	3	9	2	6	8	54.0247
375	1	5	6	3	7	9	2	4	8	54.0166
283	1	4	6	2	3	8	5	7	9	54.0107
723	2	4	7	1	3	8	5	6	9	54.0058
143	1	3	4	2	5	8	6	7	9	54.0049
416	1	5	8	3	7	9	2	4	6	53.9984
68	1	2	6	3	7	8	4	5	9	53.9978
1443	4	7	9	1	2	6	3	5	8	53.9973
14	1	2	3	5	7	8	4	6	9	53.9921
899	2	6	8	4	7	9	1	3	5	53.9813
1096	3	5	6	2	8	9	1	4	7	53.9809
174	1	3	5	4	7	8	2	6	9	53.9739
550	1	8	9	2	6	7	3	4	5	53.9711
1309	4	5	7	1	6	9	2	3	8	53.9709
458	1	6	7	4	5	9	2	3	8	53.9658
1374	4	6	7	2	5	8	1	3	9	53.9654
436	1	5	9	3	7	8	2	4	6	53.9573
1143	3	5	9	1	2	7	4	6	8	53.9562
728	2	4	7	1	6	8	3	5	9	53.9521
1617	6	7	8	3	4	5	1	2	9	53.9505
518	1	7	8	4	5	9	2	3	6	53.9476
719	2	4	6	5	8	9	1	3	7	53.9448
420	1	5	8	6	7	9	2	3	4	53.9447
919	2	6	9	4	7	8	1	3	5	53.9401
1373	4	6	7	2	3	9	1	5	8	53.9393
231	1	3	8	4	5	6	2	7	9	53.9363
1033	3	4	7	2	5	9	1	6	8	53.9335
147	1	3	4	2	6	9	5	7	8	53.925
983	3	4	5	1	2	8	6	7	9	53.9238
1433	4	7	8	2	3	9	1	5	6	53.921
766	2	4	9	1	5	7	3	6	8	53.92
554	1	8	9	3	5	6	2	4	7	53.9196
18	1	2	3	6	7	9	4	5	8	53.9122
1622	6	7	9	1	2	4	3	5	8	53.9111
588	2	3	5	1	7	8	4	6	9	53.911
538	1	7	9	4	5	8	2	3	6	53.9065
440	1	5	9	6	7	8	2	3	4	53.9036
869	2	6	7	1	5	9	3	4	8	53.9029
1662	7	8	9	1	2	4	3	5	6	53.8929
469	1	6	8	2	5	9	3	4	7	53.8895
1489	5	6	7	1	4	9	2	3	8	53.8847
929	2	7	8	1	5	9	3	4	6	53.8847
1453	4	7	9	2	3	8	1	5	6	53.8799
282	1	4	6	2	3	7	5	8	9	53.8742
645	2	3	8	1	5	6	4	7	9	53.8733
142	1	3	4	2	5	7	6	8	9	53.8684
1436	4	7	8	2	6	9	1	3	5	53.8673
1549	5	7	8	1	4	9	2	3	6	53.8665
866	2	6	7	1	4	8	3	5	9	53.8659
323	1	4	8	2	3	7	5	6	9	53.8559
1125	3	5	8	1	4	6	2	7	9	53.8552
1319	4	5	7	3	8	9	1	2	6	53.8535
489	1	6	9	2	5	8	3	4	7	53.8484
1095	3	5	6	2	7	9	1	4	8	53.8444
949	2	7	9	1	5	8	3	4	6	53.8435
184	1	3	6	2	4	9	5	7	8	53.8389
1586	5	8	9	1	3	6	2	4	7	53.8385
624	2	3	7	1	4	9	5	6	8	53.834
1136	3	5	8	2	7	9	1	4	6	53.8262
1456	4	7	9	2	6	8	1	3	5	53.8262
1569	5	7	9	1	4	8	2	3	6	53.8254
1257	3	7	9	4	5	6	1	2	8	53.8237
224	1	3	8	2	4	9	5	6	7	53.8206
1678	7	8	9	3	4	6	1	2	5	53.8112
1504	5	6	8	1	2	9	3	4	7	53.8084
718	2	4	6	5	7	9	1	3	8	53.8083
328	1	4	8	2	6	7	3	5	9	53.8022
1320	4	5	7	6	8	9	1	2	3	53.7998
443	1	6	7	2	3	8	4	5	9	53.7977
206	1	3	7	2	5	8	4	6	9	53.7919
759	2	4	8	5	7	9	1	3	6	53.79
274	1	4	5	3	7	8	2	6	9	53.7884
982	3	4	5	1	2	7	6	8	9	53.7873
1156	3	5	9	2	7	8	1	4	6	53.7851
1615	6	7	8	2	4	9	1	3	5	53.7811
244	1	3	9	2	4	8	5	6	7	53.7795
70	1	2	6	3	8	9	4	5	7	53.777
16	1	2	3	5	8	9	4	6	7	53.7713
1524	5	6	9	1	2	8	3	4	7	53.7673
176	1	3	5	4	8	9	2	6	7	53.7531
331	1	4	8	3	5	6	2	7	9	53.7508
779	2	4	9	5	7	8	1	3	6	53.7489
1274	3	8	9	2	5	6	1	4	7	53.7474
1635	6	7	9	2	4	8	1	3	5	53.74
277	1	4	5	6	7	8	2	3	9	53.7347
880	2	6	7	5	8	9	1	3	4	53.7318
1442	4	7	9	1	2	5	3	6	8	53.7199
466	1	6	8	2	4	7	3	5	9	53.716
1500	5	6	7	4	8	9	1	2	3	53.7136
209	1	3	7	2	6	9	4	5	8	53.712
488	1	6	9	2	5	7	3	4	8	53.7119
1103	3	5	7	1	2	8	4	6	9	53.7108
549	1	8	9	2	5	7	3	4	6	53.6937
590	2	3	5	1	8	9	4	6	7	53.6902
286	1	4	6	2	5	8	3	7	9	53.6795
726	2	4	7	1	5	8	3	6	9	53.6747
1325	4	5	8	1	3	6	2	7	9	53.6697
77	1	2	6	5	7	8	3	4	9	53.6667
471	1	6	8	3	4	5	2	7	9	53.6646
636	2	3	7	4	8	9	1	5	6	53.6629
284	1	4	6	2	3	9	5	7	8	53.6534
377	1	5	6	4	7	8	2	3	9	53.6485
724	2	4	7	1	3	9	5	6	8	53.6485
144	1	3	4	2	5	9	6	7	8	53.6476
243	1	3	9	2	4	7	5	6	8	53.643
69	1	2	6	3	7	9	4	5	8	53.6405
1457	4	7	9	3	5	6	1	2	8	53.6382
324	1	4	8	2	3	9	5	6	7	53.6351
15	1	2	3	5	7	9	4	6	8	53.6348
1523	5	6	9	1	2	7	3	4	8	53.6308
110	1	2	8	3	7	9	4	5	6	53.6223
175	1	3	5	4	7	9	2	6	8	53.6166
994	3	4	5	2	7	8	1	6	9	53.6162
1584	5	8	9	1	2	7	3	4	6	53.6125
1375	4	6	7	2	5	9	1	3	8	53.6081
882	2	6	8	1	3	5	4	7	9	53.6016
1283	4	5	6	1	2	8	3	7	9	53.5984
8	1	2	3	4	7	8	5	6	9	53.5978
729	2	4	7	1	6	9	3	5	8	53.5948
344	1	4	9	2	3	8	5	6	7	53.594
1435	4	7	8	2	5	9	1	3	6	53.5899
788	2	5	6	1	7	8	3	4	9	53.5855
1505	5	6	8	1	3	4	2	7	9	53.5835
329	1	4	8	2	6	9	3	5	7	53.5814
130	1	2	9	3	7	8	4	5	6	53.5811
1051	3	4	8	2	5	6	1	7	9	53.5785
120	1	2	8	6	7	9	3	4	5	53.5685
276	1	4	5	3	8	9	2	6	7	53.5676
984	3	4	5	1	2	9	6	7	8	53.5665
657	2	3	8	5	6	7	1	4	9	53.5657
589	2	3	5	1	7	9	4	6	8	53.5536
1637	6	7	9	3	4	5	1	2	8	53.5521
1455	4	7	9	2	5	8	1	3	6	53.5488
1137	3	5	8	4	6	7	1	2	9	53.5475
285	1	4	6	2	5	7	3	8	9	53.543
349	1	4	9	2	6	8	3	5	7	53.5403
251	1	3	9	4	5	6	2	7	8	53.5378
514	1	7	8	3	5	6	2	4	9	53.5378
1677	7	8	9	3	4	5	1	2	6	53.5338
1599	5	8	9	3	6	7	1	2	4	53.5309
140	1	2	9	6	7	8	3	4	5	53.5274
552	1	8	9	3	4	6	2	5	7	53.5253
326	1	4	8	2	5	7	3	6	9	53.5248
279	1	4	5	6	8	9	2	3	7	53.5139
867	2	6	7	1	4	9	3	5	8	53.5086
1516	5	6	8	2	7	9	1	3	4	53.5008
467	1	6	8	2	4	9	3	5	7	53.4952
1191	3	6	8	2	4	5	1	7	9	53.4924
927	2	7	8	1	4	9	3	5	6	53.4904
1680	7	8	9	4	5	6	1	2	3	53.4801
642	2	3	8	1	4	6	5	7	9	53.479
736	2	4	7	3	8	9	1	5	6	53.4774
1652	6	8	9	2	3	5	1	4	7	53.4757
665	2	3	9	1	5	6	4	7	8	53.4749
448	1	6	7	2	5	8	3	4	9	53.4665
963	2	8	9	1	3	6	4	5	7	53.4624
1282	4	5	6	1	2	7	3	8	9	53.4619
1536	5	6	9	2	7	8	1	3	4	53.4596
343	1	4	9	2	3	7	5	6	8	53.4575
1145	3	5	9	1	4	6	2	7	8	53.4567
1546	5	7	8	1	3	6	2	4	9	53.4566
487	1	6	9	2	4	8	3	5	7	53.4541
947	2	7	9	1	4	8	3	5	6	53.4492
79	1	2	6	5	8	9	3	4	7	53.4459
1323	4	5	8	1	2	7	3	6	9	53.4437
444	1	6	7	2	3	9	4	5	8	53.4403
207	1	3	7	2	5	9	4	6	8	53.4346
275	1	4	5	3	7	9	2	6	8	53.4311
379	1	5	6	4	8	9	2	3	7	53.4277
740	2	4	7	6	8	9	1	3	5	53.4236
504	1	7	8	2	3	9	4	5	6	53.4221
28	1	2	4	3	7	8	5	6	9	53.4123
348	1	4	9	2	6	7	3	5	8	53.4038
203	1	3	7	2	4	8	5	6	9	53.3976
996	3	4	5	2	8	9	1	6	7	53.3954
1483	5	6	7	1	2	8	3	4	9	53.3854
600	2	3	5	7	8	9	1	4	6	53.3825
524	1	7	9	2	3	8	4	5	6	53.381
278	1	4	5	6	7	9	2	3	8	53.3774
10	1	2	3	4	8	9	5	6	7	53.377
510	1	7	8	2	6	9	3	4	5	53.3684
1234	3	7	8	2	5	6	1	4	9	53.3655
790	2	5	6	1	8	9	3	4	7	53.3647
1337	4	5	8	3	6	7	1	2	9	53.362
37	1	2	4	6	7	8	3	5	9	53.3585
396	1	5	7	3	8	9	2	4	6	53.3546
1104	3	5	7	1	2	9	4	6	8	53.3535
1272	3	8	9	2	4	6	1	5	7	53.3531
351	1	4	9	3	5	6	2	7	8	53.3523
658	2	3	8	5	6	9	1	4	7	53.3449
879	2	6	7	4	8	9	1	3	5	53.3375
530	1	7	9	2	6	8	3	4	5	53.3273
1138	3	5	8	4	6	9	1	2	7	53.3267
287	1	4	6	2	5	9	3	7	8	53.3222
486	1	6	9	2	4	7	3	5	8	53.3176
727	2	4	7	1	5	9	3	6	8	53.3173
78	1	2	6	5	7	9	3	4	8	53.3093
1391	4	6	8	2	3	5	1	7	9	53.3069
561	2	3	4	1	5	6	7	8	9	53.306
327	1	4	8	2	5	9	3	6	7	53.304
678	2	3	9	5	6	8	1	4	7	53.3037
400	1	5	7	6	8	9	2	3	4	53.3009
547	1	8	9	2	4	7	3	5	6	53.2993
894	2	6	8	3	5	7	1	4	9	53.294
742	2	4	8	1	3	6	5	7	9	53.2935
378	1	5	6	4	7	9	2	3	8	53.2912
119	1	2	8	5	7	9	3	4	6	53.2911
1294	4	5	6	2	7	8	1	3	9	53.2908
1158	3	5	9	4	6	8	1	2	7	53.2856
1517	5	6	8	3	4	7	1	2	9	53.2758
419	1	5	8	4	7	9	2	3	6	53.273
74	1	2	6	4	7	8	3	5	9	53.2724
1345	4	5	9	1	3	6	2	7	8	53.2712
491	1	6	9	3	4	5	2	7	8	53.2661
347	1	4	9	2	5	8	3	6	7	53.2629
995	3	4	5	2	7	9	1	6	8	53.2589
139	1	2	9	5	7	8	3	4	6	53.25
551	1	8	9	3	4	5	2	6	7	53.2479
1284	4	5	6	1	2	9	3	7	8	53.2411
9	1	2	3	4	7	9	5	6	8	53.2404
439	1	5	9	4	7	8	2	3	6	53.2318
789	2	5	6	1	7	9	3	4	8	53.2282
1324	4	5	8	1	2	9	3	6	7	53.2229
601	2	3	6	1	4	5	7	8	9	53.2198
303	1	4	7	2	3	8	5	6	9	53.2121
830	2	5	8	1	7	9	3	4	6	53.21
881	2	6	8	1	3	4	5	7	9	53.2073
902	2	6	9	1	3	5	4	7	8	53.2032
641	2	3	8	1	4	5	6	7	9	53.2016
557	1	8	9	4	5	6	2	3	7	53.1942
30	1	2	4	3	8	9	5	6	7	53.1915
1525	5	6	9	1	3	4	2	7	8	53.185
962	2	8	9	1	3	5	4	6	7	53.185
1116	3	5	7	2	8	9	1	4	6	53.1824
1344	4	5	9	1	2	8	3	6	7	53.1817
1071	3	4	9	2	5	6	1	7	8	53.1801
654	2	3	8	4	6	7	1	5	9	53.1714
850	2	5	9	1	7	8	3	4	6	53.1689
1472	4	8	9	2	3	6	1	5	7	53.1676
677	2	3	9	5	6	7	1	4	8	53.1672
1585	5	8	9	1	3	4	2	6	7	53.1668
308	1	4	7	2	6	8	3	5	9	53.1584
211	1	3	7	4	5	6	2	8	9	53.1559
976	2	8	9	3	6	7	1	4	5	53.1547
1157	3	5	9	4	6	7	1	2	8	53.1491
739	2	4	7	5	8	9	1	3	6	53.1462
512	1	7	8	3	4	6	2	5	9	53.1435
1338	4	5	8	3	6	9	1	2	7	53.1412
534	1	7	9	3	5	6	2	4	8	53.1393
39	1	2	4	6	8	9	3	5	7	53.1377
572	2	3	4	5	6	8	1	7	9	53.1349
968	2	8	9	1	5	6	3	4	7	53.1312
346	1	4	9	2	5	7	3	6	8	53.1263
168	1	3	5	2	7	8	4	6	9	53.1173
1588	5	8	9	1	4	6	2	3	7	53.1131
449	1	6	7	2	5	9	3	4	8	53.1092
1358	4	5	9	3	6	8	1	2	7	53.1001
1211	3	6	9	2	4	5	1	7	8	53.0939
1612	6	7	8	2	3	5	1	4	9	53.0938
625	2	3	7	1	5	6	4	8	9	53.093
509	1	7	8	2	5	9	3	4	6	53.091
1651	6	8	9	2	3	4	1	5	7	53.0814
34	1	2	4	5	7	8	3	6	9	53.0811
662	2	3	9	1	4	6	5	7	8	53.0806
923	2	7	8	1	3	6	4	5	9	53.0805
225	1	3	8	2	5	6	4	7	9	53.0796
1271	3	8	9	2	4	5	1	6	7	53.0757
1105	3	5	7	1	4	6	2	8	9	53.0748
895	2	6	8	3	5	9	1	4	7	53.0732
446	1	6	7	2	4	8	3	5	9	53.0722
1296	4	5	6	2	8	9	1	3	7	53.07
1566	5	7	9	1	3	6	2	4	8	53.0582
800	2	5	6	7	8	9	1	3	4	53.0571
1518	5	6	8	3	4	9	1	2	7	53.055
29	1	2	4	3	7	9	5	6	8	53.055
76	1	2	6	4	8	9	3	5	7	53.0516
529	1	7	9	2	5	8	3	4	6	53.0498
612	2	3	6	4	5	8	1	7	9	53.0487
1343	4	5	9	1	2	7	3	6	8	53.0452
204	1	3	7	2	4	9	5	6	8	53.0403
701	2	4	6	1	3	5	7	8	9	53.0343
915	2	6	9	3	5	8	1	4	7	53.0321
1484	5	6	7	1	2	9	3	4	8	53.0281
741	2	4	8	1	3	5	6	7	9	53.0161
1538	5	6	9	3	4	8	1	2	7	53.0139
1544	5	7	8	1	2	9	3	4	6	53.0099
38	1	2	4	6	7	9	3	5	8	53.0012
688	2	4	5	1	7	8	3	6	9	53
1122	3	5	8	1	2	6	4	7	9	52.9985
571	2	3	4	5	6	7	1	8	9	52.9984
754	2	4	8	3	6	7	1	5	9	52.9859
90	1	2	7	3	8	9	4	5	6	52.9785
1232	3	7	8	2	4	6	1	5	9	52.9712
311	1	4	7	3	5	6	2	8	9	52.9704
1564	5	7	9	1	2	8	3	4	6	52.9687
1254	3	7	9	2	5	6	1	4	8	52.9671
1357	4	5	9	3	6	7	1	2	8	52.9636
745	2	4	8	1	5	6	3	7	9	52.9624
1673	7	8	9	2	3	6	1	4	5	52.9546
655	2	3	8	4	6	9	1	5	7	52.9506
1295	4	5	6	2	7	9	1	3	8	52.9335
1559	5	7	8	3	6	9	1	2	4	52.9282
100	1	2	7	6	8	9	3	4	5	52.9247
637	2	3	7	5	6	8	1	4	9	52.9219
1336	4	5	8	2	7	9	1	3	6	52.9152
75	1	2	6	4	7	9	3	5	8	52.915
611	2	3	6	4	5	7	1	8	9	52.9122
675	2	3	9	4	6	8	1	5	7	52.9094
1411	4	6	9	2	3	5	1	7	8	52.9084
1117	3	5	7	4	6	8	1	2	9	52.9037
892	2	6	8	3	4	7	1	5	9	52.8997
116	1	2	8	4	7	9	3	5	6	52.8968
170	1	3	5	2	8	9	4	6	7	52.8965
914	2	6	9	3	5	7	1	4	8	52.8955
762	2	4	9	1	3	6	5	7	8	52.8951
652	2	3	8	4	5	7	1	6	9	52.894
1471	4	8	9	2	3	5	1	6	7	52.8902
1305	4	5	7	1	3	6	2	8	9	52.8893
1579	5	7	9	3	6	8	1	2	4	52.8871
451	1	6	7	3	4	5	2	8	9	52.8843
306	1	4	7	2	5	8	3	6	9	52.881
1537	5	6	9	3	4	7	1	2	8	52.8774
975	2	8	9	3	5	7	1	4	6	52.8773
885	2	6	8	1	4	5	3	7	9	52.8762
1356	4	5	9	2	7	8	1	3	6	52.8741
511	1	7	8	3	4	5	2	6	9	52.866
712	2	4	6	3	5	8	1	7	9	52.8632
414	1	5	8	3	6	7	2	4	9	52.8631
36	1	2	4	5	8	9	3	6	7	52.8603
1598	5	8	9	3	4	7	1	2	6	52.8592
1496	5	6	7	2	8	9	1	3	4	52.857
136	1	2	9	4	7	8	3	5	6	52.8557
304	1	4	7	2	3	9	5	6	8	52.8548
1474	4	8	9	2	5	6	1	3	7	52.8365
980	2	8	9	5	6	7	1	3	4	52.8236
862	2	6	7	1	3	5	4	8	9	52.8213
517	1	7	8	4	5	6	2	3	9	52.8123
901	2	6	9	1	3	4	5	7	8	52.8089
462	1	6	8	2	3	5	4	7	9	52.8079
1600	5	8	9	4	6	7	1	2	3	52.8054
1485	5	6	7	1	3	4	2	8	9	52.8031
661	2	3	9	1	4	5	6	7	8	52.8031
922	2	7	8	1	3	5	4	6	9	52.8031
309	1	4	7	2	6	9	3	5	8	52.8011
1303	4	5	7	1	2	8	3	6	9	52.7999
1031	3	4	7	2	5	6	1	8	9	52.7982
368	1	5	6	2	7	8	3	4	9	52.7919
961	2	8	9	1	3	4	5	6	7	52.7907
1432	4	7	8	2	3	6	1	5	9	52.7857
1545	5	7	8	1	3	4	2	6	9	52.7849
690	2	4	5	1	8	9	3	6	7	52.7792
573	2	3	4	5	6	9	1	7	8	52.7776
674	2	3	9	4	6	7	1	5	8	52.7729
755	2	4	8	3	6	9	1	5	7	52.7651
169	1	3	5	2	7	9	4	6	8	52.7599
1654	6	8	9	2	4	5	1	3	7	52.7503
928	2	7	8	1	5	6	3	4	9	52.7493
532	1	7	9	3	4	6	2	5	8	52.745
966	2	8	9	1	4	6	3	5	7	52.7369
1548	5	7	8	1	4	6	2	3	9	52.7312
1501	5	6	8	1	2	3	4	7	9	52.7268
711	2	4	6	3	5	7	1	8	9	52.7267
775	2	4	9	3	6	8	1	5	7	52.7239
35	1	2	4	5	7	9	3	6	8	52.7238
1317	4	5	7	3	6	8	1	2	9	52.7182
447	1	6	7	2	4	9	3	5	8	52.7149
1171	3	6	7	2	4	5	1	8	9	52.712
752	2	4	8	3	5	7	1	6	9	52.7085
1611	6	7	8	2	3	4	1	5	9	52.6995
622	2	3	7	1	4	6	5	8	9	52.6987
507	1	7	8	2	4	9	3	5	6	52.6967
1632	6	7	9	2	3	5	1	4	8	52.6954
1231	3	7	8	2	4	5	1	6	9	52.6938
613	2	3	6	4	5	9	1	7	8	52.6914
1134	3	5	8	2	6	7	1	4	9	52.6909
222	1	3	8	2	4	6	5	7	9	52.6853
943	2	7	9	1	3	6	4	5	8	52.682
245	1	3	9	2	5	6	4	7	8	52.6812
893	2	6	8	3	4	9	1	5	7	52.6789
1672	7	8	9	2	3	5	1	4	6	52.6772
653	2	3	8	4	5	9	1	6	7	52.6732
543	1	8	9	2	3	6	4	5	7	52.6687
527	1	7	9	2	4	8	3	5	6	52.6555
757	2	4	8	5	6	7	1	3	9	52.6547
874	2	6	7	3	5	8	1	4	9	52.6502
99	1	2	7	5	8	9	3	4	6	52.6473
689	2	4	5	1	7	9	3	6	8	52.6427
415	1	5	8	3	6	9	2	4	7	52.6423
913	2	6	9	3	4	8	1	5	7	52.6378
12	1	2	3	5	6	8	4	7	9	52.6359
1497	5	6	7	3	4	8	1	2	9	52.632
673	2	3	9	4	5	8	1	6	7	52.632
399	1	5	7	4	8	9	2	3	6	52.6292
1676	7	8	9	2	5	6	1	3	4	52.6234
172	1	3	5	4	6	8	2	7	9	52.6178
761	2	4	9	1	3	5	6	7	8	52.6176
435	1	5	9	3	6	8	2	4	7	52.6012
1142	3	5	9	1	2	6	4	7	8	52.6001
774	2	4	9	3	6	7	1	5	8	52.5874
1252	3	7	9	2	4	6	1	5	8	52.5728
370	1	5	6	2	8	9	3	4	7	52.5711
897	2	6	8	4	5	7	1	3	9	52.5685
810	2	5	7	1	8	9	3	4	6	52.5662
638	2	3	7	5	6	9	1	4	8	52.5645
765	2	4	9	1	5	6	3	7	8	52.5639
586	2	3	5	1	6	8	4	7	9	52.5548
936	2	7	8	3	6	9	1	4	5	52.5521
1118	3	5	7	4	6	9	1	2	8	52.5464
634	2	3	7	4	6	8	1	5	9	52.5276
1371	4	6	7	2	3	5	1	8	9	52.5265
307	1	4	7	2	5	9	3	6	8	52.5237
722	2	4	7	1	3	6	5	8	9	52.5132
141	1	3	4	2	5	6	7	8	9	52.5123
956	2	7	9	3	6	8	1	4	5	52.5109
1431	4	7	8	2	3	5	1	6	9	52.5083
713	2	4	6	3	5	9	1	7	8	52.5059
912	2	6	9	3	4	7	1	5	8	52.5012
322	1	4	8	2	3	6	5	7	9	52.4998
11	1	2	3	5	6	7	4	8	9	52.4994
672	2	3	9	4	5	7	1	6	8	52.4955
753	2	4	8	3	5	9	1	6	7	52.4877
108	1	2	8	3	6	7	4	5	9	52.4869
973	2	8	9	3	4	7	1	5	6	52.483
171	1	3	5	4	6	7	2	8	9	52.4813
905	2	6	9	1	4	5	3	7	8	52.4777
700	2	4	5	7	8	9	1	3	6	52.4716
1135	3	5	8	2	6	9	1	4	7	52.4701
531	1	7	9	3	4	5	2	6	8	52.4676
434	1	5	9	3	6	7	2	4	8	52.4647
965	2	8	9	1	4	5	3	6	7	52.4595
1434	4	7	8	2	5	6	1	3	9	52.4546
773	2	4	9	3	5	8	1	6	7	52.4465
1304	4	5	7	1	2	9	3	6	8	52.4425
369	1	5	6	2	7	9	3	4	8	52.4345
758	2	4	8	5	6	9	1	3	7	52.4339
272	1	4	5	3	6	8	2	7	9	52.4323
981	3	4	5	1	2	6	7	8	9	52.4312
979	2	8	9	4	6	7	1	3	5	52.4293
1155	3	5	9	2	6	8	1	4	7	52.4289
861	2	6	7	1	3	4	5	8	9	52.427
181	1	3	6	2	4	5	7	8	9	52.4261
621	2	3	7	1	4	5	6	8	9	52.4213
1512	5	6	8	2	3	7	1	4	9	52.4192
585	2	3	5	1	6	7	4	8	9	52.4183
410	1	5	8	2	7	9	3	4	6	52.4163
537	1	7	9	4	5	6	2	3	8	52.4139
461	1	6	8	2	3	4	5	7	9	52.4136
482	1	6	9	2	3	5	4	7	8	52.4095
921	2	7	8	1	3	4	5	6	9	52.4088
221	1	3	8	2	4	5	6	7	9	52.4079
942	2	7	9	1	3	5	4	6	8	52.4046
778	2	4	9	5	6	8	1	3	7	52.3928
542	1	8	9	2	3	5	4	6	7	52.3913
1452	4	7	9	2	3	6	1	5	8	52.3873
1565	5	7	9	1	3	4	2	6	8	52.3865
430	1	5	9	2	7	8	3	4	6	52.3752
1614	6	7	8	2	4	5	1	3	9	52.3684
66	1	2	6	3	5	8	4	7	9	52.3643
1318	4	5	7	3	6	9	1	2	8	52.3609
926	2	7	8	1	4	6	3	5	9	52.355
948	2	7	9	1	5	6	3	4	8	52.3509
898	2	6	8	4	5	9	1	3	7	52.3477
372	1	5	6	3	4	8	2	7	9	52.3461
1081	3	5	6	1	2	4	7	8	9	52.345
734	2	4	7	3	6	8	1	5	9	52.3421
548	1	8	9	2	5	6	3	4	7	52.3375
1568	5	7	9	1	4	6	2	3	8	52.3327
1521	5	6	9	1	2	3	4	7	8	52.3284
1121	3	5	8	1	2	4	6	7	9	52.3268
1581	5	8	9	1	2	3	4	6	7	52.3102
772	2	4	9	3	5	7	1	6	8	52.31
918	2	6	9	4	5	8	1	3	7	52.3066
1631	6	7	9	2	3	4	1	5	8	52.3011
205	1	3	7	2	5	6	4	8	9	52.2993
271	1	4	5	3	6	7	2	8	9	52.2958
1251	3	7	9	2	4	5	1	6	8	52.2954
875	2	6	7	3	5	9	1	4	8	52.2929
1154	3	5	9	2	6	7	1	4	8	52.2924
242	1	3	9	2	4	6	5	7	8	52.2869
503	1	7	8	2	3	6	4	5	9	52.2868
783	2	5	6	1	3	8	4	7	9	52.2832
1671	7	8	9	2	3	4	1	5	6	52.2829
13	1	2	3	5	6	9	4	7	8	52.2786
1498	5	6	7	3	4	9	1	2	8	52.2747
935	2	7	8	3	5	9	1	4	6	52.2746
1316	4	5	7	2	8	9	1	3	6	52.2714
109	1	2	8	3	6	9	4	5	7	52.2661
173	1	3	5	4	6	9	2	7	8	52.2605
992	3	4	5	2	6	8	1	7	9	52.2601
1558	5	7	8	3	4	9	1	2	6	52.2565
1583	5	8	9	1	2	6	3	4	7	52.2564
777	2	4	9	5	6	7	1	3	8	52.2563
872	2	6	7	3	4	8	1	5	9	52.2559
96	1	2	7	4	8	9	3	5	6	52.253
632	2	3	7	4	5	8	1	6	9	52.2501
597	2	3	5	6	7	8	1	4	9	52.2472
6	1	2	3	4	6	8	5	7	9	52.2416
281	1	4	6	2	3	5	7	8	9	52.2406
721	2	4	7	1	3	5	6	8	9	52.2358
955	2	7	9	3	5	8	1	4	6	52.2335
1675	7	8	9	2	4	6	1	3	5	52.2291
65	1	2	6	3	5	7	4	8	9	52.2278
129	1	2	9	3	6	8	4	5	7	52.225
321	1	4	8	2	3	5	6	7	9	52.2224
940	2	7	8	5	6	9	1	3	4	52.2209
394	1	5	7	3	6	8	2	4	9	52.2193
1102	3	5	7	1	2	6	4	8	9	52.2182
1578	5	7	9	3	4	8	1	2	6	52.2154
371	1	5	6	3	4	7	2	8	9	52.2096
106	1	2	8	3	5	7	4	6	9	52.2095
268	1	4	5	2	7	8	3	6	9	52.2063
1560	5	7	8	4	6	9	1	2	3	52.2028
1513	5	6	8	2	3	9	1	4	7	52.1984
587	2	3	5	1	6	9	4	7	8	52.1975
412	1	5	8	3	4	7	2	6	9	52.1914
725	2	4	7	1	5	6	3	8	9	52.182
960	2	7	9	5	6	8	1	3	4	52.1798
1092	3	5	6	2	4	8	1	7	9	52.1739
635	2	3	7	4	6	9	1	5	8	52.1702
917	2	6	9	4	5	7	1	3	8	52.1701
325	1	4	8	2	5	6	3	7	9	52.1687
1580	5	7	9	4	6	8	1	2	3	52.1616
1281	4	5	6	1	2	3	7	8	9	52.1595
1533	5	6	9	2	3	8	1	4	7	52.1573
117	1	2	8	5	6	7	3	4	9	52.1558
978	2	8	9	4	5	7	1	3	6	52.1519
782	2	5	6	1	3	7	4	8	9	52.1466
1321	4	5	8	1	2	3	6	7	9	52.1413
417	1	5	8	4	6	7	2	3	9	52.1376
823	2	5	8	1	3	7	4	6	9	52.1284
991	3	4	5	2	6	7	1	8	9	52.1236
1451	4	7	9	2	3	5	1	6	8	52.1099
5	1	2	3	4	6	7	5	8	9	52.1051
342	1	4	9	2	3	6	5	7	8	52.1014
865	2	6	7	1	4	5	3	8	9	52.0958
128	1	2	9	3	6	7	4	5	8	52.0885
1322	4	5	8	1	2	6	3	7	9	52.0876
465	1	6	8	2	4	5	3	7	9	52.0825
925	2	7	8	1	4	5	3	6	9	52.0776
273	1	4	5	3	6	9	2	7	8	52.075
828	2	5	8	1	6	7	3	4	9	52.0747
732	2	4	7	3	5	8	1	6	9	52.0646
26	1	2	4	3	6	8	5	7	9	52.0562
1454	4	7	9	2	5	6	1	3	8	52.0561
1114	3	5	7	2	6	8	1	4	9	52.0471
1091	3	5	6	2	4	7	1	8	9	52.0374
442	1	6	7	2	3	5	4	8	9	52.0276
599	2	3	5	6	8	9	1	4	7	52.0264
1532	5	6	9	2	3	7	1	4	8	52.0207
1132	3	5	8	2	4	7	1	6	9	52.0191
481	1	6	9	2	3	4	5	7	8	52.0152
737	2	4	7	5	6	8	1	3	9	52.0109
941	2	7	9	1	3	4	5	6	8	52.0103
241	1	3	9	2	4	5	6	7	8	52.0094
502	1	7	8	2	3	5	4	6	9	52.0094
67	1	2	6	3	5	9	4	7	8	52.007
1593	5	8	9	2	3	7	1	4	6	52.0025
1502	5	6	8	1	2	4	3	7	9	52.0014
541	1	8	9	2	3	4	5	6	7	51.997
373	1	5	6	3	4	9	2	7	8	51.9888
107	1	2	8	3	5	9	4	6	7	51.9887
1292	4	5	6	2	3	8	1	7	9	51.9884
270	1	4	5	2	8	9	3	6	7	51.9855
735	2	4	7	3	6	9	1	5	8	51.9847
794	2	5	6	3	7	8	1	4	9	51.9755
60	1	2	5	7	8	9	3	4	6	51.9726
413	1	5	8	3	4	9	2	6	7	51.9706
63	1	2	6	3	4	8	5	7	9	51.97
1634	6	7	9	2	4	5	1	3	8	51.9699
3	1	2	3	4	5	8	6	7	9	51.9642
946	2	7	9	1	4	6	3	5	8	51.9566
508	1	7	8	2	5	6	3	4	9	51.9556
1674	7	8	9	2	4	5	1	3	6	51.9517
1596	5	8	9	2	6	7	1	3	4	51.9488
127	1	2	9	3	5	8	4	6	7	51.9476
1481	5	6	7	1	2	3	4	8	9	51.9465
546	1	8	9	2	4	6	3	5	7	51.9432
118	1	2	8	5	6	9	3	4	7	51.935
433	1	5	9	3	4	8	2	6	7	51.9295
1141	3	5	9	1	2	4	6	7	8	51.9283
1541	5	7	8	1	2	3	4	6	9	51.9283
784	2	5	6	1	3	9	4	7	8	51.9258
877	2	6	7	4	5	8	1	3	9	51.9247
25	1	2	4	3	6	7	5	8	9	51.9196
418	1	5	8	4	6	9	2	3	7	51.9168
824	2	5	8	1	3	9	4	6	7	51.9076
202	1	3	7	2	4	6	5	8	9	51.905
993	3	4	5	2	6	9	1	7	8	51.9028
873	2	6	7	3	4	9	1	5	8	51.8986
138	1	2	9	5	6	8	3	4	7	51.8939
633	2	3	7	4	5	9	1	6	8	51.8928
598	2	3	5	6	7	9	1	4	8	51.8899
523	1	7	9	2	3	6	4	5	8	51.8883
7	1	2	3	4	6	9	5	7	8	51.8843
583	2	3	5	1	4	8	6	7	9	51.8831
933	2	7	8	3	4	9	1	5	6	51.8803
438	1	5	9	4	6	8	2	3	7	51.8757
1543	5	7	8	1	2	6	3	4	9	51.8745
844	2	5	9	1	3	8	4	6	7	51.8665
395	1	5	7	3	6	9	2	4	8	51.862
829	2	5	8	1	6	9	3	4	7	51.8539
1291	4	5	6	2	3	7	1	8	9	51.8519
269	1	4	5	2	7	9	3	6	8	51.849
88	1	2	7	3	6	8	4	5	9	51.8431
953	2	7	9	3	4	8	1	5	6	51.8392
1332	4	5	8	2	3	7	1	6	9	51.8337
62	1	2	6	3	4	7	5	8	9	51.8334
2	1	2	3	4	5	7	6	8	9	51.8277
939	2	7	8	4	6	9	1	3	5	51.8266
341	1	4	9	2	3	5	6	7	8	51.824
1093	3	5	6	2	4	9	1	7	8	51.8166
103	1	2	8	3	4	7	5	6	9	51.8152
849	2	5	9	1	6	8	3	4	7	51.8128
126	1	2	9	3	5	7	4	6	8	51.8111
1133	3	5	8	2	4	9	1	6	7	51.7983
432	1	5	9	3	4	7	2	6	8	51.7929
959	2	7	9	4	6	8	1	3	5	51.7855
1334	4	5	8	2	6	7	1	3	9	51.7799
23	1	2	4	3	5	8	6	7	9	51.7787
1492	5	6	7	2	3	8	1	4	9	51.7754
390	1	5	7	2	8	9	3	4	6	51.7725
345	1	4	9	2	5	6	3	7	8	51.7702
114	1	2	8	4	6	7	3	5	9	51.7615
166	1	3	5	2	6	8	4	7	9	51.7611
137	1	2	9	5	6	7	3	4	8	51.7573
1153	3	5	9	2	4	8	1	6	7	51.7572
796	2	5	6	3	8	9	1	4	7	51.7547
582	2	3	5	1	4	7	6	8	9	51.7466
1341	4	5	9	1	2	3	6	7	8	51.7428
437	1	5	9	4	6	7	2	3	8	51.7392
843	2	5	9	1	3	7	4	6	8	51.73
32	1	2	4	5	6	8	3	7	9	51.725
302	1	4	7	2	3	6	5	8	9	51.7195
733	2	4	7	3	5	9	1	6	8	51.7073
27	1	2	4	3	6	9	5	7	8	51.6988
683	2	4	5	1	3	8	6	7	9	51.6976
1514	5	6	8	2	4	7	1	3	9	51.6937
1115	3	5	7	2	6	9	1	4	8	51.6897
1342	4	5	9	1	2	6	3	7	8	51.6891
485	1	6	9	2	4	5	3	7	8	51.684
945	2	7	9	1	4	5	3	6	8	51.6792
848	2	5	9	1	6	7	3	4	8	51.6762
545	1	8	9	2	4	5	3	6	7	51.6658
738	2	4	7	5	6	9	1	3	8	51.6536
686	2	4	5	1	6	8	3	7	9	51.6439
22	1	2	4	3	5	7	6	8	9	51.6422
72	1	2	6	4	5	8	3	7	9	51.6388
441	1	6	7	2	3	4	5	8	9	51.6333
1293	4	5	6	2	3	9	1	7	8	51.6311
201	1	3	7	2	4	5	6	8	9	51.6276
165	1	3	5	2	6	7	4	8	9	51.6246
1152	3	5	9	2	4	7	1	6	8	51.6207
795	2	5	6	3	7	9	1	4	8	51.6182
501	1	7	8	2	3	4	5	6	9	51.6151
1333	4	5	8	2	3	9	1	6	7	51.6129
64	1	2	6	3	4	9	5	7	8	51.6126
522	1	7	9	2	3	5	4	6	8	51.6109
4	1	2	3	4	5	9	6	7	8	51.6069
1522	5	6	9	1	2	4	3	7	8	51.6029
836	2	5	8	3	7	9	1	4	6	51.6
104	1	2	8	3	4	9	5	6	7	51.5944
31	1	2	4	5	6	7	3	8	9	51.5885
1582	5	8	9	1	2	4	3	6	7	51.5847
594	2	3	5	4	7	8	1	6	9	51.5755
1353	4	5	9	2	3	8	1	6	7	51.5717
878	2	6	7	4	5	9	1	3	8	51.5674
86	1	2	7	3	5	8	4	6	9	51.5657
506	1	7	8	2	4	6	3	5	9	51.5613
682	2	4	5	1	3	7	6	8	9	51.5611
1335	4	5	8	2	6	9	1	3	7	51.5591
856	2	5	9	3	7	8	1	4	6	51.5589
786	2	5	6	1	4	8	3	7	9	51.5577
528	1	7	9	2	5	6	3	4	8	51.5572
124	1	2	9	3	4	8	5	6	7	51.5533
938	2	7	8	4	5	9	1	3	6	51.5492
392	1	5	7	3	4	8	2	6	9	51.5476
1101	3	5	7	1	2	4	6	8	9	51.5464
840	2	5	8	6	7	9	1	3	4	51.5462
115	1	2	8	4	6	9	3	5	7	51.5407
651	2	3	8	4	5	6	1	7	9	51.5378
1561	5	7	9	1	2	3	4	6	8	51.5298
584	2	3	5	1	4	9	6	7	8	51.5258
974	2	8	9	3	5	6	1	4	7	51.5212
1355	4	5	9	2	6	8	1	3	7	51.518
97	1	2	7	5	6	8	3	4	9	51.512
958	2	7	9	4	5	8	1	3	6	51.5081
685	2	4	5	1	6	7	3	8	9	51.5074
860	2	5	9	6	7	8	1	3	4	51.5051
1597	5	8	9	3	4	6	1	2	7	51.5031
71	1	2	6	4	5	7	3	8	9	51.5023
135	1	2	9	4	6	8	3	5	7	51.4996
397	1	5	7	4	6	8	2	3	9	51.4938
363	1	5	6	2	3	8	4	7	9	51.4895
89	1	2	7	3	6	9	4	5	8	51.4858
803	2	5	7	1	3	8	4	6	9	51.4846
112	1	2	8	4	5	7	3	6	9	51.4841
1563	5	7	9	1	2	6	3	4	8	51.4761
1515	5	6	8	2	4	9	1	3	7	51.4729
301	1	4	7	2	3	5	6	8	9	51.4421
1352	4	5	9	2	3	7	1	6	8	51.4352
1535	5	6	9	2	4	8	1	3	7	51.4318
808	2	5	7	1	6	8	3	4	9	51.4309
24	1	2	4	3	5	9	6	7	8	51.4214
785	2	5	6	1	4	7	3	8	9	51.4212
1493	5	6	7	2	3	9	1	4	8	51.4181
123	1	2	9	3	4	7	5	6	8	51.4168
167	1	3	5	2	6	9	4	7	8	51.4038
826	2	5	8	1	4	7	3	6	9	51.403
1553	5	7	8	2	3	9	1	4	6	51.3998
694	2	4	5	3	7	8	1	6	9	51.39
305	1	4	7	2	5	6	3	8	9	51.3883
1354	4	5	9	2	6	7	1	3	8	51.3815
1112	3	5	7	2	4	8	1	6	9	51.3753
33	1	2	4	5	6	9	3	7	8	51.3677
134	1	2	9	4	6	7	3	5	8	51.363
1301	4	5	7	1	2	3	6	8	9	51.361
1573	5	7	9	2	3	8	1	4	6	51.3587
596	2	3	5	4	8	9	1	6	7	51.3547
362	1	5	6	2	3	7	4	8	9	51.3529
751	2	4	8	3	5	6	1	7	9	51.3523
1556	5	7	8	2	6	9	1	3	4	51.3461
684	2	4	5	1	3	9	6	7	8	51.3403
697	2	4	5	6	7	8	1	3	9	51.3363
403	1	5	8	2	3	7	4	6	9	51.3347
1302	4	5	7	1	2	6	3	8	9	51.3072
1576	5	7	9	2	6	8	1	3	4	51.305
445	1	6	7	2	4	5	3	8	9	51.3021
1534	5	6	9	2	4	7	1	3	8	51.2953
687	2	4	5	1	6	9	3	7	8	51.2866
505	1	7	8	2	4	5	3	6	9	51.2839
73	1	2	6	4	5	9	3	7	8	51.2815
408	1	5	8	2	6	7	3	4	9	51.281
1595	5	8	9	2	4	7	1	3	6	51.2771
891	2	6	8	3	4	5	1	7	9	51.2661
113	1	2	8	4	5	9	3	6	7	51.2633
797	2	5	6	4	7	8	1	3	9	51.2501
133	1	2	9	4	5	8	3	6	7	51.2221
1482	5	6	7	1	2	4	3	8	9	51.221
595	2	3	5	4	7	9	1	6	8	51.2182
521	1	7	9	2	3	4	5	6	8	51.2166
87	1	2	7	3	5	9	4	6	8	51.2084
1542	5	7	8	1	2	4	3	6	9	51.2028
787	2	5	6	1	4	9	3	7	8	51.2004
393	1	5	7	3	4	9	2	6	8	51.1902
1312	4	5	7	2	3	8	1	6	9	51.1898
827	2	5	8	1	4	9	3	6	7	51.1822
83	1	2	7	3	4	8	5	6	9	51.1714
696	2	4	5	3	8	9	1	6	7	51.1692
526	1	7	9	2	4	6	3	5	8	51.1629
98	1	2	7	5	6	9	3	4	8	51.1547
847	2	5	9	1	4	8	3	6	7	51.141
671	2	3	9	4	5	6	1	7	8	51.1394
934	2	7	8	3	5	6	1	4	9	51.1393
398	1	5	7	4	6	9	2	3	8	51.1365
1314	4	5	7	2	6	8	1	3	9	51.1361
364	1	5	6	2	3	9	4	7	8	51.1321
804	2	5	7	1	3	9	4	6	8	51.1273
972	2	8	9	3	4	6	1	5	7	51.1269
1557	5	7	8	3	4	6	1	2	9	51.1212
94	1	2	7	4	6	8	3	5	9	51.1177
699	2	4	5	6	8	9	1	3	7	51.1155
404	1	5	8	2	3	9	4	6	7	51.1139
163	1	3	5	2	4	8	6	7	9	51.0894
132	1	2	9	4	5	7	3	6	8	51.0856
809	2	5	7	1	6	9	3	4	8	51.0736
424	1	5	9	2	3	8	4	6	7	51.0728
409	1	5	8	2	6	9	3	4	7	51.0602
1494	5	6	7	2	4	8	1	3	9	51.0499
695	2	4	5	3	7	9	1	6	8	51.0327
799	2	5	6	4	8	9	1	3	7	51.0293
429	1	5	9	2	6	8	3	4	7	51.0191
1113	3	5	7	2	4	9	1	6	8	51.018
846	2	5	9	1	4	7	3	6	8	51.0045
698	2	4	5	6	7	9	1	3	8	50.9789
816	2	5	7	3	8	9	1	4	6	50.9562
771	2	4	9	3	5	6	1	7	8	50.9539
162	1	3	5	2	4	7	6	8	9	50.9529
423	1	5	9	2	3	7	4	6	8	50.9363
263	1	4	5	2	3	8	6	7	9	50.9039
820	2	5	7	6	8	9	1	3	4	50.9024
798	2	5	6	4	7	9	1	3	8	50.8927
48	1	2	5	3	7	8	4	6	9	50.8911
525	1	7	9	2	4	5	3	6	8	50.8855
428	1	5	9	2	6	7	3	4	8	50.8825
839	2	5	8	4	7	9	1	3	6	50.8745
911	2	6	9	3	4	5	1	7	8	50.8677
105	1	2	8	3	5	6	4	7	9	50.8534
266	1	4	5	2	6	8	3	7	9	50.8502
971	2	8	9	3	4	5	1	6	7	50.8495
92	1	2	7	4	5	8	3	6	9	50.8403
57	1	2	5	6	7	8	3	4	9	50.8373
411	1	5	8	3	4	6	2	7	9	50.8353
859	2	5	9	4	7	8	1	3	6	50.8334
1313	4	5	7	2	3	9	1	6	8	50.8325
84	1	2	7	3	4	9	5	6	8	50.8141
1562	5	7	9	1	2	4	3	6	8	50.8044
977	2	8	9	4	5	6	1	3	7	50.7957
1315	4	5	7	2	6	9	1	3	8	50.7788
822	2	5	8	1	3	6	4	7	9	50.7723
262	1	4	5	2	3	7	6	8	9	50.7674
366	1	5	6	2	4	8	3	7	9	50.764
95	1	2	7	4	6	9	3	5	8	50.7604
806	2	5	7	1	4	8	3	6	9	50.7591
631	2	3	7	4	5	6	1	8	9	50.7575
932	2	7	8	3	4	6	1	5	9	50.745
954	2	7	9	3	5	6	1	4	8	50.7409
164	1	3	5	2	4	9	6	7	8	50.7321
1577	5	7	9	3	4	6	1	2	8	50.7227
265	1	4	5	2	6	7	3	8	9	50.7137
1495	5	6	7	2	4	9	1	3	8	50.6926
383	1	5	7	2	3	8	4	6	9	50.6909
1555	5	7	8	2	4	9	1	3	6	50.6744
50	1	2	5	3	8	9	4	6	7	50.6703
1131	3	5	8	2	4	6	1	7	9	50.663
1592	5	8	9	2	3	6	1	4	7	50.6464
388	1	5	7	2	6	8	3	4	9	50.6372
1575	5	7	9	2	4	8	1	3	6	50.6332
365	1	5	6	2	4	7	3	8	9	50.6275
59	1	2	5	6	8	9	3	4	7	50.6165
406	1	5	8	2	4	7	3	6	9	50.6093
731	2	4	7	3	5	6	1	8	9	50.572
264	1	4	5	2	3	9	6	7	8	50.5466
49	1	2	5	3	7	9	4	6	8	50.5337
267	1	4	5	2	6	9	3	7	8	50.4929
871	2	6	7	3	4	5	1	8	9	50.4858
93	1	2	7	4	5	9	3	6	8	50.4829
58	1	2	5	6	7	9	3	4	8	50.48
1331	4	5	8	2	3	6	1	7	9	50.4775
1	1	2	3	4	5	6	7	8	9	50.4716
931	2	7	8	3	4	5	1	6	9	50.4676
834	2	5	8	3	6	7	1	4	9	50.4647
102	1	2	8	3	4	6	5	7	9	50.4591
125	1	2	9	3	5	6	4	7	8	50.455
431	1	5	9	3	4	6	2	7	8	50.4368
937	2	7	8	4	5	6	1	3	9	50.4139
367	1	5	6	2	4	9	3	7	8	50.4067
807	2	5	7	1	4	9	3	6	8	50.4018
1511	5	6	8	2	3	4	1	7	9	50.3913
581	2	3	5	1	4	6	7	8	9	50.3905
407	1	5	8	2	4	9	3	6	7	50.3885
842	2	5	9	1	3	6	4	7	8	50.3738
427	1	5	9	2	4	8	3	6	7	50.3473
952	2	7	9	3	4	6	1	5	8	50.3466
384	1	5	7	2	3	9	4	6	8	50.3336
21	1	2	4	3	5	6	7	8	9	50.2861
389	1	5	7	2	6	9	3	4	8	50.2799
1151	3	5	9	2	4	6	1	7	8	50.2646
1552	5	7	8	2	3	6	1	4	9	50.2645
835	2	5	8	3	6	9	1	4	7	50.2439
819	2	5	7	4	8	9	1	3	6	50.2307
592	2	3	5	4	6	8	1	7	9	50.2194
426	1	5	9	2	4	7	3	6	8	50.2108
681	2	4	5	1	3	6	7	8	9	50.205
855	2	5	9	3	6	8	1	4	7	50.2027
61	1	2	6	3	4	5	7	8	9	50.1999
101	1	2	8	3	4	5	6	7	9	50.1817
54	1	2	5	4	7	8	3	6	9	50.1656
111	1	2	8	4	5	6	3	7	9	50.128
781	2	5	6	1	3	4	7	8	9	50.1188
821	2	5	8	1	3	4	6	7	9	50.1006
591	2	3	5	4	6	7	1	8	9	50.0828
1351	4	5	9	2	3	6	1	7	8	50.0791
85	1	2	7	3	5	6	4	8	9	50.0731
951	2	7	9	3	4	5	1	6	8	50.0691
854	2	5	9	3	6	7	1	4	8	50.0662
122	1	2	9	3	4	6	5	7	8	50.0607
391	1	5	7	3	4	6	2	8	9	50.0549
825	2	5	8	1	4	6	3	7	9	50.0468
692	2	4	5	3	6	8	1	7	9	50.0339
957	2	7	9	4	5	6	1	3	8	50.0154
1531	5	6	9	2	3	4	1	7	8	49.9929
802	2	5	7	1	3	6	4	8	9	49.992
402	1	5	8	2	3	6	4	7	9	49.9786
1591	5	8	9	2	3	4	1	6	7	49.9747
386	1	5	7	2	4	8	3	6	9	49.9655
792	2	5	6	3	4	8	1	7	9	49.9477
56	1	2	5	4	8	9	3	6	7	49.9448
1594	5	8	9	2	4	6	1	3	7	49.9209
691	2	4	5	3	6	7	1	8	9	49.8973
1111	3	5	7	2	4	6	1	8	9	49.8827
1572	5	7	9	2	3	6	1	4	8	49.8661
593	2	3	5	4	6	9	1	7	8	49.862
814	2	5	7	3	6	8	1	4	9	49.8208
791	2	5	6	3	4	7	1	8	9	49.8112
55	1	2	5	4	7	9	3	6	8	49.8083
832	2	5	8	3	4	7	1	6	9	49.7929
121	1	2	9	3	4	5	6	7	8	49.7832
837	2	5	8	4	6	7	1	3	9	49.7392
131	1	2	9	4	5	6	3	7	8	49.7295
841	2	5	9	1	3	4	6	7	8	49.7021
1311	4	5	7	2	3	6	1	8	9	49.6972
82	1	2	7	3	4	6	5	8	9	49.6788
693	2	4	5	3	6	9	1	7	8	49.6765
845	2	5	9	1	4	6	3	7	8	49.6484
1491	5	6	7	2	3	4	1	8	9	49.611
387	1	5	7	2	4	9	3	6	8	49.6081
161	1	3	5	2	4	6	7	8	9	49.5968
1551	5	7	8	2	3	4	1	6	9	49.5928
793	2	5	6	3	4	9	1	7	8	49.5904
422	1	5	9	2	3	6	4	7	8	49.5802
833	2	5	8	3	4	9	1	6	7	49.5721
1554	5	7	8	2	4	6	1	3	9	49.5391
46	1	2	5	3	6	8	4	7	9	49.5349
853	2	5	9	3	4	8	1	6	7	49.531
838	2	5	8	4	6	9	1	3	7	49.5184
858	2	5	9	4	6	8	1	3	7	49.4773
815	2	5	7	3	6	9	1	4	8	49.4635
261	1	4	5	2	3	6	7	8	9	49.4113
81	1	2	7	3	4	5	6	8	9	49.4014
45	1	2	5	3	6	7	4	8	9	49.3984
852	2	5	9	3	4	7	1	6	8	49.3945
91	1	2	7	4	5	6	3	8	9	49.3476
857	2	5	9	4	6	7	1	3	8	49.3408
361	1	5	6	2	3	4	7	8	9	49.3251
801	2	5	7	1	3	4	6	8	9	49.3202
401	1	5	8	2	3	4	6	7	9	49.3069
805	2	5	7	1	4	6	3	8	9	49.2665
405	1	5	8	2	4	6	3	7	9	49.2531
382	1	5	7	2	3	6	4	8	9	49.1983
1571	5	7	9	2	3	4	1	6	8	49.1943
47	1	2	5	3	6	9	4	7	8	49.1776
812	2	5	7	3	4	8	1	6	9	49.1491
1574	5	7	9	2	4	6	1	3	8	49.1406
817	2	5	7	4	6	8	1	3	9	49.0954
421	1	5	9	2	3	4	6	7	8	48.9084
43	1	2	5	3	4	8	6	7	9	48.8632
425	1	5	9	2	4	6	3	7	8	48.8547
52	1	2	5	4	6	8	3	7	9	48.8095
813	2	5	7	3	4	9	1	6	8	48.7918
818	2	5	7	4	6	9	1	3	8	48.7381
42	1	2	5	3	4	7	6	8	9	48.7267
51	1	2	5	4	6	7	3	8	9	48.673
381	1	5	7	2	3	4	6	8	9	48.5265
44	1	2	5	3	4	9	6	7	8	48.5059
385	1	5	7	2	4	6	3	8	9	48.4728
53	1	2	5	4	6	9	3	7	8	48.4522
831	2	5	8	3	4	6	1	7	9	48.4368
851	2	5	9	3	4	6	1	7	8	48.0384
811	2	5	7	3	4	6	1	8	9	47.6565
41	1	2	5	3	4	6	7	8	9	47.3706
